# Supplementary material for: A functional genomics screen identifies an Importin-α homolog as a regulator of stem cell function and tissue patterning during planarian regeneration
Source: BMC Genomics. 2015 Oct 12;16:769. doi: 10.1186/s12864-015-1979-1 (PMC4603911; doi:10.1186/s12864-015-1979-1)
Supplement: Additional file 1: — Identifies the ESTs matched to each Gene ID and provides their sequence. (XLSX 4469 kb) [file 12864_2015_1979_MOESM1_ESM.xlsx]

## Sheet: ests by gene ID
gene id	est	sequence
1	Contig1000_WUSTL	CAGTTTCGGTCCGGATTCCCGGGATCCGAAAGCAAGAATCAGAGAAGATTTGTTCCCAATCTCCAAAGAAAAATCGACCAATAACGTGTTTGTTATTCCCAATGGTAACAGTGCCAATCAAAAGCTTGTGGTGATTATGGATGAAAAATGGTTGAAAAACGGAAAGGATTCCCAGAAGTTGAAATTGGCCGTCGAAAAAGTTTCTGTCGATCTGAGCGAGAAAAAATCGAAAGATTTCACAATCGGCGATTTGTCGAGAATAATCAATACATGCGCTAAAAGTGGAGCTGCCAGCAAACGTTCATCAAGCGCCGATGAAAATTCCTCTAAAGGATCCTACAAGCGGCCTAGAATGTATGATGAAGAGTCGAATGAGTCCATCGAAACTAAAGCCGAGAG…
1	Contig4337_WUSTL	CCTTTTTTTTTTTTTTTTTTTTTTTTTGACGATTTAAAAATATATTTCTAGAAATGTACAATGCTTATTCTGATTCAAATGACGGGTGAGAAGAGGAAATAATCAAACGAGAGATTTGGTCGATATACCATCTAGATATCATCACTGATACTCTGCAGAGTTTCTCCGTTCAATTTCGGTATATAAAATCGGGGCTGCTTGTCATTGAGTGTTGCAACTTTTTTCGGTCTCCCTCTCGCCCGTTTCGGCAGCTCACTTTCAAAATCATCCCCAATTCCCCCCAATGGGAAAGATTTATGGAAATTAAAATATTTCCGTGGCCTACCTCGCTTCCTAGGAGCAAATTCATCCCGGAATCGATAATCCGTCCATTCTTGGTCGTCCTTCTCGTCGATAGTC…
1	gnl|ti|1374063877_WUSTL	GTTGCGATTCTTTGTTTCAAAAAATGTCTGTCGGCTTTCTCTAGCGATCTCGCAATTCTTGAATCGCGCATTGCCGATGCTACGGCAACACATAATCAATCAATTCTCAACAAACTAACGTCATTATTACGCATTCTTATTCAGCATCACATTTTTAATCGATTATCCCATCCGAAAGCAAGAATCAGAGAAGATTTGTTCCCAATCTCCAAAGAAAAATCGACCAATAACGTGTTTGTTATTCCCAATGGTAACAGTGCCAATCAAAAGCTTGTGGTGATTATGGATGAAAAATGGTTGAAAAACGGAAAGGATTCCCAGAAGTTGAAATTGGCCGTCGAAAAAGTTTCTGTCGATCTGAGCGAGAAAAAATCGAAAGATTTCACAATCGGCGATTTG…
1	gnl|ti|1450459218_WUSTL	AAAAGCATAAAACCGATTCAAATGACGGGTGAGAAGAGGAAATAATCAAACGAGAGATTTGGTCGATATACCATCCCTTATATAATCACTGATACTCTGCAGAGTTTCTCCGTTCAATTTCGGTATATAAAATCGGGGCTGCTTGTCATTGAGTGTTGCAACTTTTTTCGGTCTCCCTCTCGCCCGTTTCGGCAGCTCACTTTCAAAATCATCCCCAATTCCCCCCAATGGGAAAGATT
1	gnl|ti|1463479073_WUSTL	TTGAATCGCGCATTGCCGATGCTACGGCAACACATAATCAATCAATTCTCAACAAACTAACGTCATTATTACGCATTCTTATTCAGCATCACATTTTTAATCGATTATCCCATCCGAAAGCAAGAATCAGAGAAGATTTGTTCCCAATCTCCAAAGAAAAATCGACCAATAACGTGTTTGTTATTCCCAATGGTAACAGTGCCAATCAAAAGCTTGTGGTGATTATGGATGAAAAATGGTTGAAAAACGGAAAGGATTCCCAGAAGTTGAAATTGGCCGTCGAAAAAGTTTCTGTCGATCTGAGCGAGAAAAAATCGAAAGATTTCACAATCGGCGATTTGTCGAGAATAATCAATACATGCGCTAAAAGTGGAGCTGCCAGCAAACGTTCATCAAGCG
1	gnl|ti|1463487110_WUSTL	ATAACGTGTTTGTTATTCCCAATGGTAACAGTGCCAATCAAAAGCTTGTGGTGATTATGGATGAAAAATGGTTGAAAAACGGAAAGGATTCCCAGAAGTTGAAATTGGCCGTCGAAAAAGTTTCTGTCGATCTGAGCGAGAAAAAATCGAAAGATTTCACAATCGGCGATTTGTCGAGAATAATCAATACATGCGCTAAAAGTGGAGCTGCCAGCAAACGTTCATCAAGCGCCGATGAAAATTCCTCTAAAGGATCCTACAAGCGGCCTAGAATGTATGATGAAGAGTCGAATGAGTCCATCGAAACTAAAGCCGAGAGAGCTCGTCGGTCCCTCAATACCCCTTCATGGCTGAGTGATTTCAAAATAGAGAAGGAAAACGATGACACCGTTGCGACTA…
2	Contig1006_WUSTL	AGTTTCGGTCCGGATTCCCGGGATCATAATTTGACTAAATATAAAGATGAGTTATCGCGCACAGTTTTAGTTGTCATTAGAATAGATTGTAATCGCTGTTTACAAATCATTAAAATCTTTGCAGTGTAAAAAATGATAAAAATGACAGTAAAATCAATAAAATATAATAAAACATCACAGGAAAATCAATAAAATATAATAAAGAAAATCAATAAAATATAATAAAACATCACAGGAAAATCAATAAAATATAAAACATCACAAGAAAATCAATAAAATATAAAACATCACAAGAAAATCAATAAAATATAATAAAACATCACAGGAAAATCAATAAAATATAAAACATCACAAGAAAATCAATAAAATATAAAACATCACAAGAAAATCAATAAAATA…
2	Contig1550_WUSTL	CAGTTTCGGTCCGGATTCCCGGGATCTGGACGTCGACCGCTCCGCCCTTCAACCCAAATTCGGAATTGTCAGCGGAAAATGTAACTTATTTTCATGTCGCGTTTGCCGCCAGCTAATAATATCGATATGGATTCCAGATTGCCCATTTGCCCGCCATTTTTCACCGATAATTCAATTATCAATTAATTTTATAAGGGAAAATCGATAAATTCAGTAACAATAACTTAATTCGAGTTAATGTTCCCCCCGCGGAGTCCCTGGCGCCGCCACCCGGTTACCCCGCTCCTAGCGGCACTCGTGGCGGAAATTATCGATTTTTAATCTTTTTTTTAACATTTGAATACTGATTGAAAAAAATTCAAATATTGATTGAAAAGTGCGATTATTGATTTATAAGTG…
2	Contig1890_WUSTL	TCCGGATTCCCGGGATGTCGGTAATCAGATAATTGTCCGGTCGAATTCCTCTGATTTGTCTGTCGCGATTACGGAGTCAATTTCCTTGCTGTTGCCACGTGGCTGTGTCAGTAGAGTTGGTTATTTACGGTGCCTGCCGACTAATTGATCAATAATTATCCGATTACCAGGGATACAGCGATGCCTCCTACATGCAATTGTTCCACTACAATATCCTGGCACTGGATGCCGCGGTTCCGCTGTCCCCTGAGGTCACCAGTGTTGATGCAGCTCCTTGCGTTGTCCTATTGGTCAACTGGACGTCGACCGCTCCGCCCTTCAACCCAAATTCGGAATTGTCAGCGGAAAATATGACTATCAGAATGGATTCCAGTAAGCCTCCGGTAGTTTGTTCATTGA…
2	Contig4174_WUSTL	TGGGTTATTTACATTGCTGCGCCATGCATGCAGAAGGAGCTTGACATGCGAGATAACTCCTGGTGAGGATGGCGCCATATTTTTCGGTGAGGAAAACAATGGCCACGTGCTAAGCTACCGATTCAAATTGCAAAATGCTAGAGCGAGAGGATTGCGGTCAACTTATTCCATTGTTGTGCTTTCCAAGGATAAATTGGCACTTTTGAATCTCTGGCCGTTTCTGGTGCCCAATATAAAGATAATGGTCACCAGACTTCAAGAAGCAGCTCAAACAGTTTATTCAGAAGAACAAGCAGTGGAAAACACCCGCTCGATGCGGCTAGGCAATTCTGACTTGCACCCTGCAGCATCGTATCGGAGCCGTGCTGGTGACATGGAACCCCGTTCATTGGTCAGCAT…
2	Contig4840_WUSTL	TTTTTTTTTTTTTTTTTTTTTTTTTTTGAAAATTATTTTTATTAGTTAATTAAAATCAATAATTCAATCTAACATCAATATCATGCAGGAAATAACAATAAGTCGATTTATTATTGAAATATTAATAATTATATATAAATCTTCACGGGAAAATAATAAATTAGGAAGCCGATAAGGTTTCTGTCAGCTTTTTTGACTCTGCCATTTGTAGCGACGAGGTAATATTCTTTTTCGACTCTTCAGTTAAGCCTCGGACCCAATATCTGACAACTGCGTAATCGGCAGCTGTCAGAATTCCAATGGCTTTCAGAAACACATTGAGCCGTTGCTCACATTCAGAATCTGTCAGGCGGTTATTGGTTGTCTGTTTACGTTTGAACGCATAGTACAACTGAGTCT…
2	Contig5286_WUSTL	GGATAATCGAGCAGTACATCGAGTTCATTGATAATCCAATGAAATTCAGTTGGAAGATGATGTTGACAAATTTGGAAATCGTCCGAAATGAGTGGCTGAACAAGACTCATTTGTACTATGCGTGCAAACTTCCACCCACCACCAATGACCGCCTGACAGATTCTGAATGTGAGCAACGGCTCAATGTGTTTCTGAAAGCCATTGGAATTCTGACAGCTGCCGATTACCCAGTTGTCAGATATTGGGTCCGAGGCTTAACTGAAGAGTCGAAAAAGAATATTACCTCGTCGCTACAAATGGCAGAGTCAAAAAAGCTGACAGAAACCTTATCGGCTTCCTAATTTATTATTTTCCCGTGAAGATTT
2	Contig6012_WUSTL	CCTTTTTTTTTTTTTTTTTTTTTTTTTTTTTCAAAAATTATTATTGTATTTTTACTAGGAGAGCGATATAACATATTATTAAATAAGGAGGATATTTTACGATCTCAGAACAGATTAATTGATAAAATTAAAATAATTCAACAAAAAAAAATGCTGTTATTCATTAAAATTATAAAAATTTTAATTGAAATCTACGAAAAAAAATCAATAAAATCTTGTAATTTATTTTTATTGATTTTAAATAATTTTTATTAAAATCTATGAAAAAAAATCAATAAAATCTTGAAATTTAAAATAAATTTTAATCAAAATAAACGAGAAAAAAAATCAATAAAATCATGAAACTTATTTTTATCGATTTTAAATAAATTTTAATCAAAATAAACGAGAAAAAAATAT…
2	Contig7306_WUSTL	CCTTTTTTTTTTTTTTTTTTTTTTTTTTTTTTAACAATAAGTCGATTTATAATTGAAATAATAATTATTATATATAAATCTTCATTTGAAAATTATTTTTATTAGTTAATTAAAATCAATAATTCAATCTAACATCAATATCATGCAGGAAATAACAATAAGTCGATTTATTATTGAAATATTAATAATTATATATAAATCTTCACGGGAAAATAATAAATTAGGAAGCCGATAAGGTTTCTGTCAGCTTTTTTGACTCTGCCATTTGTAGCGACGAGGTAATATTCTTTTTCGACTCTTCAGTTAAGCCTCGGACCCAATATCTGACAACTGCGTAATCGGCAGCTGTCAGAATTCCAATGGCTTTCAGAAACACATTGAGCCGTTGCTCACATTCAG…
2	Contig985_WUSTL	CCTTTTTTTTTTTTTTTTTTTTTTTTTTTTTTTTTTTTTTTGAAAATTATTTTTATTAGTTAATTAAAATCAATAATTCAATCTAACATCAATATCATGCAGGAAATAACAATAAGTCGATTTATTATTGAAATATTAATAATTATATATAAATCTTCACGGGAAAATAATAAATTAGGAAGCCGATAAGGTTTCTGTCAGCTTTTTTGACTCTGCCATTTGTAGCGACGAGGTAATATTCTTTTTCGACTCTTCAGTTAAGCCTCGGACCCAATATCTGACAACTGCGTAATCGGCAGCTGTCAAAATTCCAATGGCTTTCAAAAACACATTGAGCCGTTGCTCACATTCAAAATCTGTCAGGCGGTTATTGGTTGTCTGTTTACGTTTGAACGCATA…
2	gnl|ti|1389000414_WUSTL	ACAGTTTTAGTTGTCATTAGAATAGATTGTAATCGCTGTTTACAAATCATTAAAATCTTTGCAGTGTAAAAAATGATAAAAATGACAGTAAAATCAATAAAATATAATAAAACATCACAGGAAAATCAATAAAATATAATAAAGAAAATCAATAAAATATAATAAAACATCACAGGAAAATCAATAAAATATAAAACATCACAAGAAAATCAATAAAATATAAAACATCACAAGAAAATCAATAAAATATAATAAAACATCACAGGAAAATCAATAAAATATAAAACATCACAAGAAAATCAATAAAATATAAAACATCACAAGAAAATCAATAAAATATAATAAAACATCACACTAAAATCAATAAAATATAAAACATCACAAGAAAATCAATAGAAA…
2	gnl|ti|1450454500_WUSTL	CCTTTTTTTTTTTTTTTTCTTACCTTTTTTTTTTTTTTTAACAATAAGTCGATTTATTATTTAAAAATTAATAATTATATATAAATCTTCACGGGAAAATAATAAATTAGGAAGCCGATAAGGTTTCTGTCAGCTTTTTTGACTCTGCCATTTGTAGCGACGAGGTAATATTCTTTTTCGACTCTTCAGTTAAGCCTCGGACCCAATATCTGACAACTGCGTAATCGGCAGCTGTCAAAATTCCAATGGCTTTCAAAAACACATTGAGCCGTTGCTCACATTCAAAATCTGTCAGGCGGTTATTGGTTGTCTGTTTACGTTTGAACGCATAGTACAACTGAGTCTTGTTCAGCCACTCATTTCGGACGATTTCCAAATTTGTCAACATCATCTTCCAAC…
2	gnl|ti|1450459063_WUSTL	ATATATAAAAAAGAAAGGGGAAAATAATTAATTAGGAAGCCGATAAGGTTTCTGTCAGCTTTTTTGACTCTGCCATTTGTTTTCACGAAGTAATATTCTTTTTCGACTCTTCAGTTAAGCCTCGGACCCAATATCTGACAACTGCGTAATCGGCAGCTGTCAAAATTCCAATGGCTTTCAAAAACACATTGAGCCGTTGCTCACATTCAGAAT
2	gnl|ti|1484639856_WUSTL	CCTTTTTTTTTTTTTTTTTTTTTTTTTTAACAATAAGTCGATTTGTAATTGAAATAATAATTATTATATATAAATCTTCATTTGAAAATTATTTTTATTAGTTAATTAAAATCAATAATTCAATCTAACATCAATATCATGCAGGAAATAACAATAAGTCGATTTATTATTGAAATATTAATAATTATATATAAATCTTCACGGGAAAATAATAAATTAGGAAGCCGATAAGGTTTCTGTCAGCTTTTTTGACTCTGCCATTTGTAGCGACGAGGTAATATTCTTTTTCGACTCTTCAGTTAAGCCTCGGACCCAATATCTGACAACTGC
3	Contig1007_WUSTL	AGTTTCGGTCCGGATTCCCGGGATCTAACATGTCAATAGTAAAATCAAGGAAAATAGGGCCGAATCCCGCCAATCGATCAATGACAACGGTGAGCAGGTGTTTCAGGAGGAGTTCCGATCAGATGTGGAAAATCACAAAGATCGATGACTGCCCAAAAATTACGCAGGCGTTTAAGATCTGCAAATTTCCAATGATGTTTATTAAGTTCTAGATTCGTACCTACGAGATGCGCTCCGAGTACAGTCAGGCATCGTTGTTGAACAAGAATTCGAAATCAAGGGTGAAGGGCTATTTTAACAAATTTCGGGGTAAAATAGGTCCTATGGGATGCTGGGCATATAGTTATCACAACAAGAGAATCGTGCTGGACACTTAGAAGAACAGCGACAGATGACATT…
5	Contig1011_WUSTL	CAGTTTCGGTCCGGATTCCCGGGATGAAGGTTTACCCGGGGAACTTGGTATAAAAGGATTACAAGGCGTAAATGGTCAGCGGGGAGATCCTGGTTTACCAGGAGATCGAGGTAAAATTGGATCTATTGGTCCTCCAGGACGTGTTGGTCCACAAGGTGAGCCTGGACTGAAAGGAGTGAAAGGCGAGCTTGGCTTGCCTGGCCAGGATGGTGAACCAGGTTTAATAAAAATAATAGACATACAAGTTGGAATGTATCAGTTTGTCCCACGACGTGTAAAAAGACAAGCTCGTGATATGAAATCAACGACTGATCCTGATGTTATGGTCATTCCAAACAATGTACCTTCAATCGGAGCTGTCCTTAACAGATTATTCACACGATTAGAAATGCTTGACGA…
5	gnl|ti|1608869337_WUSTL	CCTTTTTTTTTTTTTTTTTTTTGAGTTTCCTTTGTAAAAAATGTAATTTCAATTTCATAAAGAAAATTTCATTAAAAGTTTCTAAGAAAGAATATGGTGAATCGGTTTGAGTGAGATTCACATAATAATTATGTTGTGAAATGACGCAACTTGTCAAGAAATATTTCAAACATGCTGTTTATTAAGGCAGTATTTGATTTAGGAAAAACAAACAGAATCAAAATAATATCCCAAGAGCTGGTCGGGATTTCCAAAATCTTGAAATTTTATATCGATGATTGGAAGATAACGAACATCTTTGGCTATTAAAGTTATTTGGGCTGAAGTAGAGGTTGCAATACGTTCCATGCAGTCATCTTTTATCCTAATTTCCAGTAAATTGGTTCCTGCTTCAGATTT…
6	Contig1012_WUSTL	TTCCCGGGATGCGCTAAATATGAAAATAATTATATCCCAGTCGTTGTATTAGATGATCAAAAAAATTGGTTAGCTCATAAAAAATGGAGCCTTGAAAGGTTAAAAAAGAAATATCGAAATCAAAAATTTCGATGTGGTGAAGATGATGATGGTTATGGTGTTAAAATCAAAATGAAATACTTTGTGAATTATATGAATGAAAATAATGATGACAGTCCTTTGTATATATTTGACGGTAACTTTGGTGAGAATCCGAAACGAGCTAGACTTCTTGAAGACTATCAAATAAGTGATTACTTCAAAGAAGACTTGTTCAAATTATGTGGGGAAACCAGGCGACCACCGTATAGATGGTTTGTCATGGGGTCTGCGCGATCAGGAACTGGAATACACATTGAT…
6	Contig642_WUSTL	GACAGTTTCGGTCCGGATTCCCGGGATAAATTTTAAAATATGTCAAATAAAATTAGAACTGATGAAAAATATGCTAATAAACTTAAAAAACGTATATGGGAAGCTAAGTCAAAAGCCAGACCAGAAATATCAAAAGTTGAGAGTGATTGGTGTGCTATGAATTATGCCAGTTCTAATTTAATATCAGAGTTATTTACTGATAATATTATTCGAATCAGTCGAAATAAAGTTTCTCAACAAGAATTCCGCGCTAAATATGAAAATAATTATATCCCAGTCGTTGTATTAGATGATCAAAAAAATTGGTTAGCTCATAAAAAATGGAGCCTTGAAAGGTTAAAAAAGAAATATCGAAATCAAAAATTTCGATGTGGTGAAGATGATGATGGTTATGGTGTT…
7	Contig1026_WUSTL	AGTTTCGGTCCGGATTCCCGGGAGATGCGTTCTTAATCTTGAGCAAGATTTGAATCATCTTTCTTCAAAGCCACCATGCAAATCTGATAAAACAAAGCTTAAATGGCAATATAATCGGCAACGTAAATTCATTGAGAAAGAACTTCTTCGATACAAAACTTATTCGAGACTTTTAGAATTTGAAATGATCCATTTACATAACATGACAATTGCTAGATTAAACCAACAAGCATTTATGGATCCATATCTGGTTCCCGTTCAGTATTCTCAAATTCCAGGATCTTCTCCGCTTTTCTACAATCATCAAACCAATCAATTTGTTCCAGCGGTTAATTGTGTTCAGACAAACATACCAGTCTTTCAGTACCATCCTTCCTATAGCGTACCTCCTGGATCTAT…
7	Contig5807_WUSTL	TTAAGCGGCCGCCCTTTTTTTTTTTTTTTTTTTTTTTTTTTTTTTATGAATATACAATTTATTTGAACTTAAACTCTTTGTACAAATTAACAGAAAAAATCATTGTAAAAGTAAACATTTCAATGTCAACATGTTCTTGAGTGATATATAAAGGTTATGAACTAAAATATTAACGTAAATAAATAAATAATAATAATAATAATAATAATAATAATAATAATAATAATAATAATAATAATAATAATAATAATAATAATAATAATAATAATAATAATAATAATAATAATCCAATAGATCAACAAATCACAAACATCTAACCGCAAAAATGATATTTATCAACATGCAATCTTTCCAATAAAATCATGTCAAAACTTGCATTTCAAAGAAATAATTTAAAGA…
7	Contig7127_WUSTL	CCTTTTTTTTTTTTTTTTTTTTTTTTTGAAAGTATGAATATACAATTTATTTGAACTTAAACTCTTTGTACAAATTAACAGAAAAAATCATTGTAAAAGTAAACATTTCAATGTCAACATGTTCTTGAGTGATATATAAAGGTTATGAACTAAAATATTAACGTAAATAAATAAATAATAATAATAATAATAATAATAATAATAATAATTATAATAATTATAATAATAATAATAATAATAATAATAATAATAATAATAATAATAATAATAATAATAATAATAATAATAATAATAATAATAATAATAATAATAATAATAATCCAATAGATCAACAAATCACAAACATCTAACCGCAAAAATGATATTTATCAACATGCAATCTTTCCAATAAAATCATGT…
7	Contig7300_WUSTL	TTCCCGGGACCGCAACAAGTTATAATGCAATATCCGCCACCTGTTCACCTGTCGAATTCACAGACACCAATATATGGACCTCTGGTCCCCGCTCATTCTAGTTCCGCAACTCAACAGCATCATCAGATGTTGGTTAGCAAAGACGAATCATCGACATCTCCGACGAGCTCAGGTAACCAAACACCGACAAAAGTCCAGTCACATCCTAACGTTCAACAAACGAATGGTGCCAACAATCTATCAACAAACAATAGAACTTTCTATGAAATACTGTGATGCCGACACAGTTTACTCTTAGATGATTTAATTAAGTATTTTAAAGGAGGAATAATATTCTTTATATAAATATGAAATAAATAATGAAATAAATGCATATTTTCTACCTCGAGCTATTCTGAT…
7	gnl|ti|1608875350_WUSTL	GTTTCGGTCCGGATTCCCGGGATGAATCATTTAAATTTGTTTCTTGAGGTACCATCAGAAGCTACCAGTAAGGAGTATATGAGCGGATATTTGTTACGGAAATGTATTAAAGAATCTCATTATCGAAGAACGAGTATTGGAAAACGAGGATGGAAGCTATATTTCGGTCGTTTACAAGATCTTACTCTTCATCTTTACAAAGATGAGATTTCTGTGAATGGCAGTTTCAAACGAACAGTAAAGAAAAGAAATGCTGAAAATGACCTCCGTAAAAATGGAAACAGCTATTCCGATCCGATTTTAACTCAAATTCCAAATAATAAATCGGAATCAGCACAAAATACTCTGGTAAACGGGAAAAGCACGAAAAAATCTAAGCGAACCATGAGATTTCCAGGT…
8	Contig1028_WUSTL	TCCCGGGATAATTGAAATCGATCAGCGGATTCTAGTGAGACATGTCGTTCGGTTTGTCAAGGATCGAGATCGATTGGAAATTATTCAGGATTTTCTTCGGCCGAATGAAAATGTTTTAAATGAGATTATGAAACTGTCGAAAAAGTCGTCGGTTGGAGAATTGATTAATGTTCTCCAATCGATTAATGTTTGCGATTCGTTGTCAGAGAGAGATCTGATTGGTGCGTTCAAATCCTGCATTTCCAGTGGCGCTGACGAGGCCGGGTTGAATATTGAAGCGGTTACCTGGAGAGATATCGGGGGCCAGAAACAGGTTATTGAAGAAATACTGACAATAGTTCAACTCACTACAAGTCAACATAAATTTGTTCCGGGTTTTAAACCCAGGAAATCCGGAAT…
8	gnl|ti|1389000516_WUSTL	TCGATCCGAGATCTGTGAATATATTTTCCTTGGTTCTCGATCGATTGTCATCGTTACAGCAAAAGGATTTTATTGTTTTTCTTTCAACGACTGAAACTGTTCCAATTGAAATCGATCAGCGGATTCTAGTGAGACATGTCGTTCGGTTTGTCAAGGATCGAGATCGATTGGAAATTATTCAGGATTTTCTTCGGCCGAATGAAAATGTTTTAAATGAGATTATGAAACTGTCGAAAAAGTCGTCGGTTGGAGAATTGATTAATGTTCTCCAATCGATTAATGTTTGCGATTCGTTGTCAGAGAGAGATCTGATTGGTGCGTTCAAATCCTGCATTTCCAGTGGCGCTGACGAGGCCGGGTTGAATATTGAAGCGGTTACCTGGAGAGATATCGGGGGCC…
8	gnl|ti|1450454390_WUSTL	CCTTTTTTTTTTTTTTTTTTTTTTTTTTTTAAGGGTAAATGCTAATGAATTACACTGTTAAGAGCCTGTAAGAAATCCGACTTCGTAACAATCAATTCACAATTATCATCAACTTGGTTACTTTCAATCAACTCAATCGTCCGTTTAATAGCGTTCATGAGCGCAGTTGAAACAAGCCCATAAATTCGCGCTCCAGTCCACACGCCATCAGAGAACGAATTCACGATTTCTTGCAAATCCAAATCCTTTTCCATATTCAATTTGTATGTTTGCGACTTCAAAATGTCAAGTTGACTGGTTTTATTAATTCCACCAACGATATGAAAGATTCTATCAAACCTTCCGTTACGTAACAACGCTGGGTCAATCAAATCCGGCCTATTTGTGGCCCCCATTATT…
8	gnl|ti|1484639403_WUSTL	TCATGAGCGCAGTTGAAACAAGCCCATAAATTCGCGCTCCAGTCCACACGCCATCAGAGAACGAATTCACGATTTCTTGCAAATCCAAATCCTTTTCCATATTCAATTTGTATGTTTGCGACTTCAAAATGTCAAGTTGACTGGTTTTATTAATTCCACCAACGATATGAAAGATTCTATCAAACCTTCCGTTACGTAACAACGCTGGGTCAATCAAATCCGGCCTATTTGTGGCCCCCATTATTATAACTCGCGCGTCATCATCATTATTTATCGAATCTATTTCCACTGAAAACTGAGACACAACTCTGTCCATT
9	Contig1029_WUSTL	GTTTCGGTCCGGATTCCCGGGATCCGGGATTCGAGAATGAAGTTGTCGATTTGAGTTCGTGTCGAATGTCATCTGATCAGCAGCAACAGCAACCAATTGACCAATCAACCACATCCACGTTCAATACTCAAAAGCTTGATACTCCTGATTCTTCTGTCGTGCCCAATGCTGCTGATGCTGCTGCTACTGCTACTGCTACTGCTACTGCTACTGCTACTGCTGCTGTTAATGCAGTTAACATTCCAAATCCGAAGAAATCAGAACCAATCGGGAATTCTTCTCAAGATACCTCACTATCAGCCTCAGCCTCAGCCTCATCATCATCGTCTTCATCCTTGTTGTTGTTCCCAAATCCGCCCATTTCAGCGGCAAATGTTACCGAAACCCGTCACATAACAG…
13	Contig1047_WUSTL	AGTTTCGGTCCGGATTCCCGGGATCTCATTCTGATAGTTTTGATTCGCTGACGAATTTCTCGTCCTCATCCTTGTCATCATCTTCATCGTTTAAGCATCATTGGAAAAATTCTTTTTATAATTTAACAGACATTTTTCTAAGACAAATCAAATTATTTTTTGATCAAATCATCGATATTCTTAGTTCTAATAATTCTATGAGAAGTTCTTTGAAATGTGAATTGACGGATTTAATCGAAAACAAATCAAATGAAACGTGTATGTTAGTTATAATTCCAATTATATTTTCCAATTTGATCACGAGATTTCCGAAGCTGGAAAAGAAACAATATCATTCAGATAAAGACAGTGAAAATTTTCTATTTTCTGATGAACGTTCAAAGATTTCTCAGTCGGAAT…
13	gnl|ti|1608869518_WUSTL	TATGGAAAACCTTTATATTTTCTGACATGACTACCGAATTCCTTTGGCCTATGGCTACTAATGCTTCATATGAATTGAAAATCCTCAAATTGTTCCTTTTGAGTATTGTTATAAAAATCTATCCATTGTAAATCAAATTGGGATTTACTCCACAGTAAAAATTGGTCCAGAGAATTCAACCGCTGCTCAACAGTATCAGTTTGAATAATATCACAAGCCGTTACAAAAATACTTTTCAAATCGTAAATCAACTTCGACAAAGTTCCATTCAAAACAGTCGGCGACGATTCTCGCCTCAACAGCGACGAATTCCAACCAACATCACAATAATCTTCTTTGGTCCTCAGGGCGATAATTTTCAACAAGGCGAACAGTCCGTAAAATGCAGGCGTAGGGCTG…
14	Contig1048_WUSTL	CTTTCGGTCCGGATTCCCGGGATGGAAGATGTGGAAAAAGATAATACTAAGGAAAACACATGAAAGACTCAGAGCAGGACTTGTCAAACAGAGACGATTTGAGAATTATTAATCAAATGGATTATATCACTATATAAGACAAGTCGAAATTATAATCAACCTGTATATTGCCTGAAGTACTTTGGGAGTATTGTGTTTTACTTAATAGTGCGCATGGAGTCAACCCATTGACGTTTTTCAATGTCTACAGTCCTTTGCAAAGTGGCTTTCCATAGCAAGGGCCAACTTAACCAGATCATCAAAGAATTTACGACCGCATGATACGAGTGAGAACATTTCCCCCGGGATTGTGATGGGAAATTGTGATGGGTTCTTACTGAACTGTTGAAATAGACTTGG…
15	Contig1049_WUSTL	TTTCGGTCCGGATTCCCGGGATATAAAATATCTGATGATATTTGGTGCCAGCTTAATATTAACAAAGATAAAGGTCCTTTGTGGTTGCCAAATGCGCTTTATGAGAATGAATGCCTTAGAAAATATATTGCTTGTCATGATTTATATGGTGATTGGTTTAACCATTTCACTTGCCACAAACCGCTGGAATTGGACCTAACTGTGAATCCAGATCTCAATAAATTAAGCTTCCAAGAGAAACAGCTTCTACAGAAACAACACGATGAATATATTCTCTCTCTCCAGCAATGGAAAACGCTCCTTAATTTCTATGCCAATAAAGCCTATGAGAGTTTTGTCGACTTATTGAAAATGGGAACTCGTGGCTGGCTAAGTGACACCGGCGATGATTCTTTGTGG…
15	Contig4667_WUSTL	CTGGGAAACTTCATGCAGCTAAAATGATTATGAATAAAATATCTGATGATATTTGGTGCCAGCTTAATATTAACAAAGATAAAGGTCCTTTGTGGTTGCCAAATGCGCTTTATGAGAATGAATGCCTTAGAAAATATATTGCTTGTCATGATTTATTTGGTGACTGGTTTAACCATTTCACTTGCCACAAACCGCTGGAATTGGACCTAACTGTGAATCCAGATCTCAATAAATTAAGCTTCCAAGAGAAACAGCTTCTACAGAAACAACACGATGAATATATTCTCTCTCTCCAGCAATGGAAAACGCTCCTTAATTTCTATGCCAATAAAGCCTATGAGAGTTTTGTCGACTTATTGAAAATGGGAACTCGTGGCTGGCTGAGTGACACCGGCGATG…
16	Contig1052_WUSTL	ACAGTTTCGGTCCGGATTCCCGGGATGACGCATTTATCAAGAAGTCGCTATATATAAGAAACTGGACAATCCTCATATTGTAAAGCTCCATGAGGTTATAGACGAGACTGATCATGATAATATGTATATGATATTTGAACATATCGAAGGAGGACCAGTGATGAATGTAGGATTTTCTGACCCTTTATCTGAAGAATTAACTCGAAAATATTTCAGAGACATTGTTTGTGGTCTGGACTATTTGCACTTCAATAAAATAGTCCATCGTGATATCAAACCATCAAATTTGTTGGTGGACAAGAATGGTCTGGTTAAATTAATTGATTTTGGTGTTAGTTGCCAATTTACTGGGGATGACATTTTTCTTCAAGACACGCTTGGCTCCCCAGCTTTTCTGGC…
16	Contig5651_WUSTL	CCTTTTTTTTTTTTTTTTTTTTTTTTTTTTAAAGATTTATAATATATTTTGAAAGAAAATAATTGGAAAAATAAATTATTTGTTTCAATTCTGTAACAATTAAAAATTTCCGGAACAAAATCAATCCAGAATTATAATAGCCGCAAATATATAATAAAATTTTGATTAATATTAAAAAAAATCTAAAAAATCTAATTAGATTTTTTATGTTTATTTTAATTATCAGTGGTGGACTCTGAATTGCCAAAATTCAATCGAGTGAAAATATTTTTCAACAAACGGATGTTACTTTGAGACGTTGTTGGATTGGAATTTATTTCTCCTCCTGGAGAAGTTGGATCCGGTTTTATGTGTTGTGATTTTGACTGATCCAACTGAGACAAATCGTCGAATGTCGAC…
16	gnl|ti|1389004351_WUSTL	CATGATAATATGTATATGATATTTGAACATATCGAAGGAGGACCAGTGATGAATGTAGGGTTTTCTGACCCTTTATCTGAAGAATTAACTCGAAAATATTTCAGAGACATTGTTTGTGGTCTGGACTATTTGCACTTCAATAAAATAGTCCATCGTGATATCAAACCATCCAATTTGTTGGTGGACAAGAATGGTCTCGTTAAATTAATTGATTTTGGTGTTAGTTTCCAATTTACTGGGGATGACATTTTTCTTCAAGACACGCTTGGCTCCCCAGCTTTTCTGGCTCCGGAGTGCGTTCAAGATTGCCATGGTA
17	Contig1055_WUSTL	GTTTCGGTCCGGATTCCGGGATATCCGGAGGTAATTAACAATTTGCCTCGACCAAAGAAAAGATTAATAAGTCTAATTATGGAAACTTTTCTAAAGGAAACTGGAGAATTTAATTTAACGGATTCTAATTTCAGTAAAAATTGGTTCATGCATTTCCTGAAATATCCTAGAGCTATTTATGATGGAGTTTCTAATCCTGGATCTGTCGACTTTGTGAGATTTGGAATAAATAATATCCAGGGTGAACTGGTTTCTGATTCTGGGAAAACTGTCGATATGTCTTGTCAACTACTGATCCGGAGTATTGGCTATCAGGGTTTCAATATCGACCCTGATATTCCCTTTGATAACGATCGGAAAATCATTCCCAATATAAATGGAAAGGTCATTGAAGAATTA…
17	Contig1558_WUSTL	AGTTTCGGTCCGGATTCCCGGGATCAAAATATAAAAGTTGATATGTTTGAAAAGTTACCTGTACCCTTTGGTCTTGTCCGATATGGCGTTGCCCCAGATCACCCTGAAGTGAAAAATGTTATCAATTCATTTACTCAAGTAGCTCGTAATAAGAATTTTCGATTTTTCGGCAATGTAAATATCGGTAAAGATCTTCAAATAAAGGAATTACGAGAATTATATCATGGTATTGTTTTGGCTTTTGGTGCAACCCAAGATAAGAAAATGGGTATTCCTGGAGAAGTCTAGCATTCCGTTATAATAAATGTTCTACTTAAAGTATTTAGGATTTAAAACAAGTTTATTCAGCCATTGATATGGTAGGATGGTACAACGGATTGCCTGAAAAAGAATCATTTT…
17	Contig3015_WUSTL	CAACGGATTGCCTGAAAAAGAATCATTTTGCCCCGATCTGACCGGAGAAGAAGCGGTCATTATTGGCCACGGAAATGTAGCTCTCGATATCGCTCGAATCCTGCTAACTCCGGTGGATATTTTGAAAAAAACCGATATCCCTGATCATGTGCTTTCGCAATTGGCTGAAAGCCGGCTGAAAAATATCCATCTTGTCGGACGTAGAGGTCCTTTGCAAGTCGCATTTACCATCAAGGAATTACGAGAGTTGATCAATTTGGAAAGTGTCAAGTGTAAAATTGTGTTACCCAATCAAGTTTCGATCCGGATCCCGGGGTAATTAACAATTTGCCTCGACCAAAGAAAAGATTAATAAGTCTAATTATGGAAACTTTTCTAAAGGAAACTGGAGAATTTAAT…
17	Contig3027_WUSTL	TGGAATTACGAGAGTTGATCAATTTGGAAAGTGTCAAGTGTAAAATTGTGTTACCCAATCAAGCCGATCTGAATCCGGAGGTAATTAACAATTTGCCTCGACCAAAGAAAAGATTAATAAGTCTAATTATGGAAACTTTTCTAAAGGAAACTGGAGAATTTAATTTAACGGATTCTAATTTCAGTAAAAATTGGTTCATGCATTTCCTGAAATATCCTAGAGCTATTTATGATGGAGTTTCTAATCCTGGATCTGTCGACTTTGTGAGATTTGGAATAAATAATATCCAGGGTGAACTGGTTTCTGATTCTGGGAAAACTGTCGATATGTCTTGTCAACTACTGATCCGGAGTATTGGCTATCAGGGTTTCAATATCGACCCTGATATTCCCTTTGATA…
17	Contig3625_WUSTL	GCTATTTATGATGGAGTTTCTAATCCTGGATCTGTCAACTTTGTGAGATTTGGAATAAATAGTATCCGGGGTGAACTTGTTTCTGATTCTGGGGAAACTGTCGATATGTCTTGTCTACTACTGATCCGGAGTATTGGCTATCAGGGTTTCAATATCGACCCTGATATTCCCTTTGATAACGATCGGAAAATCATTCCCAATATAAATGGAAAGGTCATTGAAGAATTATCCACCGATAATAATAATAATAATTCCCATAAATCTCTGTTGTATTGCGTCGGGTGGATCAAACCCGGTCCGGTTGGTGTGATCCTCAATACTCTG
17	Contig6983_WUSTL	ATTAAGCGGCCGCCCTTTTTTTTTTTTTTTTTTTTTTTTTTTTTTTTTTTTCAAAACCCAAAATTTATTGATCCAAAAATATTTTATCCAATAAAAGAGCTCTATTTATTTACTTGTGTAGCTGCCAACATCATTTCGTGAATATTCGTTAACTTTTCTCTGGGTTTCCCTTTTTTCTCGCCGAGACCGGTCTCAATTCTATCTAGAGCTTCCCAATTGACAAAGGACAAATATTTGGTACCCTTCGATGTTAATAAATCGCTCACATCGTCCAATGGGCAGCTGAGATCCATGTTGCTCATGTCCTGCAAAATAGTAGAGCTGGTCTCATGAGCATCAGACAGAGTATTGAGGATCACACCGACCGGACCGCGCTTGATCCACCCGACGCAATACAAC…
17	Contig7317_WUSTL	CCTTTTTTTTTTTTTTTTTTTTTTTTTTCTAAACCCAAAATTTATTGATCCAAAAATATTTTATCCAATAAAAGAGCTCTATTTATTTACTTGTGTAGCTGCCAACATCATTTCGGGAATTTTCGTTAACTTTTCTCTGGGTTTCCCTTTTTTCTCGCCGACACCGGTCTCAATTCTATCTAGAGCTTCCCAATTGACAAAGGACAAATATTTGGTACCTACGCAACTGATCATTTAAGATTATTCTATTTCCCTTCAACGAGACCGGCATACCCTTCGATGTTAATAAATCGCTCACATCGTCCAATGGGCAGCTGAGATCCATGTTGCTCATGTCCTGCAAAATAGTAGAGCTGGTCTCATGAGCATCAGACAGAGTATTGAGGATCACACCGACCG…
17	gnl|ti|1440435066_WUSTL	GTCTAATTATGGAAACTTTTCTAAAGGAAACTGGAGAATTTAATTTAACGGTCTCTAATTTCAGTAAAAATTGGTTCATGCATTTCCTGAAATATCCTAGAGCTATTTATGATGGAGTTTCTAATCCTGGATCTGTCGACTTTGTGAGATTTGGAATAAATAATATCCAGGGTGAACTGGTTTCTGATTCTGGGAAAACTGTCGATATGTCTTGTCAACTACTGATCCGGAGTATTGGCTATCAGGGTTTCAATATCGACCCTGATATTCCCTTTGATAACGATCGGAAAATCATTCCCAATA
17	gnl|ti|1440440290_WUSTL	TCCCGGGATTCGCAATTGGCTGAAAGCCGGCTGAAAAATATCCATCTTGTCGGACGTAGAGGTCCTTTGCAAGTCGCATTTACCATCAAGGAATTACGAGAGTTGATCAATTTGGAAAGTGTCAAGTGTAAAATTGTGTTACCCAATCAAGCCGATCTGAATCCGGAGGTAATTAACAATTTGCCTCGACCAAAGAAAAGATTAATAAGTCTAATTATGGAAACTTTTCTAAAGGAAACTGGAGAATTTAATTTAACGGATTCTAATTTCAGTAAAAATTGGTTCATGCATTTCCTGAAATATCCTAGAGCTATTTATGATGGAGTTTCTAATCCTGGATCTGTCGACTTTGTGAGATTTGGAATAAATAATATCCAGGGTGAACTGGTTTCTGATTCT…
17	gnl|ti|1450460084_WUSTL	CCTTTTTTTTTTTTTTTTTTTTTTTTTTTTTTTTTTTTTTCAAAAACCCAAAATTTATTGATCCAAAAATATTTTATCCAATAAAAGAGCTTTTTTTTTTTACTTGTGTAGCTGCCAACATCATTTCGTGAATATTCGTTAACTTTTCTCGGGGTTTCCCTTTTTTCTCGCCGAGACCGGTCTCAATTCTATCTAGAGCTTCCCAATTGACAAAGGACAAATATTTGGTACCTACCCAACTGATCATTTAAAATTATCTAATTTCCCTTCAACGAGACCGGCATACCCTTCGATGTTAATAAATCGCTCACATCGTCCAAGGGGCAGCTGAAATCCATGTTGCTCATGTCCTGCAAAATAGTAAAGCTGGTCTCATGAGCATCAAACAGAGTATTGAGG…
17	gnl|ti|1450465308_WUSTL	TCTAATTATGGAAACTTTTCTAAAGGAAAAAAGAGGATTTAATTTAACGGATTCTAATTTCAGTAAAAATTGGTTCATGCATTTCCTGAAATATCCTAGAGCTATTTATGATGGAGTTTCTAATCCTGGATCTGTCGACTTTGTGAGATTTGGAATAAATAATATCCAGGGTGAACTTGTTTCTGATTCTGGGGAAACTGTCGATATGTCTTGTCAACTACTGATCCGGAGTATTGGCTATCAGGGTTTCAATATCGACCCTGATATTCCCTTTGATAACGATCGGAAAATCATTCCCAATATAAATGGAAAGGTCATTGAAGAATTATCCACCGATAATAATAATAATAATTCCCATAAATCTCTGTT
17	gnl|ti|1484642908_WUSTL	CCTTTTTTTTTTTTTTTTTTTTTTTTTTTTTTTTTTTTTTCAAAAACCCAAAATTTTTTGATCCAAAAATATTTTATCCAATAAAAGAGCTCTATTTATTTACTTGGGTAGCTGCCAACATCATTTCGTGAATATTCGTTAACTTTTCTCTGGGTTTCCCTTTTTTCCCGCCGAGACCGGTCTCAATTCTATCTAAAGCTTCCCAATTGACAAAGGACAAATATTTGGTACCTACCCAACCTTCGATGTTAATAAATCGCTCACATCGTCCAATGGGCAGCTGAAATCCATGTTGCTCATGTCCTGCAAAATAGTAAAGCTGGTCTCATGAGCATCAAACAGAGTATTGAGGATCACACCGACCGGACCGCGCTTGATCCACCCGACGCAATACAACA
18	Contig1057_SE3	TTCATATTTAAATATAAATTAAAATTTCAAATCTCTCTAAATGGACTCGAGATATTGTTACCCCATAATATGCAGGAAACCACTTCCGGAAATGAAACTATGTTATCCAGATCCTCAATTTAATGGTTCAGAAAATATCCAACCAGGTAATTACACGTATACATCACCTAATAATCCTATCCCGGTTCCAATCCGGGGTCCCGCCAAAGTTGGTGAAGATAATGACCGAACAGTTCAGTGTCAAATATACAATTTAGTCCCGAAAGGTAATCCGCAGTGTAATACTTGCTACTGTTAATTTGACAATGCTGAAACCCATTAAATAAAGTCCATTCAAAATGTTTAATTTAATTTAACTTTAATTTTGCATTGTTTTATTAATCCGGTTACATCTCTCAA…
18	Contig2792_SE3	CATAACTTGTAAGTTAATAGATTACCAATGCTTTCCTGCTACTTTCTCTCCAACATTAAATGGAAATAAAATGGGGTTTCAATATAAAGCGATATCAAGCAGTCGGCTATCTTTGAGTGTACCGGAGCTCGTGCCAATGTCGTGTGGTGATGTTAAAATGACTGGTTATATCGGTTGTTTGGTTAACGTTTATAATCAACTATATCCGGGATTATCAACAACTGTTCGGTTAAATAACCAAGGAAATAATAAGTTTGAATTGGTTGAAATCGAAGGCCAATCAAATCTCTTTAACAATGTTACTCAAGTTGCGATATTCGATGTATTTGAAAATGGAATATTGGACATACTAACGACTAGCCAACAAGGAACTTCTGGTATTATTAGACCATTAGTCCA…
18	PL06005A2C04_SE3	TGAGTTTCTTTTTCATGATGTCGGATGCATGGATATTCTCACCTTCTACATACGCTTTTGTTGATATCAGTGGAAATATAAACGTAGCACTTAATGGTTATATGACCGCATTTGGCGATTTCAATGCAGATCGAGCTGTTGATATTTTTGTTTTGGATAAGTTGGGTGATAGTCAAAAACTAGACGTCATACTAATGGCAAAGGAAAATACTAAGGATGCTTTTAAACGCTTAACATTACTTTATGATAATAATAGTTCAATAAGAAATGTAGTCGTTGGTGATGTCAATGGTGACAGTAATTTAGATGTAATCACATTTAATTCTCCCAATATTAATGGACCATATTCTCTTAATGTGGCTTATGGAGTTGTTAAAAGAGACTCTTTATCCCCTCAAA…
19	Contig106_WUSTL	ATTATTCATCTGCCACATCTAGTGACAGATCCGGTCCCAGTCCTCCCCCTAAATATGCGCCAGGAGTAGTTCTTCCTGCCCGTGCTGATGAAATATATATGCGCGATCAAAGAGAAGGAATGTACTATCACGGAGATACTCATTGTTGATAATTGTATTTCACAATTTCGTTTCATCGGGTGTTCTCGATTGCTGATACTCTATCTCATACCTTTCGATGAATTTCTGATCCCAACTGACAGTTGTACAATTCTTATCATCATCATCATCTTCCTCATCTTTTCATATTTTATCTAGTCCTACTTGCAATCTTCTCCGTGTGCTCTCCACAGTGCGATTATTATTATAATAATAAATTATTGCTATTGATTATTATAATTATTGTTATTGATAATAATA…
19	Contig107_WUSTL	GGATTCCCGGGATCAATATCGACGCAGCGACAGCGATTGTGGAACTCATGAGCCTGGATATTCGTACCTGCCGACTCCTCATGGGCCAGAAGTGGTGTCATCTCGTCAACATACTCTCAATAGTCTTCCAGAACAACCGATGGACAATAACAATCATGATCAGCATGATTCTCCAGTACCGATTATTGCCAACAGTAGCAACAGTAACATCAACAATAACAACAGCAGTTCTGGTCGACATCATCATCGTCGCAAAACCAGATCTCGACAAACCAATAATCAAGAGCCGACATCACTAGAACGGAGCCAAGTAATGAAAAATCACAACGACATACCACCAATGTTAGCGCCACGGACAAAATTGCCGTATTCCGAGCATCAGGGAATTCATCGTCTATC…
19	Contig5822_WUSTL	CCATTACGATACCAATGAGTCGAAGTACCGCATGGATTGCAACATCGATATGAATGAAAATGAAGCAACTCCCAGTAATTCTCTGTTGATTGAGAACCTTCCCAGAGTTAGAGATGTTTCCGAGTATGGAATACCTATAAACAATAACAATCACAACATGAAACAAGCTCCCGTGCCTCCTCTTAAATCGAATAGTCGACATAATCCTGTGCCTAACAACAGTTACGGTCTCGAGTGCAATCCTGATTATTATTCATCTGCCACATCTAGTGACAGATCCGGTCCCAGTCCTCCCCCTAAATATGCGCCAGGAGTAGTTCTTCCTGCCCGTGCTGATGAAATATATATGCGCGATCAAAGAGAAGGAATGTACTATCACGGAGATACTCATTGTTGATA…
19	gnl|ti|1463481976_WUSTL	ATACTCTATCTCATACCTTTCGATGAATTTCTGATCCCAACTGACAGTTGTACAATTCTTATCATCATCATCATCTTCCTCATCTTTTCATATTTTATCTAGTCCTACTTGCAATCTTCTCCGTGTGCTCTCCACAGTGCGATTATTATTATAATAATAAATTATTGCTATTGATTATTATAATTATTGTTATTGATAATAATAAATTATTGCTATTGATTAATATAATTATTGTTATTGATAATAATAAATTGTTGCTATTGATTAATATAATTATTGTTATTGATAATGATAATAATTATTATTGATTATTATAATTATTATTGTCAATACTATATATTGTATTATATTTGTTGTTCTGATGTTATTATTGATTTTTGTATTTATTATTTTTATTAT…
21	Contig1068_WUSTL	TCCCGGGATGAGAAATACCAAAAGACCCAAGTCCCCCTCCTATATTTGAGCCTCCTAAACCAATCATTCAAACCACGATGTTGAGGCCTATCAATAGTTATCGACCGGATTTCAATCCTCGCCGTTTCGGATTATTAAATCGACCACAAACAACAAATGTTCCTCAAATGTCACAAAATATTCCCCAGAAAATCTCTATGCCATCTATAACCCCATCGTTATCGATGCCAGCATTGAAACCCTGTCCAAACGTGACAATTCTCCCTAAAAACTATCAAATATCCAACTATAATCCGGCGCTTGTAAATAACTATATCTCTGTCGATGACAATATAACATTGATCAATGGAACGATACCACAGCAGAGCAACTCCAATCCTTTGTCGCATTATTTGAAAG…
21	Contig3427_WUSTL	TCCCGGGATTTCTATTACCAGTGAATTCCCGGTTACCCAATCGCCTGTTCAGCAGATTATCAACCCAGATCAAAAACCCCAATTATCCTATCAAAATGTTCCCGATTCACTAATCAGCAATTTTATCCAATCAAATAACAGCAACAACAATACTAATAATAATAACAACAGCAATACAAACAATGGTTTCCTTAATCCAATAAACCAAATGCGATCAATGGCAGTATCCATAGATCAGCAGTTGAGAACGAATCAATTAGATAATGCCAATAATTACCAACAGAACTATAACAATATTCAAACTGCAAACAGCAATAACAATAACAGATGTAATAATAATAATAATACCAATATGAGCAATATCAATAAAACTCGAATGCAATTGGCATCGGCCTTGCA…
21	Contig4416_WUSTL	TAATAATAACAACAGCAATACAAACAATGGTTTCGGTCCGGATTCCCGGGAACCAAATGCGATCAATGGCAGTATCCATAGATCAGCAGTTGAGAACGAATCAATTAGATAATGCCAATAATTACCAACAGAACTATAACAATATTCAAACTGCAAACAGCAATAACAATAACAGATGTAATAATAATAATAATACCAATATGAGCAATATCAATAAAACTCGAATGCAATTGGCATCGGCCTTGCAATCGCGCTACCAGCTCAATTCCGCAATCACAAATCACCACAATATCCTTCCGTCAAGCAATCAAGTCAATATCTATCCGTCTGCCGGTGTTGGCGGTAATAATCAGCTGTCATTACCCCAATATCAATTTGTTATCCAACAAGCCCAGAATT…
21	gnl|ti|1450459197_WUSTL	TGTTCTGAAACCGTTGGGGGGGGGACGGCAATAAGTGCTGCTGATTCAACCCGGCAACACCGGCGATTTGCATAGAATACCCGTCAGCGCTGGGGATAATGTAATGAGTGCTACCGGCCGGTATCTGTGATGGCGATATTGCGTAAAACGATTGCTGTTGTTGTTGCTGCTGCTGCTGCTGGGGTTGAGATTGGATTAAATTGGT
22	Contig1069_WUSTL	TAGACAGTTTCGGTCCGGATTCCCGGGATGTACATGCAAAGGTATAAGAACATGTTCTTCGTGTAATCCAAATAAAATCAAAATCGAAAATCAAAATTGCATAGTTTGTTATTTCTGTCCAAAAATATCTAAAATAGTTAAAGAAAACTGCATTTCTGATCTTAAATGTGAAGAGTTTCATAAGGTTAATATTGAATTAAATGGAATTATTCTAATAGAAAACTTTTTGACTGAAGATGATAAAAATTATTTATTAGGTGGAATATGTAGTAATTCATGGGTAGATTCTCAATCTGGTCGTAGGAAACAGGATTTTGGACCGAAAGTTAACTTTAAAAAGCGTAAAATAAATCTGACAAAATTTCAAGGTTTACCAGAATATATTGAAAGATTTGTTAA…
22	Contig6592_WUSTL	TAAGCGGCCGCCCTTTTTTTTTTTTTTTTTTTTTTTTTTTTTTTTTTTTTAATAAAAGAGCCCAATTTATTCAATAAAACAATAGATGCCAAATAAAACCGAGAAACAAATCACATAATTTATCGATCAATTCACAGGCTGCCCATTGAAGGTAAGAGAAAGATCAATCAATTTCCTGCTTAGTTCCCGGTCGTTCTCAGTGAATTCCATGCTTAATTCCCGCAATGTTGAGGCGATTCTCGTTGATTGAACGTCGGCAGCACTGACCGCATGCATCCATTTATGCCTGGCATCACCGGAAACGATCACCAGGGAACCCTCGGGCAAAGGTACCTTGATCGATACCGCGCAGTTATTCCCCATATTTTCGTGGTTTTCTGAACATACTGAAAAAAAGAA…
22	Contig7327_WUSTL	CCTTTTTTTTTTTTTTTTTTTTTTTTTTTTTTTTTTTTTTTTTTTTTTTTAAAAAAAAAGAGCCCAATTTTTTCAATAAAACAATAGATGCCAAATAAAACCGAAAAACAAATCACATAATTTATCGATCAATTCACAGGGTGCCCATTGAAGGGAAAAAAAAAATCAATCAATTTCCTGCTTAGTTCCCGGGCGTTCTCAGTGAATTCCATGCTTAATTCCCGCAATGTTGAGGGGATTCTCGTTGATTGAACGTCGGCAGCACTGACCGCATGCATCCATTTATGCCTGGCATCACCGGAAACGATCACCAGGGAACCCTCGGGCAAAGGTACCTTGATCGATACCGCGCAGTTATTCCCCATATTTTCGGGGTTTTCTGAACATACTGAAAAAAAA…
22	gnl|ti|1389001791_WUSTL	AATAAAATCAAAATCGAAAATCAAAATTGCATAGTTTGTTATTTCTGTCCAAAAATATCTAAAATAGTTAAAGAAAACTGCATTTCTGATCTTAAATGTGAAGAGTTTCATAAGGTTAATATTGAATTAAATGGAATTATTCTAATAGAAAACTTTTTGACTGAAGATGATAAAAATTATTTATTAGGTGGAATATGTAGTAATTCATGGGTAGATTCTCAATCTGGTCGTAGGAAACAGGATTTTGGACCGAAAGTTAACTTTAAAAAGCGTAAAATAAATCTGACAAAATTTCAAGGTTTACCAGAATATATTGAAAGATTTGTTAATAGATTTTCTGATATTCCTGAGCTCAAAGATTTCAATCCAGTCGAATTATGTAATTTGGAATACAATCCT…
22	gnl|ti|1440438978_WUSTL	TCCCGGGATAAAATCAAAATTGCATAGTTTGTTATTTCTGTCCAAAAATATCTAAAATAGTTAAAGAAAACTGCATTTCTGATCTTAAATGTGAAGAGTTTCATAAGGTTAATATTGAATTAAATGGAATTATTCTAATAGAAAACTTTTTGACTGAAGATGATAAAAATTATTTATTAGGTGGAATATGTAGTAATTCATGGGTAGATTCTCAATCTGGTCGTAGGAAACAGGATTTTGGACCGAAAGTTAACTTTAAAAAGCGTAAAATAAATCTGACAAAATTTCAAGGTTTACCAGAATATATTGAAAGATTTGTTAATAGATTTTCTGATATTCCTGAGCTCAAAGATTTCAATCCAGTCGAATTATGTAATTTGGAATACAATCCTACTAGAG…
22	gnl|ti|1450455368_WUSTL	CAACAAAGCGGCCGCCCTTTTTTTTTTTTTTTTTTTTTTTTCCAAAAAAGCCCAATTTATTCAATAAAACAATAGATGCCAAATAAAACCGAGAAACAAATCACATAATTTATCGATTAATTCACAGGCTGCCCATTGAAGGTAAAAGAAAGATCAATCAATTTCCTGCTTAGTTCCCGGTCGTTCTCAGTGAATTCCATGCTTAATTCCCCC
22	gnl|ti|1450465468_WUSTL	GATCTTAAATGTGAAGAGTTTCATAAGGTTAATATTGAATTAAATGGAATTCTTCTAATAGAAAACTTTTTGACTGAAGATGATAAAAATTATTTATTAGGTGGAATATGTAGTAATTCATGGGTAGATTCTCAATCTGGTCGTAGGAAACAGGATTTTGGACCGAAAGTTAACTTTAAAAAGCGTAAAATAAATCTGACAAAATTTCAAGGTTTACCAGAATATATTGAAAGATTTGTTAATAGATTTTCTGATATTCCTGAGCTCAAAGATTTCAAT
22	gnl|ti|1608868685_WUSTL	GGTCGTTCTCAGTGAATTCCATGCTTAATTCCCGCAATGTTGAGGCGATTCTCGTTGATTGAACGTCGGCAGCACTGACCGCATGCATCCATTTATGCCTGGCATCACCGGAAACGATCACCAGGGAACCCTCGGGCAAAGGTACCTTGATCGATACCGCGCAGTTATTCCCCATATTTTCGTGGTTTTCTGAACATACTGAAAAAAAGAAAGCTTGGGAACTCTCGTCGAACATGTCAGGAAACCCAGGAGTGAAAGTTAGATAAGTCGATGATTGCAC
22	gnl|ti|1608874160_WUSTL	GTAATCCAAATAAAATCAAAATCGAAAATCAAAATTGCATAGTTTGTTATTTCTGTCCAAAAATATCTAAAATAGTTAAAGAAAACTGCATTTCTGATCTTAAATGTGAAGAGTTTCATAAGGTTAATATTGAATTAAATGGAATTATTCTAATAGAAAACTTTTTGACTGAAGATGATAAAAATTATTTATTAGGTGGAATATGTAGTAATTCATGGGTAGATTCTCAATCTGGTCGTAGGAAACAGGATTTTGGACCGAAAGTTAACTTTAAAAAGCGTAAAATAAATCTGACAAAATTTCAAGGTTTACCAGAATATATTGAAAGATTTGTTAATAGATTTTCTGATATTCCTGAGCTCAAAGATTTCAATCCAGTCGAATTATGTAATTTGGAAT…
23	Contig1070_WUSTL	ACAGTTTCGGTCCGGATTCCCGGGATGTTTTATCATCCCGTGGAATCTCTTTTGTCACTCGGCCGATGTCCCAGTACCCTTCTGGGGTGCTAGGAGGGACGTATAAAGCCCGATGCCTGCTGCATTGTTGGATTCTATTAGCAATTTGACTGTCACTTATTCCGAGAGTTCCATAATAATTTCTGCATTCAATGCAATCAAATCCTGTCAACTCCTGTCTATCAGCTTTCTTGCGCACAGTCGATCCAACATACTTGATGGATATTTTTTCCTTTCTTTTATTGTCATCTTGTTCTTCGTTCTCCTTATCTTCATTGCTGTCACTGAAATCGCCTTCCAGTCTCGTTTCATCCAAATCAATCACTATAGGTGAATTACACTGCTTGTTGTTATGGCCGT…
24	Contig1072_WUSTL	GTTTCGGTCCGGATTCCCGGGATATTTTTTTGGACCTTGGAAGAAAATACAGAGAGAGCAAAATATCCTAGCTAGACTTTTTATTAAAATAAACCTTCCACGAATTTTTAATAAAAGTATCATGTAACATATAAAACATCCAAAATAAAACCCAACAAATGCAATTCCAAAGATTAATCTATAGCAGTTGTTCCTAACCTTTTTAGAGGTCGTCTGGAATCTAAAAATAAATTATTGGAAAATGTTTTTAACTGCACTGTTAACATTCACACTCAGAGTGTTTTCATACTCGTTCATATTGTACTGGATTTGCTGGTAAGTGGGAGGCAAAGGTAGAGAGTGTAGGTCTCAAAAGTCAGAGTAGCGTTCTTTAGTTTTTCACAGGTAATAGTTTTGTTA…
25	Contig1074_WUSTL	AGTTTCGGTCCGGATTCCCGGGAATTTCCCAACGGGAACTGTTGAGATTCTCCAGGCCGTTGAACGAGAAACAATCATTGTATTCCATTAGGATTTTTGCGGAATTCAATCTGTCAATTTTAGTAATTGAAAACGGAATTTTGAATCTCGATCCGGTTCTGACTGAAGTGATCGGCAGACCGAGACCAAATTTCCCGAATTTCTCATCTGACTGGACGACTGTCCAATTGACCGGTTTGAAGCTGTTGAATAGAAACCCCGGTCGATTGATGGAGCTTGTAACAGATGGGGACGAGGGGAACGATAATTCTGCTGAAACTGAGGCCCAGCTTGTTGGGGACTTTGAAAGGATTATATCACCCAACTCGAAATGGGTGCTGCACGTGCTTGGTGGTCTTC…
25	Contig1144_WUSTL	CAGTTTCGGTCCGGATTCCCGGGATAACGTTCGTCACTTGGATCTCAACAAGACCAGCTTGGATTATCCACTTTCAGAATATCTATGGCAAATGGATCAACGCATCCATCCGACTCATCGTCTTATATCCATCGGACCTCTCCATTCAATGACATAATTCTAGAGTCAAATGTTCCTATGTACAGTGTGGATTCTGCTCCACAACCGACCGACTCACAAACATGCAGCAACCGGCCGTTCTGGCCCAGAATCAACTCGCCTTATCGAGGATCCAATCTAGACAACTACCAAGATTTCAGGAGCCCCCATGACAGCACGCTCTCATCAGAAAGTAGAAAGAAATTAGACATCGTGTGATTGTCAATTGGGAGGAGTGGAGGAGGAGCAGCAGCAGCAGGA…
26	Contig1075_WUSTL	TAGACAGTTTCGGTCCGGATTCCCGGGATCGCCGACAATTCCATTTCCCGTGCTGCATTTCAATTGCATGGATTCTGCATTGGCCATTAAGCCGATTTTGGCTAGATTTAATACAGTCATCATTACTTCTGGGACATTATCACCCATGGATATTTATCAAAAAATCCTCGATTGTCATCCGGGAATCAGCAAGTCTTTGACCATGAGTTTAGCTAGAAACTGCATCAGGCCTCTGATTGTCACAAAGGGAAAAGATCAAATGGCTATAACAACTAAATTCGAGAATAGAGAGGACACATCAATCATTCGAAATTATGGCCATTTGCTACTGGAGCTGTCAATGGTGGTGCCGGATGGAGTTGTAGCTTTCTTTCCTAGTTACACATATCTAGAAACCAC…
26	Contig2737_WUSTL	AGTTTCGGTCCGGATTCCCGGGATGTCCTTGGTAATATGAATATTTACCTATCCTTCTGATCAAAGATTCGATTATAGCTGAGATTGAAGCTGGTGAGCTAATTTAGAAATTAATCAATAATTTATTTAATCAGCTGAAATTTTCAACAATATATTCCATTTGCAATAAAAATTTAGGAAACATTAAAAATCATTCATAGTTGGAGAGGAATTTAGATAAACGAAATTGTAGTAGACTAAGAAAATGGAAATTGAATAAATGTTATTAATTGTGCTAGTTTGAATAAATAATTAAAAGTATAGACGAGCAGGAGTAATTTGAATAGAAGTCGACAGAGAGTTATGCATCCAAACACGCTGATTGAGAGAAATACAATAAATATATTCAAATTGAATCAG…
26	Contig4884_WUSTL	CCTTTTTTTTTTTTTTTTTTTTTTTTTTACTCAATACTCTTTTATTATACAAAATATTAATCGACCTTTTTGTATGATATGGCCAATTTCAATTGCTTCTCATAGTTGAATTCCTGCCCCATTTCCCGAAGAAATCGTTTGGCCATTTGAACCGCCTCCTCCGTGCTGAGGTTTAAATACATATCATCAAGATGGGTTGAAATCCATTGCGGTAGTTTTCCACGTTTGTCGGGCCGGTTGTAACGCTTATCAGCTAAAATCATGAGGCCGTAATCGGTTTTGCCTCTAATAGCTCGTCCTAGGCATTGGGCGGCGTGTCTCATCGCATCAAAATTTATGAAATCGTTTTCAGATATTCGGAAATGATCTTTCAGATATGTCAAGCGAGCCTTAATGATT…
26	Contig5425_WUSTL	CCTTTTTTTTTTTTTTTTTTTTTTTTTTTTTTTTTAAAAAAAATTTTAGCTTGATATTTTTTTGGAGAGGGGTTTGAAACTATATCTGACGGGCTCACATCAAAATCAATAACAAAACTCAATACTCTTTTATTATACAAAATATTAATCGACCTTTTTGTATGATATGGCCAATTTCAATTGCTTCTCATAGTTGAATTCCTGCCCCATTTCCCGAAAAAATCGTTTGGCCATTTGAACCGCCTCCTCCGTGCTGAGGTTTAAATACATATCATCAAGATGGGTTGAAATCCATTGCGGTAGTTTTCCACGTTTGTCGGGCCGGTTGTAACGCTTATCAGCTAAAATCATGAGGCCGTAATCAGTTTTGCCTCTAATAGCTCGTCCTAGGCATTGGGC…
26	Contig5537_WUSTL	GGGATCGATGGTGTCGACTTATATTGACGGATTCAGCATTATCATTGAGCCATTCGATGAGAGGACGCCGACAATTCCATTTCCCGTGCTGCATTTCAATTGCATGGATTCTGCATTGGCCATTAAGCCGATTTTGGCTAGATTTAATACAGTCATCATTACTTCTGGGACATTATCGCCCATGGATATTTATCAAAAAATCCTCGATTGTCATCCGGGAATCAGCAAGTCTTTGACCATGAGTTTAGCTAGAAACTGCATCAGGCCTCTGATTGTCACAAAGGGAAAAGATCAAATGGCTATAACAACTAAATTCGAGAATAGAGAGGACACATCAATCATTCGAAATTATGGCCATTTGCTACTGGAGCTGTCAATGGTGGTGCCGGATGGAGTTGT…
26	gnl|ti|1450467263_WUSTL	ATTTATCAAAGCTTATTGCAAGTTGCCAATTTTGCGACGATGGTGTCGACTTATATTGACGGATTCAGCATTATCATTGAGCCATTCGATGAGAGGACGCCGACAATTCCATTTCCCGTGCTGCATTTCAATTGCATGGATTCTGCATTGGCCATTAAGCCGATTTTGGCTAGATTTAATACAGTCATCATTACTTCTGGGACATTATCACCCATGGATATTTATCAAAAAATCCTCGATTGTCATCCGGGAATCAGCAAGTCTTTGACCATGAGTTTAGCTAGAAACTGCATCAGGCCTCTGATTGTCACAAAGGGAAAAGATCAAATGGCTATAACAACTAAATTCGAGAATAGAGAGGACACATCAATCATTCGAAATTATGGCCATTTGCTACTG…
26	gnl|ti|1608868611_WUSTL	ATTAAGCGGCCGCCCTTTTTTTTTTTTTTTTTTTTGGTTTTAAAACTCAATACTCTTTTATTATACAAAATATTAATCGACCTTTTTGTATGATATGGGCAATTTCAATTGCTTCTCATAGTTGAATTCCTGCCCCATTTCCCGAAGAAATCGTTTGGCCATTTGAACCGCCTCCTCCGTGCTGAGGTTTAAATACATATCATCAAGATGGGTTGAAATCCATTGCGGTAGTTTTCCACGTTTGTCGGGCCGGTTGTAACGCTTATCAGCTAAAATCATGAGGCCGTAATCAGTTTTGCCTCTAATAGCTCGTCCTAGGCATTGGGCGGCGTGTCTCAT
28	Contig108_WUSTL	CCTTTTTTTTTTTTTTTTTTTTTTTTTTCTAACTCTTTTTAATTTTTTTAACAACATTAAAGAAAAAGTAACAATAATATTTATGAACCCACAAAACAAAAAAACTAATTATTAATCGAAATATAAATATATCTAGTATTTATGTTCACAACACCTTCATTCGAGATCCATCGTGCCTTTTAACTGTCCAAGAAATGAAGCTGCTTTTAATTTGCCATTTCTGGTGACCCGTCAAAGCAGCCCAGACAAAATAGATTATCCACAAAATATAGAGGACGACCACCAGTAACGCGATCACTTACGTTCAAAGTTGAATGGCGAAGAGAGGTGTTGCTCTGCAGTTCCGTCTTTTTCGTTCAATGTAGTTGTCTTCCCAGTAGTCGAGGACTGGATCAACTT…
28	Contig2842_WUSTL	AGTTTCGGTCCGGATTCCCGGGAACATACACAGTATCTCAAAGTACAATTGAAAGAACACGGAAGAAAACCCAACAGCCATATCCAAATCTGACAACTATCGCCGAAATCGACATCCCGAATACTCTGAGAAATACACATTTCGTCTAATGGGATTCTGGCGCAAATGATGCCAATCGAATCTTGATATTTGAAATGGAAGAAATTCAGGATATTGTTTAGCAGCATCAGCATTAGTTTATGGATGGAGCTTTCAAGGTAGCTCCAGAGATGTTTTCCCAAGTGTTCATCATCCATACATTGGTCGATAAATCATCTGCGGCTTTTATTTACGTTCTCCTAAAAGATATGAGTGAGCCATCATGCATTAGATGTTTTGAGAAGGTTTGCCAGTTAAAAC…
30	Contig1087_WUSTL	TAGACAGTTTCGGTCCGGATTCCCGGGATTTTTCTTGCTGTTGTAGCATTCTATACTTACTTTAAAATGTTTCAAAGAAAGCTGTAAACACACACACATATATATTTTGCCAGACATTCATCAGTGATGGAATCATCAGAATATTTAAAAGAACCAATGAAAATTCTCCAACCAATTTATATACCTATGATATTTCCTATGCACATATCAGATCCGTCAGTATTGAATTCTATGAAAGATTCAACAATTGCAAATATGGATTTATTGAATAAGCTCAACGTTTTCCGGCCGGAAACTAAAGATGCCGAGATCCAAGTGAATCTGTTGAATGGAATTCAAACCTGTCCAGAAATGAAACCGATTTGTAACAACATGATAAATACTAACATAATCTCATAT…
30	Contig5461_WUSTL	CCTTTTTTTTTTTTTTTTTTTTTTTTTTAAAAATAAATAACTCTATTTCAAAGATATAATACAACAGCTTGATGGATAATAATAATAATAATAATAATAATAGCGATATAAACAACGTAACAAAGTATATAATGAATAGCAGCAACTCAGTTGGTAAACAAAAGATCATCAATATCTTGCAAATTAGTCTGAGTTTCAATATCGTTCAGATCCACCAAATTCATATCAATTGGATAGGGACCGGTTTGGGTGTGATTATCAGCCAGCCGCAGGAAATCATCATTTGCCACCGGTTTCAAGCAGCCCACGTCTGAGAACAGAGAAGATATTAAATCATCATTGACTGATAGATTTCCATATCCCATTTCTACGTCACGACCACCGACGAATCCCGCCAAA…
30	Contig780_WUSTL	AGTTTCGGTCCGGATTCCCGGGACAACATTATAACTGGGTTCATGTACCCCATGCTTTCTTATGTATGTTATGCAACAAAACATTTGGTACAGCACCTGCTTTAAAATATCATGAGAAAAACTGTGGCCAACGTTTCACTTGCTCAATCTGTAATTCTGATTTCGCCGAAGAGAAATTTTTAACTTATCATAAAAATCATATCCACTACAAAAAACAGAAAAATAACAGTTCTTCTAAATCAACTGGACATTCATCAGTGATGGAATCATCAGAATATTTAAAAGAACCAATGAAAATTCTCCAACCAATTTATATACCTATGATATTTCCTATGCACATATCAGATCCGTCAGTATTGAATTCTATGAAAGATTCAACAATTGCAAATATGGATTTAT…
30	gnl|ti|1608868268_WUSTL	CCTTTTTTTTTTTTTTTTTTTTTTTTTTTTTTTTTTTTTTAAAAATAAATAACTCTATTTCAAAGATATAATACAACAGCTTGATGGATAATAATAATAATAATAGCGATATAAACAACGTAACAAAGTATATAATGAATAGCAGCAACTCAGTTGGTAAACAAAAGATCATCAATATCTTGCAAATTAGTCTGAGTTTCAATATCGTTCAAATCCACCAAATTCATATCAATTGGATAGGGACCGGTTTGGGTGTGATTATCAGCCAGCCGCAGGAAATCATCATTTGCCACCGGTTTCAAGCAGCCCACGTCTGAAAACAGAAAAAATATTAAATCATCATTGACTGATAGATTTCCATATCCCATTTCTACGTCTCGACCACCGACGAATCCCGCC…
31	Contig1089_WUSTL	GTTTCGGTCCGGATTCCCGGGATGTCGGTTCATTTCCAACTGAATTCTTTTGTGCATCTGGCATGGCTTGTTGTTCCAATGGTAACAGAATATATTTATTTGGTGGCTATTCTTTAACCAAACAAGAAGTCGTAAACGCTTTGTATTATATTGAAATAAGTAAATCTATCGATTTTACTGGATTATTAAATATTAAGAAATTATGTAACAAAAAACCGAAAGCTGTACTTAAGTTTTTATCCGGTTCCTATGATGGCGATAGTGAAGAAATTCATAGAAATTTCCCATCATATAGAGATAAAGCTTCAATAGTTTATTGGAGGAATAATATCATTGTTTTTGGTGGTTACGGTTCTAATTTCATTCGATCTGAAATCCAAGACAATATTGACCAAGGTC…
31	Contig2262_SE3	TGTGTTGGGTCCGTATATCGATCGGAGCAGTTGGAATACATCCGAATTATTCACACCTGCCAGTCGAATGTGGCATTCGAGTTGTCTAGCAGCCGATGGATTTATATATATTATTGGCGGTTGCCGGAACGACCTCGTGTCACAAATTGAACGCATCCAAACCAGAATTGAACGAATCAGACCGGAACCGTTACCTTTATATCGATTGTGTTTGTGGAGCGTTTTTCTATTGAAACCGAATCTAAACGAGCACGAAATTCCTCAAAAGCTTTTTAATGATCTTCTTTCATTATGCTTTTGAAAGGGTGATTTTGTTAACCCATATAAACGCGCCGTTGTTCTTTCTATTATTAAAAGTGGTATTTATTGAAAAAAAAAAAAAAAAAATGCGA
33	Contig1090_SE3	AAATTAATAATTATTTTATTAATAATTTCCGTTCTCGTAGTTTTCAATGAAGGCAAAATAGTTGTTGATGTGACGGAAATGAGTAAAAAACTGATTGGAAATAATACCACATTTTACATGATTGAAGAAGGTGTGAATGGTAAAATTGAAGGCCTTCATAATGTGACTGCCACCTTCTTTGTGAGTAAGAGAAGGTATAATAAATTATTCTTCGAATTCCCGGAATTATATGTCATACCAAACCTTCCAGATTGCAATTTGAAATTTTCAATGAAAAACCTAACTATTACTATTAATCTGAAGGGTTTCAAAGTACGTCGCATTAAAAATAATCTGAGAAGCTTTCAGATTATACAAAATGACTGCTTAAAAAAGTCTTTGGAGATCCAAATCAACAAA…
33	Contig7042_SE3	AAATTAATAATTATTTTATTAATAATTTCCGTTCTTGTAGTTTTCAATGAAGGTCACAAAGTTGTTGATTTGACGGAAATGAGTAAAAAACTGATTGGAAATAGTATTAAATTTTACATAATCGAAGAAGGTGTGAATGGTAAAATTGAAGGCCTTCATAATGTGACTGCCACCTTCTTTGTGAGTCGGAGAAGGTATAATAAATTAGTCTTCGAATTCTCGGAATTATATGTCATACCAAACCTTCCAGATTGCAATTTGAAATTGTCAATGAAAAACCTAACTATTGCAGTTTATCTTAAGAGTTTCAATGAACTTCACATTAAAAATAATCTGAGAAGCTTTCAGATTATACAAAATGATTGTTTAAAAAAGTCTTTGGAGATCCAAATCAACAAA…
33	PL030012B20E08_SE3	AATTAATAATTATTTTATTAATAATTTCTGTTCTCGTAGTTTTCAATGAAGGTCACAAAGCTATTGATTTGACGGAAATGAGTAAAAAACTGATTGGAAATAATACCACATTTTACATGATTGAAGAAGGTGTGAATGGTAAAATTGAAGGCCTTCATAATGTGACTGCCACCTTCTTTGTGAGTAAGAGAAAGTATAATAAATTATTCTTCGAATTCCCAGAATTATATGTCATACCAAACCTTCCAGATTGCAATTTGAAATTGTCAATGAAAAACCTAACTATTACTATTAATCTGAAGGGTTTCAAAGTACGTCGCATTAAAAATAATCTGAGAAGCTTTCAGATTATACAAAATGATTGTTTAAAAAAGTCTTTGGAGATCCAAATCAACAAAC…
34	Contig1094_WUSTL	TCCCGGGATATTTTGGATTCAAAGAAAATTTTTTTCTTTTGAATCAGGCAGATACTCATCAACTGGTGAAGGACGGTTCACATTTAAAATCAAAAAATTAGTTTTATTTTTATCAAATTTCCAAAGTGTGAAGGAAAGTCTCTATCATGCTAATGCAAAACCAAAAGTCAATGGTAAATACCTGGAATCCAGTGAAATATCTCCTGAATATTACAATCTCACAGCTCCTGATTCATATCAAATGTCCAGAAGTGCCTTGAATGGTGGCCTAGACAGAACGAAATCTAATTCACAATCAACCGAATATTTCTTTAATTCCTACCATTCGGCGTCGTCGCCAGCCACTGAGAGAAGTTATCGCAATTTGCCCTCCTCCATCAACTACTGTAAGATCGATTT…
34	Contig2306_WUSTL	GTTTCGGTCCGGATTCCCGGGATAAAAATTATAATTTAATTTATGAACTGAGTTAATTATTCCAATTTGTAAGTGAATTTTTTTTATTTTGAAATGGGTGTTTTTTGGTCGCAAGGTATAAAATGTGATAAGAAGCTGATAAAAACATTAATTGACAATGAAACTTGGTTCGATGCAACATTAATAGAATACAGCGCTTCTTCCATATTTAATAAAATCGATTGGAATTTTACTTTACCTAGGTCTTCGAAGAAAGGAAATAGCAAATCGAGTGTTTTAAGCACCGGTTATATTTTAAATAAATCTCGCAAATGTTTCGGTCGAATTACTGTTCAAGACGATTGCATCATATTCCAGGGAATCAATTGCAACGAGCTATTGAAAGCCATTGTAGCCCAT…
34	Contig4942_WUSTL	CCTTTTTTTTTTTTTTTTTTTTTTTTTTATAATAACGAGATCATTTATTCATTGGAAATGAAAATATTAACATATTGCAAATGGTAAATATTGATATTGTGCATAGCGAATAAGATATCACGGGCCAAATAACACACACACACGAACATATAAATAAATAAATAAACATATGATATATACATATGTATGCTCACAATCAATCACAAATGGAAAGACAGAGTAACATATAAAACGATTTTAACCAATCCTTTGTAACACTTTTTCAACCGCTTTTGTTTGATTTTCACAAATAGTCAAATAATGAATCGATTCTCCGGTTTTTGAGAGCGTCCCATTTGATTTCACTCGTCGACGGCCGTTGGGATTGGCTTGTGCATTCAAATATGATTCGCTGAAATC…
34	gnl|ti|1374061167_WUSTL	GTCGAATTACTGTTCAAGACGATTGCATCATATTCCAGGGAATCAATTGCAACGAGCTATTGAAAGCCATTGTAGCCCATCAAGATAAATCCCCCACATCTGCCGATTCCAATTTTTCTGAAGCACTTGACAACAGCGTTCCTTACAATAATTCTGCGTCGTCAGCTTCAACAACCAGTGGTGGAATTGAAAACGACGTATTGCCCAGGGATCGGCTGCGTACATTTGTCTGGCCCATTGAAACTGTCAGGCATTTTGGATTCAAAGAAAATTTTTTTTCTTTTGAATCAGGCAGATACTCATCAACTGGTGAAGGACGGTTCACATTTAAAATCAAAAAATTAGTTTTATTTTTATCAAATTTCCAAAGTGTGAAGGAAAGTCTCTATCATGCTAATG…
35	Contig1095_SE3	AGCGTTTCTCTTCATTGCTATCACGGTAGTTAATATTCAACTACGCACCGTTGAATCGATTAGCTGCAAAATTTGCAGCCCATGCTGGAACTCTACCTCAGACGACCAGTATGATGATGGATTCCTAAACGGGAATATGCGAATAACTGGTTGCAAGTCTTGTCGAACAAATATTAAAAACAATATTATAATGAAGTCCTGTAGCGAAGAAACCTGTGATAATAAGGAGGCAGGGGAAGAATGTTGCACTGAAGAACTATGTAATGCTGCGAAGAACAGCATAACTGCTAAAAGTAATGCACCAAGAAAATATAAAAGAAAGAAATGTTATTTCAATTTTGCCTGAATTTAATAGAATCATCTGTTCAGCAGTCTGGTTGATCAATTCGAATATTTTGT…
36	Contig1097_WUSTL	CAGTTTCGGTCCGGATTCCCGGGATCAAAATTCATTTGAGATAATTTTAATTGCTGACAGCCGTGAAAACTTTGGAACTGAGAAATTGAAAATACAGCCTGGAATTAAGTTGGAAACACGGTCAATACCGATTGGAGATTTCATATGGATTGCTCGAGATAAAAATGGCCGAGAAGCCGTGCTTGACGTGATAATAGAAAGGAAACGATATGATGATTTAGCAAAGAGTGTACAAGATCAAAGATTCAAGGACCAGAAATTAAGAATGAAAAGATCAGGAATATCGCAAATAATTTATTTGCTGGAAAAATATAAAGGAATGCACAACCTGTCGATGACTGTTGAAGCTCTTCATCAAACTCTTATTAACAGTCAAATCAATTACAGCACTGACATAAG…
36	Contig1847_WUSTL	GGATTCCCGGGAATTTCATATGGATTGCTCGAGATAAAAATGGCCGAGAAGCCGTGCTTGACGTGATAATAGAAAGGAAACGATATGATGATTTAGCAAAGAGTGTACAAGATCAAAGATTCAAGGACCAGAAATTAAGAATGAAAAGATCAGGAATATCGCAAATAATTTATTTGCTGGAAAAATATAAAGGAATGCACAACCTGTCGATGACTGTTGAAGCTCTTCATCAAACTCTTATTAACAGTCAAGTTCAATTAGCTGTTTGTCGGGCAATAAATCGATAATTACACATTTAGATCAATTACAGCACTGACATAAGAATATCGGAAAATCTCGCTGACAGCATTTCATATATACATTTGCTCACTGGGAAATTGATTGAAACGTTTGCTGTAT…
39	Contig1107_WUSTL	ATCTTGGAGGAACCAACTATCGTATTTTGCTGGTAACATTGAAAGGAAATAACGCCCCGCCAGAAATCATTGAATCTACGTATGCGATTCCTGAAATTAAAATGTCAGGACCCGGAGAAGCGTTATTTGATTTTATTGCCGAAACGATAAATGATTTCTTAAAATCGAAAAAAATCCCTGATAAAACTATCTCACTCGGATTCACATTTTCTTTTCCATGCAATCAAAAAGGACTTGATGTGGGAATTTTGACTCGCTGGACAAAAGGGTTTTCTGCGACAAATGTCGAAGGGAAAAATGTAGTGGAATTATTAGGAGTTGCCTTAAAGAAATTGAATTTAAAAGTGTCATGTAAAGCGTTGGTGAACGATACTGTTGGAACTTTAGCATCGTGTTCGT…
39	Contig5344_WUSTL	CCTTTTTTTTTTTTTTTTTTTTTTTTTCTTTAACAATCAGTATATTGTCAAAAAACACATTTAGAAATAGTCATCACAATTATGAATACAGTCCATTTCTTGTACAAATTCTTGAGAGATTCTTCGGGCTCCACGATTTTGGCTTTGAGCACCTTTCTATCGGTCGTTTTGTAAGTGGACTTGATGTAATTTTCTATGTTTATATAGGCTGGTTTTGCCTCCTAATACCTGCTAACCTTGATGGAGTTGTCCACTGTCGAATAATTTCGGTACTGGCTGATTGGTATCATATCTTTCACAATCTGACATATATTTGGTCAAAAACGAATATGGTTTTCTCATTGCGTCCGGTAAATTGCCTTTAAATAACAACTTTTTTTCTATCAACTCAACCAAAAC…
39	gnl|ti|1389002586_WUSTL	GAAATAACGCCCCGCCAGAAATCATTGAATCTACGTATGCGATTCCTGAAATTAAAATGTCAGGACCCGGAGAAGCGTTATTTGATTTTATTGCCGAAACGATAAATGATTTCTTAAAATCGAAAAAAATCCCTGATAAAACTATCTCACTCGGATTCACATTTTCTTTTCCATGCAATCAAAAAGGACTTGATGTGGGAATTTTGACTCGCTGGACAAAAGGGTTTTCTGCGACAAATGTCGAAGGGAAAAATGTAGTGGAATTATTAGGAGTTGCCTTAAAGAAATTGAATTTAAAAGTGTCATGTAAAGCGTTGGTGAACGATACTGTTGGAACTTTAGCATCGTGTTCGTTCGAG
40	Contig112_WUSTL	CCTTTTTTTTTTTTTTTTTTTTTTTTTTCCCGTAAAAATCTTTATATTTCCTTATTTATATAATGTGGTAAGAAAATTTAACATATCTATACAATTATAGCATATTAATTTGATCTGTAAATGCAAATTGTTTTTATTTTTCATAGAAAAATTCAATAGTTGTTCAAAGTGTTCTCCGAGAAAACGGCTACGTAGGATGGCCGGAGAACAGTCAATTGCGAGCATGATTAGATAAAAATATAAATAAGGAATTACGATAATATTGAATAAAATTTATCCATTTCATTGACATTCTGAAAGTGCTGTATTGGATTTATTAGGAAGTATTAATCGGTAACACGAAACGTAGGCTTTAGGAACTAGTCCCACTTTGCTGGAGTCGCTCGGTTCAGCTGCCAG…
40	Contig5020_WUSTL	GTATTCTTAAAAAGTCGTCGTCACAAGGTTCTCCAAATCAAACTAAGCGAAATGCTCATTTTCATCCGCATTCTTTGCTTTTGGATGCAGCTCTTGAAGCAGAATTTGATCTAGTCAAAGAAATGTCTATTAAAGTGGAAAATATTTCTGAAGCCACTGATGAAGGCATTACGGCCTTGCATAATGCAGTTTGTTCTGGTCGTGAAGATATTGTGAAATTTCTTCTAGATCTTGGTGCACATGTAAATGCCGGAGATACAGATGGATGGACACCTTTACATTGTGCTGCCTCGTGCAATAATGTTGGAATGGCTCGTTTACTAGTCGAATATGGAGCGTCTCTGTTTGCAACATCTATTTCTGATAGTGAAATCCCCCTTCAGAAATGTGAAGTTGACG…
40	Contig6820_WUSTL	ACAACTCCAAGCTTTATCAGATATGAATCAGTCCAGTCAATTTCAAAAAACTAAAAGGCCACCTCTCCCAAGTTATTCAGATGCAACAGTGATATCAGCCAACAACAAGTATTCCATGTTACTTTTACAAGCAAATAGAAGAAACTCTCGTACTCCAACAAGTTCTCCGCCTGTTGTTAGGCGTACTAGTATTGTTGGACTCCCATATGGTAAAATGCCATCACGATTTGCTTCAAGAAATACAATTAATAATGTTTACATCAAAAAATCGTCTTTGGAAACTTTAGAAAAATACAAAAAAACTGCAAGTGAAATATATAAGGCTCAATTGTCAAAGTTCAAATCCTCATCAACTGATGATGTTCGGATTGATGAAGCCCAAATCCCAGGTACACAAGA…
40	gnl|ti|1484636805_WUSTL	CCTTTTTTTTTTTTTTTTTTTTTTTTTCCCGTAAAAATCTTTTTATTTCCTTTTTTATATAATGTGGTAAGAAAATTTAGCATATCTATACAATTATAGCATATTAATTTGATCTGTAAATGCAAATTGTTTTTATTTTTCATAGAAAAATTCAATAGTTGTTCAAAGTGTTCTCCGAAAAAACGGCTACTTAGGATGGCCGGAGAACAGTCAATTGCGAGCATGATTAGATAAAAATATAAATAAGGAATTACGATAATATTGAA
42	Contig1121_SE3	TGAAATTAATTATTTTGATTATGTTTGCTCTGGCCATCGTGAATGTCCAATGCAGATTCCGATACCGAAATATCCAAGATTTTGCCAAGAAGGAAGACCTCGATAATAAATGCAAAGAACTCAATGCAAAAGTCGACACGGAATGTGAGGATGAATATGAAGAGCTGGATAAATTGTGCGATCCAAAATATGAAGCATTGGACAAACAATGTTTGCCGCAATATGTTCAAATCAATGCAGATTTTGCCAAGCAAGTTGTAAGCGCAAATTTGAAATGTCAAGAAACTCCGACGAAAGCTGGTCGAAAAGTTGTAAGAGATTTGGAAAAGCAGATTTTCGGCGATTACGATAAACTGGATAAGACCTGTGACCCGCAATATGCAGCATTAGATAAGGAAT…
42	Contig806_SE3	AATTAATTATTTTGATTATGTTTGCTCTGGCCATCGTGAATGTCCAATGCAGATTCCGATACCGAAATATCCGAGATTTTGCCAAGAAGGAAGACCTCGATAATAAATGCAAAGAACTCAATGCAAAAGTCGACACGGAATGTGAGGATGAATATGAAGAGCTGGACAAATTGTGTGATCCGAAATATGAAGCATTGGACAAACAATGTTTGCCGAAATATGTTCAAATCAATGCAGATTTTGCTAAGCAAGTTGTAAATGCAAATTTGAAATGTCAAGAAACTCCGACGAAAGCTGGTCGAAAGGTTGTAAGAGATTTGGAAAAGCAGATTTTCGGCGATTACGACAAACTGGACAAGACCTGTGACCCGCAATATGCAGCATTAGATAAGGAATGTT…
43	Contig1124_WUSTL	GGATTCCCGGGATGTCCTAGTCGGTCGCGTCGTCCCGGGCGTGCGCAGCCTGATCTCGGTGCCGGCCGGGGTGGCCGGTATGCCGCTCACGCCCTTTCTGGCCTACTCGGCTCTCGGCACGATCGTCTGGACCGGGCTGCTGACGGCGGCCGGCTACGGGCTTGGCGAGAACTACCGCAGCGTGGGCCGCCTCATCGAGCCGATCGGCAACGGCGTGCTGGTCCTGGCGCTCGTGCTCTACCTCTATCGTGTCGCCACCTTCGGACGCCGGAGCGGCGTTCGGGGCTGAGGCGCGGCAGAAACAGTCCTTTGCCGGCGTGATCGCGCGACGCTCGCTTCAGCGGAACGCGAACAGGCA
44	Contig1125_SE3	TATTAAAATGTCTTCAAAAGTTGTTGATGTTCCTGAAGTCGAAGTCGAAGTGAGCAAGCTCGTCAATCGCATGCTCCATCTTTGTCAAGGGTACCGACAAGTTCAAATGAGATTTTTGACTGATGAATTGAATCTCATATCATTTGGTCGTTTGTTTGAATTGATCCGACAAGTCGAGGCTAAACACGTTGAAGAATTGATTCGATTCCAAGTTAGTCGAGGACAAAAGATTACTTGGTACGATGTCAAACCAGTTGACCATATCGAAGGAGCCAAACCAGTCGAAATTATTCAAACCATTTTGACTTTGGAGAAAGAAATCCATCAAATAACTACAAGATTGTGTAAATTGGCCGCTGATAAATTAGACTTGGCTTTAACTACATTCTTGGAAGATCG…
45	Contig1125_WUSTL	ATTTCTATTTCTGCCTACTTATAAGTCCGACCAATAGAAATCCGTAGCGCACCTCTGTGACACGTTATCTATCTGAGTGCATTCAGGACATTGCTCCAAACTGAAGAGCATATTAACAATGATTGCTGAGGACCCAAAGTGGAATGAAGTCAAATTCTTGGTTATTGTCGATGATGACACCTTGCTAAGGTAGCGCATTTATTGATTGATTGGTTGGTGTTGAATAATGACCACCCGTATTGCATAGCGTTCCGCGCCTGAGGCAGTTACTATATTGCTATCGGATGGATGAGCACATAGCGCTAGGAGAACGATACGCATACATGTCATGGTTTGGATCTGGATATGACTACCTCACTGGTGGCAGTGGGTAATGTTTCCATATGTTCCTCATGTGCC…
45	Contig136_WUSTL	CAGGACATTGCTCCAAACTGAAGAGCATATTAACAATGATTGCTGAGGACCCAAAGTGGAATGAAGTCAAATTCTTGGTTATTGTCGATGATGACACCTTGCTAAGGTAGCGCATTTATTGATTGATTGGTTGGTGTTGAATAATGACCACCCGTATTGCATAGCGTTCCGCGCCTGAGGCAGTTACTATATTGCTATCGGATGGATGAGCACATAGCGCTAGGAGAACGATACGCATACATGTCATGGTTTGGATCTGGATATGACTACCTCACTGGTGGCAGTGGAATCGTGTTATCCATGTCTGTCGTTAGGAGAATCTCTAAGCTCACATTCTGCAACAGCAACGATTGGCCGGACGACATGACATTGGGAATGTGGCTAGATGACGCCAATCAA…
45	Contig5135_WUSTL	CCTTTTTTTTTTTTTTTTTTTTTTTTTTTCCAATTCATATAAATTTTATTAACCAATCAAATAAATGCGTAAAATTACAACAACAATCACATTATCACAGTGAAACACAAATCGATAAAACAAACAAAATAAAAGTTCCTAAACACACAAAATGGATTTCACAATTCCTCCCTGCCGTTGTGCTCGTATATTTCCTCATCGTGATAATCCGACTCGGAATGGGGCTGATATTTCTGCGTGTGACTATTAGAATGATTAAGGTACTTATGATAGAGTTCCAGTGGTTTCGTTTCCCAGAACTTATGGAACGAAATAGATTTTTCAGTATCAATGCGCTGAGATGCATAATCTTCCGGGCGGGCCTGGTGGAACAAATGGCTGTGAAGAAGCGATTGATTG…
45	Contig6856_WUSTL	CGGTCGGATTCCCGGGAGGTGAATTTATTCGGGAGAATTAATTTCTGATTTCCAAATGTCGAATAACAGCGAATTCTGTCTGAAAAGTGAACCGGACGAGTATTGTGCTGTGTGGATTACTCAGTTCTCCTATCTACCAAATTGTGCATCCATGATTGATCAGTCCGAGTTTTTGGTTGCCGTCAAAACTTGCAAAAAGTTTTTTCGATCTCGAATAGTGACAATCAAAAGCACATGGACTCCTGATGTGGAAAACATTTTATATTTCGCTGAAGTTGCCGATAGAAAGGTTCCAACGGTTTCCACTGGAGTGCTGAATACAGAAACCGGACATTGCTCCAAACTGAAGAGCATATTAACAATGATTGCTGAGGACCCAAAGTGGAATGAAGTCAAATT…
45	Contig777_WUSTL	CCGGGATGCGAATTCTGTCTGAAAGTGAACCGGACGAGTATTGTGCTGTGTGGATTACTCAGTTCTCCTATCTACCAAATTGTGCATCCATGATTGATCAGTCCGAGTTTTTGGTTGCCGTCAAAACTTGCAAAAAGTTTTTTCGATCTCGAATAGTGACAATCAAAAGCACATGGACTCCTGATGTGGAAAACATTTTATATTTCGCTGAAGTTGCCGATAGAAAGGTTCCAACGGTTTCCACTGGAGTGCTGAATACAGAAACCGGACATTGCTCCAAACTGAAGAGCATATTAACAATGATTGCTGAGGACCCAAAGTGGAATGAAGTCAAATTCTTGGTTATTGTCGATGATGACACCTTGCTAAGCGTTCCGCGCCTGAGGCAGTTACTATATT…
45	gnl|ti|1484638948_WUSTL	CCTTTTTTTTTTTTTTTTTTTTTTTTTCCAATTCATATAAATTTTATTAACCAATCAAATAAATGCGTAAAATTACAACAACAATCACATTATCACAGTGAAACACAAATCGATAAAACAAACAAAATAAAAGTTCCTAAACACACAAAATGGATTTCACAATTCCTCCCTGCCGTTGTGCTCGTATATTTCCTCATCGTGATAATCCGACTCGGAATGGGGCTGATATTTCTGCGTGTGACTATTAGAATGATTAAGGTACTTATGATAGAGTTCCAGTGGTTTCGTTTCCCAGAACTTATGGAACGAAATAGATTTTTCAGTATCAATGCGCTGAGATGCATAATCTTCCGGGCGGGCCTGGTGGAACAAATGGCTGTGAAGAAGCGATTGATTGGC…
47	Contig1129_WUSTL	TTGTGGTGTTGGAGTGGCATACGATTCCAAAATCGCTGGGTTGCGCATGCTAGATCAACCATATATGACAGATCTCATTGAGGCAGCAGCTATGAGTTATGATCGAGACAATATTGACATTTACTCTGCTAGCTGGGGACCCACGGATGATGGAAGAACTGTAGATGGGCCGAGAAATGAAACGATGCGCGCTATTGTTGAAGGTGTAAATAAGGGACGCAAAGGCAAAGGAAGCATTTACGTTTGGGCATCTGGTGACGGTGGAGCAGCTGACGATTGTAATTGCGATGGATATGCTGCCAGCATGTGGACAATAAGTATTAATTCAGCAACCAATGATGGAGAAACCGCAAGCTATGATGAATCCTGTTCTTCAACACTTGCGTCGACATTTTCTAA…
47	Contig695_SE3	ACATTGTTTAAACTTGAACTTTAGCTTTATTAAAATTTAACATTAAAGGCTATGGTTGACAATGATTCCACAACGAGCAATTCTGATAGGAAAAATATAAAAATTTCGTTGCACACCTGTACCATATGTGCAAAATCATTTTTACTTAAAAATAGTTTGCAAGTTCATTACAAATCTCATTACAAAGAAATTACCAAAAATAATGATACAATCATTAGAAAAAATGATAAAGAAAATTTGAAGGTTTCTAGTGGACATTCTAAAAGTCCGATTCAGAAAAAACTAACGGCTTACTATGAAGATTACATGGATCCTTTTGTTTCTATGCGAATATGTAGTTTGTGGAAAAATTGTCACCAATCAATGGCATGTCCACCTTCATGATCCTGCAACTCAAGA…
47	PL05006A1C09_SE3	TTTTTGGATACGGAGTACTCGATGCTGGTGACATGGTCCGAGTTGCTAAAAAGTGGGTGAATGTACCAGAACGATTTCACTGCATTGCCGGACAAATCGATAAGCGTTATCGATTCAATGTAACAAAAGCTTTAATATTGGAAATTGATACTGACGCGTGCAAATCAGATATAGGTCATCGAGTGAATTATCTTGAGCATGTCCAGGCTTTTGTTTCAGTTAAATCTAGTCGACGAGGAGACATAACAATGTTTTTAACGAGCCCCATGGGTACGACTTCTATGATTCTCAGCCATCGACCAAAGGATGACGATTCCACAAGAGGATTCACCAAATGGCCATTTATGACCACTCATACATGGGGAGAAAACCCTCGCGGAAAATGGAAACTGACAGTAA…
48	Contig1133_WUSTL	CGCGGGATCTCTAGATCAGTAGGAAACAAAATTTGTCAAATGATTGACGTCAGTCATGATTACATTTTAAGTCAAGAAGATCATCTGGTGAAAGAAAAAGCCGCAGAATTACTCCGACATTCACACAACCAAAAAAACGCTATCAAACATGCCCAATGTTCTGATAAATCAGAACCAACAGCACATAATGTCACAGTGGATGGTGTTGATCTCGGTGAAATCAAAGAATTTGCCCGTAATTTCAAAATTAGACGTCTCAGCATGGGGTTAACTCAAACACAAGTCGGTCAAGCGCTGACTGCAGCAGAAGGTCCGGCATACAGTCAGAGTGCAATCTGCAGATTCGAAAAGTTGGATATCACACCGAAATCGGCTCAGAAAATTAAACCAATTCTAGAG…
48	gnl|ti|1484638993_WUSTL	CCTTTTTTTTTTTTTTTTTTTTTTTTTTTGACATCAACTGGAACAAGATTGCTATTATACAAAAGGAATAATAATTATACAAGTATCACAAAAACAATATGTACAAATAGGATTATTATTATTGTGCAATTATCGGACCTCTAGTCCAATCAGCCGATTGCGCAATCGAGGTAGAGTCCCGGTTGATTTATTAAAAATATTTTTATTTACACAATTGTAATATGCTCCTTATTTCGTGTAAGTGTCAATCATTTGGGTTCGATGTCAGATGGATTTCCTTCTGGGTGCCAGATTTCTGCGAAAATTCCATATTTTCCAATGAAGATTTATCGAGAATACTGTAAATGGATTTCTCTCCTTCGATGTTGTTATTATTGTTTGTTCGAATTGAAAAGTTAT…
49	Contig1139_WUSTL	ATGAATCAACCCCACGAGTCAGTGAAAAAACGATTAACAACCCATACGTCTCCAAATCTCTTAAGTTCTGATTCTAAAATGAGATATCATGCAAATAATAGCAACAATAAACGAAACAATATAAAGTCCCCGAATTTTGTTGACTATTCCTCAAACCACATCGATGTACCGTCTCTTCCCAATCCGGTGACAAATTTTTACAGTTGTTCGGGAGGAAATAACAATTTCATGGCATTATCCGGTTACAATACAAATAGCAACAATAATCCCACAAGCAGTACGAGCGCACCGGGCATTACTCCGAGTCCCGATAGCGATTCACCGGGACATTGGTCGACCTCCAGTCCGAGTTTGTCTCCTAGATCTAAAAACCAACAACATCTAATAATGCAAAATCTC…
49	gnl|ti|1463480291_WUSTL	CTCCGAGTCCCGATAGCGATTCACCGGGACATTGGTCGACCTCCAGTCCGAGTTTGTCTCCTAGATCTAAAAACCAACAACATCTAATAATGCAAAATCTCCCAAATGGACAGCATTACAAATCCTCAGTTTTGCATTACCATCCGTCACACGAAACCATGCTTTTAGGACCAAGTTCTGGGTCCATTCAGAAAAACAACATCTACAGACTGCACTCCAGAGACAAC
52	Contig1146_WUSTL	CAGTTTCGGTCCGGATTCCCGGGATCGAAAAAACAAACTTTAAACTGAACGGAAACCTGGACTTTCGCCTATATAATTGAGCGGATGGTGAGTGTGTTCGGTCCGTGTGCGTGATATGTTCATTCGCGCCTATTTTTCTTACCCGATATGTGACTTGTCGGACTTTCTACAAGTCGCTGTCTCGGCTAGGTTTGGTGAGGTAATAAACTAGCAGGCCAACCGTATTTGTGTACCGATGCGCGCATGTATACTCTGCTGGGGTTTCTAGACAGCGAGAAAATTATTCTGTCTACGACACTCTGATGCATTGATCCGGTATTGATGTTGATAAATTCGATACTCTTGATGAGCATTAACTGGTCATGGTACTATAATTTGAAATGATTCTATTGTAGATGT…
53	Contig1148_WUSTL	TCAGTTACCGAATTGATTGAATACCACAAGCACAACGCAGGCGGTCTCGTTGTGAGACTTAGGTCGGTACCTTCTAGAAATAGAGACTGCCCAATATCGCTAGGGGTAGGACTGGACGAGTTTGAGGTTGATGTGAACGATTTGCGGCTGGACAAGTCAGCGATTGGCCAAGGACAATTCGGAGTTGTCAAGAGAGGCGAGTTTAGGAACATGCAAGTGGCGGTCAAGCAAATGGTTGAGGGGGCAATGAATGAGGAGGATTTCATTGATGAAGCCAGGAATATGAGGTTTCTTAACCATCCGAATCTCGTGCGTTTGTTTGGCGTCGTTCTGAAAACTAGGCCAATTATGATAATAACTGAATATATGAAGCATGGGTCAATGCGCGACTTCCTGCGT…
53	Contig6661_WUSTL	GTCAATGCGCGACTTCCTGCGTGCCAACTGCAACGAATACTGGAATAAATCTGGCATCCTTAGCGATGCCTGTGCCCAGGTTGCCAAGGGAATGGCGTATTTGGACCAGAGGAATTTTGTCCACCGGGACCTTGCAGCACGCAACTGCCTAGTGAAAAGTGTTGACCGGAGATCGTTGCAAGTGAAAGTTGCAGATTTTGGCATGGCGCGATTCCTATTAGACAACGTGTACGAATCCAGCGCCGGCACAAAGTTTCCTGTGCGATGGGCAGCACCGGAAGTGTTTCAAGCCATCTATACTACTCGTGCCGATGTCTGGAGTTTCGGTAAGTATTTTGGCAAATGCTAGTTGTAACCAACACATCCCTCCCATTGCCCATGTGTGTGTGTGAGTAAGTG…
53	Contig6816_WUSTL	CAGGCGGTCTCGTTGTGAGACTTAGGTCGGTACCTTCTAGAAATAGAGACTGCCCAATATCGCTAGGGGTAGGACTGGACGAGTTTGAGGTTGATGTGAACGATTTGCGGCTGGACAAGTCAGCGATTGGCCAAGGACAATTCGGAGTTGTCAAGAGAGGCGAGTTTAGGAACATGCAAGTGGCGGTCAAGCAAATGGTTGAGGGGGTAATGAATGAGGAGGATTTCATTGATGAAGCCAGGAATATGAGGTTTCTTAACCATCCGAATCTCGTGCGTTTGTTTGGCGTCGTTCTGAAAACTAGGCCAATTATGATAATAACTGAATATATGAAGCACGGGTCAATGCGCGACTTCCTGCGTGCCAACTGCAACGAATACTGGAATAAATCTGGCATCC…
55	Contig1152_WUSTL	CGGATTCCCGGGAGTATTTTTAATTTGATAAACCAAATGACAAAGCAATTAAATAATTCCCTCGTTTAATTCCTATCGTTCCGGATTTTTCCACAAAACCTAACCACTTATTGAACTTATTAGTAATGTAATCCGTATGTGGCATTTGATTTCTCATTATGATTGGTTATGGTGTAGTTCGTCTTCGTCAGTTGGACCTAGATGTGATCGGGTTTTGCCTTGTAATTATCTCCGATTGGTAGAATCTAATTTCAATCGTTGTATTGATAGTTCCGGTACAAATACATGATTTATTTATCGATATTTACTTTTTTTTTCATTTGTCTCCTTCGATATTATCAAATTTACCGGTTTCTAATCGATTGGAAGTTATTATTCTCTTGATCTGGACCAATTTGG…
55	gnl|ti|1440434935_WUSTL	CCTCGTTTAATTCCTATCGTTCCGGATTTTTCCACAAAACCTAACCACTTATTGAACTTATTAGTAATGTAATCCGTATGTGGCATTTGATTTCTCATTATGAGTGGTTATGGTGTAGTTCGTCTTCGTCAGTTGGACCTAGATGTGATCGGGTTTTGCCTTGTAATTATCTCCGATTGGTAGAATCTAATTTCAATCGTTGTATTGATAGTTCCGGTACAAATACATGATTTATTTATCGATATTTACTTTTTTTTTCATTTGTCTCCTTCGATATTATCAAATTTACCGGTTTCTAATCGAT
55	gnl|ti|1450456589_WUSTL	CAAAGCAATTAAATAATTCCCTCGTTTAATTCCTATCGTTCCGGATTTTTCCACAAAACCTAACCACTTATTAGACTTATTAGTAATGTAATCCGTATGTGGCATTTGATTTCTCATTATGATTGGTTATGGTGTAGTTCGTCTTCGTCAGTTGGACCTAGATGTGATCGGGTTTTGCCTTGTAATTATCTCCGATTGGTAGAATCTAATTTCAATCGTTGTATTGATAGTTCCGGTACAAATACATGATTTATTTATCGATATTTACTTTTCTTTTTCATTTGTCTCCTTCGATATTATCAAATTTACCGGTTTCTAATCGATTGGAAGTTATTATTCTCTTGATCTGGACCAATTTGGTCTCTAATCAGACTATTAATATTTCGTAGGTCTCCTAGC…
56	Contig1154_WUSTL	CCGGATTCCCGGGATAACCAGGCTATGAAAATAGTTTGGATAGATGACTAGGCATTCGTTGAGTTTTTAATTTGAAGACAAATGGTTTTACAATAATTTGATAAATTATGGTTGTAGTATGTGCCAATTTAATCGTATATCCTTTAATTGGAGTCCATATATCAAACATATTAAATGCACATTAAATCGATATGTCAATTGTGTCATAAGATAATTGGTTGTCAATATAATTAATGATATCACATCAATTTCTGGACAAAAGTTTAATTATTTTAAATTCCATTTTGCTTTGCATTAGTTCATATATTTTTTAAAAGACCTTCATGATTACTTGATTCCTATTCTTGATTCACTGGCATGTGATAAGCAAGGGAAGTCAATATCAATCAATTTCAGAAG…
56	Contig2466_WUSTL	TAGACAGTTTCGGTCCGGATTCCCGGGATACCGCCTGTTAGAAAACCTCAGTCTATTACTAAACCAAAATGGGATTGGACCGAATCTGGTAGTGTAGTTTTAAAATTTAATCTGCACAGAGTACTAATTCAGAAATTGGATTGTGTATCAGTTCTCTGTCCTGGTAAAGGGGTTTTTAAATTACAGATATTCTTTGATAATGAATATTATTTTTTCGAGATTCACCTTCATGATTACTTGATTCCTATTCTTGATTCACTGGCATGTGATAAGCAAGGGAAGTCAATATCAATCAATTTCAGAAGCACTCTAGGTTCACCTGTATCAAGTCTAGGTGGAGTTGTGGAGGATTCAATCATGTCTATCACAGATTCTGTTGACAAAGAACAGTTTCTCCAA…
56	Contig5804_WUSTL	CCTTTTTTTTTTTTTTTTTTTTTTTTTTTTTTTTTTTTTTTAACAAGGTAAAAAGTTTATTCTACACAAAACAAAAAATAAAGACCAAATTTTATAAAAATAAAGCTTATCATTTATTAAGTCGCCAATAAGAAATTCCGATTTGTAAAAATTACCCTTTAAACTCGAAAATATGATTAGATTCAATATGCAAACCTTTGAGCGTCTGAATCGATAATTCATTAAATCCATTCGGTCCACAAATCATATAAAACCGATCCAGTAAATTATCACCGAGACAATTTTGAATTATCGAATTTGTAATTCTTCCTTCAAAACCTTTCCAATCTGAGTCCGGTTGTGACAAAATATACGAAGCGCTGAACCTGGTTGGATAAAATTGTGCTAGGGCAATAAACT…
56	gnl|ti|1389001938_WUSTL	TCTGCACAGAGTACTAATTCAGAAATTGGATTGTGTATCAGTTCTCTGTCCTGGTAAATTCTGTTTTTAAATTACAGATATTCTTTGATAATGAATATTATTTTTTCGAGATTCACCTTCATGATTACTTGATTCCTATTCTTGATTCACTGGCATGTGATAAGCAAGGGAAGTCAATATCAATCAATTTCAGAAGCACTCTAGGTTCACCTGTATCAAGTCTAGGTGGAGTTGTGGAGGATTCAATCATGTCTATCACAGATTCTGTTGACAAAGAACAGTTTCTCCAATGCCACATCGTTAAAACCAGCGATCTGAATAATAACTGCCGGGAATATGTGATTCAGTGGCCAAGTTTTGCTCGCGTCGGAGTGCCACTTGGTCACCATGTTATTGTCC…
56	gnl|ti|1450459224_WUSTL	AAAATAAAGACGAAGTTTTATAAAAATAAAGCTTATCATTTATTAAGTCGCCAATAAGAAATTCTGATTTGTAAAAATTACCCTTTAAACTCGAAAATATGATTAGATTCAATATGCAAACCTTTGAGCGTCTGAATCGATAATTCATTAAATCCATTCGGTCCACAAATCATATAAAACCGATCCAGTAAATTATCACCGAGACAATTTTGAATTATTGAATTTG
56	gnl|ti|1484640230_WUSTL	CCTTTTTTTTTTTTTTTTTTTTTTTTTTTTTTTTTCTTTTTATATCCATTTTACTTTTATTTACATCAACACTCAATTCACATTCATTTGTCAAATTAAACTCTAATCGATTTCCATAATAACAAGGTAAAAAGTTTATTCTACACAAAACAAAAAATAAAGACCAAATTTTATAAAAATAAAGCTTATCATTTATTAAGTCGCCAATAAAAAATTCCGATTTGTAAAAATTACCCTTTAAACTCGAAAATATGATTAGATTCAATATGCAAACCTTTGAGCGTCTGAATCGATAATTCATTAAATCCATTCGGTCCACAAATCATATAAAACCGATCCAGTAAATTATCACCGAGACAATTTTGAATTATTGAATTTGTAATTCTTCCTTCAAAACCT…
58	Contig1159_WUSTL	TCCGGGACTATCAACAAGATAATTTATCAAATACAAGACTGATAAGGCTAGTAAATAATTCAATTATAATATTTTGAAGCGTAAAAATTATTATATAAATTATTATTTATATTTTTATATTTGCATGTAAATATAAATGTTGCTACATAAAAAATAATGCAAAATTGCAGTAAATATTTTAATAAAAATTTAACGTGATAAAATCACATTTTTTATTTAATTATATTTGATTAGGTAATTAAATATTAATATCAGTTTTTAATAAATAAATTTAATTATTTCTTACCTTTAACTTAAATATTGTTTCCCATTCCAGCTAATGATAAAATGATTGAAATTTGTAAAGGTTTCATATTTTAATTTTGGGGGGGACGCCATTTTATTTCCCATTGTTTCTGG…
58	Contig2173_WUSTL	TCCCGGGATAAAATCTTGGCCTGGCATCATAAAAGATATTTTAAGCACTTTTCCCGGGGGATACAGCATCATTATTATGGCCAAGAATCGTATATATGGGGCCAGAGATTGTTATGGAGTGAAGCCCCTTGTGTTGGGAATTCTCAGTGACATGAACTCTGTGATTGAGTATGATGTCATTGGTGGAAAACCAGTCGTCAAGCCTAAGTCTCCAAATGTTCTTGCTTCCGATAGTTTAATATTGAATAAAATCAACGCCACTTACAGCCGGCAAGTGCTTCCTGGGGAAATTATTGAAATTTCTGACAATGGACTCAAATCGCTCGGCATTTGTTATAGACTAACAGGAGATGCTACGTCTCTCTGTTCGATGGAGTACGTGTCATTGTCTCTGCCAGA…
58	gnl|ti|1484632856_WUSTL	CCTTTTTTTTTTTTTTTTTTTTTTTTTTTTTTTTTTTTTTTTTTTATGGAAATATTTATTAGGCATTATCACAAGAATAAAAAAAAAATTGAAATACTAAACTATAAGTTGTCTGACAAGGCGCGTGCAGGTATTCGACAGGCAAGAAAACGTATCAATTAAAACAAAATATTACCAATAAAAATAACAAGGCAAACGTTAACAA
59	Contig116_WUSTL	CCTTTTTTTTTTTTTTTTTTTTTTTTTTTTTTTTTTTTTTTTTTTTTATGAAATTAAATATATTGATATTATAAAGGGCTCAAGAAAACTCAAATTTCTGAGCGGCATTATTATTGATGGGGAGAGAGAAATTCAGGCCCCGCTTGCCTTGACTATGACGACCAACACTGAGAAAGCCTCGGATCTTCTCTCCTTTGACGACATCTATAGGCTGATCCAACAAGAGGATCGTCTGTTTCCAATGCGTATCAACGGCGCCGGGCCCCGTGGAAAACATCACCCCATTCGGTTGGTCAGGGGAGATAAAGAACGTATCGAAATAAGCAACAAGAGCGCCAAACTTACCGGACTTGACTGCAGTCAATTGAAATTGCCTCTCAATCAATTGCGGACAAACAG…
59	Contig117_WUSTL	CAGTTTCGGTCCGGATTCCCGGGAGTGTATATATTAAATAATTTATTTTATGGATTCATCTGACGATAACTCTGATTCTTACGAAGGGGATGAAATGCAAAGTTTCAATTATATATGTTTGATGTGTGAAGCAAGTTTTAACGAAATCGAAGAAATGCTTACTCACGTTTTTAATATTCATAATTTTAATTTTAAACAAATTCTAAAAACTGTTAATATTTCCAATGAATATGACTGGATTAAAATTATTAATTATATTCGAAAACACAATATAAATGTCAACTGTGATGAAATTAATAAAGGAGTTTGGAAATCAGACGAATATTTAAAACCAGTTATCGATGATGATAATTTATTATTTATTGATTATGAAAATGTTTTTCAAATATGTTTGCCAGA…
59	Contig3343_WUSTL	CCTTTTTTTTTTTTTTTTTTTTTTTTTTTTTTTTTTATGAAATTAAATATATTGATATTATAAAGGGCTCAAGAAAACTCAAATTTCTGAGCGGCATTATTATTGATGGCGAGAGAGAAATTCAGGCCCCGCTTGCCTTGACTATGACGACCAACACTGAGAAAGCCTCGGATCTTCTCTCCTTTGACGACATCTATAGGCTGATCCAACAAGAGGATCGTCTGTTTCCAATGCGTATCAACGGCGCCGGGCCCCGTGGAAAACATCACCCCATTCGGTTGGTCAGGTGAGATAAAGAACGTATCGAAATAAGCAACAAGAGCGCCAAACTTACCGGACTTGACTGCAGTCAATTGAAATTGCCTCTCAATCAATTGCGGACAAACAGCAGCCGGCCCA…
59	Contig4678_WUSTL	AATTGCTATATTGAGAAATAAAATTACCGATTTACTTGAATGCGATGTTAACGAAACAATAAAACCGCCAGTTAACGAATCAAAAATTACAAAATCCTCGAAATTAAACGAAGAAGATCAAGCATATTTTACCGGATATTCCCATTATTCGATTCATGATATCATGATAAAGGACAAAATTCGAACGGAATCCTATCGGAAATTCATCGAGGAAAATGGACGAGAATATTTCCGAAACAAAATCGTATTGGATATCGGCTGTGGCACTGGGATATTAAGCATGTTTGCAGCAAGGGCTGGAGCGGCTCATGTTTATGGAATCGATTGTGCTGATATCATTTACGATGCTATGGCAATTGTTGAGAAAAACGGACTGAAGGAAAAAATCACTCTGATCCA…
60	Contig1161_WUSTL	TGCTACTCGCCTCCACAGCGCGGACAAAATAGAGCTGAAGATGTTCAAGGAGCTGAGCGAGGGCCAGCTGATCCACACGATCCCACAGGTCATGATGAAGCACTCTGCCATTGATAATTCCATCCTATTCTGGACTGCTGCCTTTGTCGCTGCTGGCTGGGCCACTCATTTGATGCTGCCGATGCCAGCGCTGGATTCGGGCCTGCTCAATTCCACCCACAATCTCGCCATATCATTGGCCATGCTTTCAGGGGCTGTAGGGGTGCTCCATTGGAATGTGATACAGAGCAAGAAAACAAGCTATTGGAAGTGGCGATCAGAGCTGAATTACCGATCGATCATTGCTAACAATCGCGGCGTGATCAGCGTGATTGCCGACCGTGTCCAGGATGAGATATT…
60	Contig3961_WUSTL	CCTTTTTTTTTTTTTTTTTTTTTTTTTTTTTTTTTAAAAATCATTCTATTTATTGAATTATTCCGATCAGCAATCACAGAAAATAATTGATTCTATCGGAAACATGAATCAATATATCAATGGATCGATCGAATAGCACCTAAATATGTAGATAAGATACATCATTTGTCCTCATTCGCGGTGCGACGAATCTTCTCATAGCCCTCAGTAATTGGTTCATCTGGCAACTTGTTCAGGTCATCATTCCTGATGACTGTATTGCCGTCGAGATCAACTGAAAGATTCGAGGAACCGAATTCTGCATTGAGAATAGCAGCGGATGATTCAAATGGTTTAGCTGTCAGCAGTTGAGTGGATTGGTCGAGCATCACGATATTCAGCTGCCGCAGCAATGTAATG…
61	Contig1162_WUSTL	CCGGATTCCCGGGATCCAATATTAAAGCATCATTTGTAAGTGATTATGATAACTGGAGAAATGTTGCTGTTAGTATTAACAATGAAATGAAAAATCTCGATAAGTTCGTGTCAGGAGTCGTTCCATCGAAAAAAATTATCATAACTGACAATTGGATAGTTAAAACTAATTTGTATTCTGTTAAATTCGCTCAGCAAGCTGATGTGGAACTGTCTGTTGAAGAATGCAATGTTTATTCAGTCAATACAAACCGCAGTGGCGATGATGATTTGGTGGGAAACATTTCCAATTCCAGTCATATCTATGGAGAAGTTCAATATTTGAAAATAGCAGTGAAAAATTTGCTAAATAGTGTAAACAGTAATGAATATGAAGATATTAAAGGCAAATTAAATGCGC…
61	Contig3562_WUSTL	CCTTTTTTTTTTTTTTTTTTTTTTTTTGACTGGAAAATAATCTATAAAAGATCTTTTATACAAATTATAATCATCGTGATGAAAGGAATATAAATTAAATTATCTATTCATTAATCTTTCAAAACCACAACGTCCAGCAGACAAAACGTTGCTCTACAAGTTGGACAGGAAGCCTTTTGACTCATCCAAACGCCGGGATCTTTTTTGGCCACCAACTGCCGAGAAGCAAACCACCGACCGAGGCATTCTACACACCACATTGGCCGACAATAACACTTTCCGCAGGTGGAGTTTTCTTCGCCGTGGTTTACAGTATCACCGTCGAATGCACACGACTGTACGAGTTTGACATTGGCCTGAGTCTGTGAACAGCCAATACAAGGTTCTGCCAGGTAATTG…
61	Contig3962_WUSTL	TCGAATCATTAATTATATTCATTAAAATTTGTTTTATACAATTAAATGATTTATAAATCTGAGGAATATTATTGTTGAAAGATAGGTTAATGCATAACGAATAACGTGAACCATTTAAAATAAGAATCACATAAATAAGTAATCATGGACAAGGATATAGAAAGAGAAATAAGACCTCCCATTGGCAGTCAAGAACCCGAAAGAGTAAATATTATTGATAGGTTTAGCAATGGAACTCACCTGCTCACAGATTTTCTACCACAATTTACACCCCAGGCGTGCTCATCACCATAGATACATAAGTAGGATAGACGCTGACAAATCAAACAGTAAACCTAGCAAAAAAAAATAAAATAACTGTCAACAATATTAACTGATGCCGAACTCCACATTTAACGT…
61	Contig6453_WUSTL	TCCCGGGATAGTCGTTCCATCGAAAAAAATTATCATAACTGACAATTGGATAGTTAAAACTAATTTGTATTCTGTTAAATTCGCTCAGCAAGCTGATGTGGAACTGTCTGTTGAAGAATGCAATGTTTATTCAGTCAATACAAACCGCAGTGGCGATGATGATTTGGTGGGAAACATTTCCAATTCCAGTCATATCTATGGAGAAGTTCAATATTTGAAAATAGCAGTGAAAAATTTGCTAAATAGGTCAATTTATTTCTATTTCACTGTAAACAGTAATGAATATGAAGATATTAAAGGCAAATTAAATGCGCCATTGAAACACGCAAAAGGAATTATCATTCAACAGACTTTGGGAGAAAAATTTGCTGAAGCATTCAAAAGTGAGGTCATTAAAAA…
61	gnl|ti|1450468128_WUSTL	TTTCGGTCCGGATTCCCGGGATATTAATTTTAGATTTTAAAATATACTGAAAAAATGAATTTATATATTATGACTGGATCTGATTGGACTTGTACATTAATATTTATCGTGCTTGTATTAATGTTTACTTATCCACCTGTAACTATAATTGCATCTGGATTAACCGTAGAAAATTTATTTTCCTTTATAATCGGAACCGAGCAAAAAGAATTTGTTAAATATCACTTAAAACGGTCAACTCTAACATTAGTTCTGCATTCTTTCTTGCCTTTTATTTATTATGTATACCTTTGTAATATCTCTGAGTCTATGAAATTTTTGGATTTTCATATTTTATTTTGGAAATTTTACTTTCAATTTAGTTTATTGTTGCCCACTTTCGCTTGTGCATTGGCCTTT…
61	gnl|ti|1608866003_WUSTL	CCTTTTTTTTTTTTTTTTTTTTTTTTTTTTTCAGTCGAATCATTAATTATATTCATTAAAATTTGTTTTATACAATTAAATGATTTATAAATCTGAGGAATATTATTGTTGAAAGATAGGTTAATGCATAACGAATAACGTGAACCATTTAAAATAAGAATCACATAAATAAGTAATCATGGACAAGGATATAGAAAGAGAAATAAGACCTCCCATTGGCAGTCAAGAACCCGAAAGAGTAAATATTATTGATAGGTTTAGCAATGGAACTCACCTGCTCACAGATTTTCTACCACAATTTACACCCCAGGCGTGCTCATCACCATAGATACATAAGTAGGATAGACGCTGACAAATCAGACAGTAAACCTAGCAAAGAAAAATAAAATAACTGTCAAC…
62	Contig1168_WUSTL	TCCCGGGATAGACTTCGGATTGGTTAATGTCGGATGATCAGCATCCGGAAGCTGGACGTGACAATGCTACTGTTGAACAGCAGACGATTGCCGAGGACAATCACTTGGCAGTCAGTAGTATTGACATTGAACAATCAGTTAGTTCCAATGGCGTGAATCACACTACTGAAGATGATAATGAATCAAATTCTGAATCAGAATTGACTGGATCAAATATAGCCACATGTATTGATGATTTAATTCAAACTGGTGAAATGTGGACCAATGAAAAAGAACAGCTTCTATCCGAAGACGATGATCTTAGAAATGAGGCATTGAGATATTTATACATGAGAGAGGAGCTGATTTCCATTAAGAATGATTTAAAAACTCGACTTACTTCGGAGGCCAATGAAATCG…
62	Contig1501_WUSTL	TCCCGGGATATTTTATTGGTTGATTTTTACAATTAACTTTGAAAATATGGAAATAAAACGAAATGTTTTTTCGTCTTGGTTTTATCTTTTCATTCTTTCCATTTTTTTTCTTTTTGTTTTTCTATTTTTGTAAGTTTTTTCTTTACCTAAAATATCACTAATCTATATTTTGCCCTTTTCCTCTACTACAAAATGACGTCACTGCGTAAAATAAATTTAGACTGGTGAAATGTGGACCAATGAAAAAGAACAGCTTCTATCCGAAGACGATGATCTTAGAAATGAGGCATTGAGATATTTATACATGAGAGAGGAGCTGATTTCCATTAAGAATGATTTAAAAACTCGACTTACTTCGGAGGCCAATGAAATCGCCCGTTTGAAAAGAAATATCGAGAG…
62	Contig2070_WUSTL	CCAGTGGTGTCGGTGCTCCTTCGACTGCCGACCAAGAACTCTGGCAAATCCAGCGAACGATAACGACTTTAAATAGAAAATTGAAATCTTTGACAACATATTCTGTGCCAAGATTTCAAGCTGAATCGTATGTAGCAATGGGGTTCGGTCAAAAAGTAGAAAATATAAATGACGACGATGTTGGTGGTGGTAATTGTGATGATGGTGATGATGATGATGATG
62	Contig2330_WUSTL	GGATTCCCGGGATGTGGAATTGAAAAAATACGAAAGACAACTAGAAAAACTTCATAAAGATATGTTAGAAACCGTAAACAATACACCAACAACCGCATCAGTAGTAGTTGGATCTAATTCAACTGGAAATTCAATTTCTGCTGTACAGGCTAATAATATTGTCGATCAAACCAGTGGTGTCGGTGCTCCTTCGACTGCCGACCAAGAACTCTGGCAAATTCAGCGAACGATAACAACTTTAAATAGAAAATTGAAATCTTTGACAACATATTCTGTGCCAAGATTTCAAGCTGAATCGTATGTACCAATGGGGTTCGGTCAAAAAGTAGAAAATATAAATGACGACGATGTTGGTGGTGGTAATTGTGATGATGGTGATGATGATGATGATGATAGCGT…
62	Contig3872_WUSTL	CAGTTTCGGTCCGGATTCCCGGGATATCACTTGGCAGTCAGTAGTATTGACATTGAACAATCAGTTAGTTCCCGGGATGGCGTGAATCACACTACTGAAGATGATAATGAATCAAATTCTGAATCAGAATTGACTGGATCAAATATAGCCACATGTATTGATGATTTAATTCAAACTGGTGAAATGTGGACCAATGAAAAAGAACAGCTTCTATCCGAAGACGATGATCTTAGAAATGAGGCATTGAGATATTTATACATGAGAGAGGAGCTGATTTCCATTAAGAATGATTTAAAAACTCGACTTACTTCGGAGGCCAATGAAATCGCCCGTTTGAAAAGAAATATCGAGAGTTTAGAGGAGGAGAAATCACAGAAAACTTTCAGTGTGCAAAATCAA…
62	Contig5140_WUSTL	TAAGCGGCCGCCCTTTTTTTTTTTTTTTTTTTTTTTTTTTTTTATTTTTTACTTGTATAAAGAAAAATAATTTTCTGAAAAACACAGAAAACAACAATTGCGTAATAATCATCATCATTCATCGATATTAGAAGGCCATGGAGACGGGCAGGCCAGCAACATGTGAGTCCTTAGTGCAACCTTCAACTCTATACAGTGATTGCGTTCCAATTGGATTTGTTCCAGGAGATCCATATTGTCCTTTTCCAGCCGTTCGTTGTCGAGCATGATTTCCTGCTGCTGCTTCAGGAGGTCTGCGATATCCTCCTGCTGACAATCCTCCTGACCTCCGCGACCTCCGATAATCTTATCTGAATATTGCATCGGCTCCGAGCACTCATCATGGCTGCTGTCATCGGG…
62	Contig7036_WUSTL	CCTTTTTTTTTTTTTTTTTTTTTTTTTTTCTAATAATATACTTGTATAAAGAAAAATAATTTTCTGAAAAACACAGAAAACAACAATTGCGTAATAATCATCATCATTCATCGATATTAGAAGGCCATGGAGACGGGCAGGCCAGCAACATGTGAGTCCTTAGTGCAACCTTCAACTCTATACAGTGATTGCGTTCCAATTGGATTTGTTCCAGGAGATCCATATTGTCCTTTTCCAGCCGTTCGTTGTCGAGCATGATTTCCTGCTGCTGCTTCAGGAGGTCTGCGATATCCTCCTGCTGACAATCCTCCTGACCTCCGCGACCTCCGATAATCTTATCTGAATATTGCATCGGCTCCGAGCACTCATCATGGCTGCTGTCATCGGGATCATCCTCTT…
62	gnl|ti|1374063806_WUSTL	TTCAACACCTTATTTTATTGGTTGATTTTTACAATTAACTTTGAAAATATGGAAATAAAACGAAATGTTTTTTCGTCTTGGTTTTATCTTTTCATTCTTTCCATTTTTTTTCTTTTTGTTTTTCTATTTTTGTAAGTTTTTTCTTTACCTAAAATATCACTAATCTATATTTTGCCCTTTTCCTCTACTACAAAATGACGTCACTGCGTAAAATAAATTTAGACTGGTGAAATGTGGACCAATGAAAAAGAACAGCTTCTATCCGAAGACGATGATCTTAGAAATGAGGCATTGAGATATTTATACATGAGAGAGGAGCTGATTTCCATTAAGAATGATTTAAAAACTCGACTTACTTCGGAGGCCAATGAAATCGCCCGTTTGAAAAGAAATATCGAG…
62	gnl|ti|1389002045_WUSTL	AGAGGAGCTGATTTCCATTAAGAATGATTTAAAAACTCGACTTACTTCGGAGGCCAATGAAATCTTTTCGTTTGAAAAGAAATATCGAGAGTTTAGAGGAGGAGAAATCACAGAAAACTTTCAGTGTGCAAAATCAATATCGAAAGTTGAACGAATCGTCATCGTCACCAGAGAATAGAGAAGATTGTGAAGGAGAAGATAACGATGAGGAGAACGATGAAAGTGAAGATGAAGAGGATGATCCCGATGACAGCAGCCATGATGAGTGCTCGGAGCCGATGCAATATTCAGATAAGATTATCGGAGGTCGCGGAGGTCAGGAGGATTG
62	gnl|ti|1463487645_WUSTL	ATAATGAATCAAATTCTGAATCAGAATTGACTGGATCAAATATAGCCACATGTATTGATGATTTAATTCAAACTGGTGAAATGTGGACCAATGAAAAAGAACAGCTTCTATCCGAAGACGATGATCTTAGAAATGAGGCATTGAGATATTTATACATGAGAGAGGAGCTGATTTCCATTAAGAATGATTTAAAAACTCGACTTACTTCGGAGGCCAATGAAATCGCCCGTTTGAAAAGAAATATCGAGAGTTTAGAGGAGGAGAAATCACAGAAAACTTTCAGTGTGCAAAATCAATATCGAAAGTTGAACGAATCGTCATCGTCACCAGAGAATAGAGAAGATTGTGAAGGAGAAGATAACGATGAGGAGAACGATGAAAGTGAAGATGAAGAGGATG…
62	gnl|ti|1608867608_WUSTL	ATCATTCATCGATATTAGAAGGCCATGGAGACGGGCAGGCCAGCAACATGTGAGTCCTTAGTGCAACCTTCAACTCTATACAGTGATTGCGTTCCAATTGGATTTGTTCCAGGAGATCCATATTGTCCTTTTCCAGCCGTTCGTTGTCGAGCATGATTTCCTGCTGCTGCTTCAGGAGGTCTGCGATATCCTCCTGCTGACAATCCTCCTGACCTCCGCGACCTCCGATAATCTTATCTGAATATTGCATCGGCTCCGAGCACTCATCATGGCTGCTGTCATCGGGATCATCCTCTTCATCTTCACTTTCATCGTTCTCCTCATCGTTATCTTCTCCTTCACAATCTTCTCTATTCTC
64	Contig1171_WUSTL	CGCCCTTTTTTTTTTTTTTTTTTTTTTTTTGCGTAAAAATTTCTATTTTTCAATTAACTGTTGAAATTGCTCCCATTCAAATTGTAGCGGAAATTAAATAATCCATCACTGACAAAAAATCTGTTAAGATTTTCATCTTTCTCCAAATCAATAAATGAAAAATGTGACAAATCGATTTCATCTTTGTGATCTGCGGGATAGCGCGAATCTCCAGGGAGCACAATTAATTTCCCGTTTGAGAGAGATATGACCTTTGTCATGTTGCTGATTCCTCCGGATTTCTGCTGCCGCCGCAAAGCCGCTACTTGAATGTCTCGGATTGAAAACAAAGAGTTCATTGCTAATAATTCCAAAAACTGAGGAGGCGCTAATTCCTTGTAGGATGAAGGCTCGTGGACA…
64	Contig7182_WUSTL	TTCGAAAATGTCTGTTATAAAATCTGCATCTTTAATTATAATTAATTCAATTCAAAAACAAATAAAAAAAAATGATTTTAAGGTTCTAATGTTAAAACGAATTTCTTCAAGTCAGTCATTTGCTGGTAAAATGGTTTTTCCTGGAGGAGTTCTTGATAAATGTGATTTTAATGACGAATGGAATAAGATCTTCAACAAAAAATATAATCTTCCTCAACTTAATTCTTTAAAGTGCGATAAAGAAATGGTAATTTATAAAGATTCTAAAGATCTTTCTAAAATTAAACCAGAAATATTTTACAGAATTTGCGCAATTCGTGAAACATTTGAAGAAACTGGGATTCTAATAGCGAATGATAAATATCATAAACCGGTTTTACACAACAAGATTCTTATGAA…
65	Contig1174_WUSTL	AGTTTCGGTCCGGATTCCCGGGATGAGTCAATTAACTTTGTTATTATGCAAAACGAATAATTATTCCCTTGACAACTCCTTGATAATTTCCCCAGGGACTCGAGGATACATATCATTGGGCCCGCTATGCCGCGGGGCTAAATTACCTTTATGTCAGGCTATTCCTTTGCTTACTTGCCCTATCCTCGTGATATTTATTCATAATTATTGATTTACTGCTGATAAATATGTTTTGTCACTATTGATTCACTTATTTGCAATCACAAATTAACTCGACATTTTCCAGTATGGATATTGCGCAAACAAACTCCCAATTGGCAAGTATTGGCTATAAATCACAAGATTGGATTTGTAATGGCAATGAAAGAACGGAAAAACCCAGTTCAGGCAATAAAAAGA…
66	Contig1176_WUSTL	ACAGTTTCGGTCCGGATTCCCGGGATAGCTGAGTCCCGCCGGCTATTGGTGGTGTCCTAAGGATGACAATTTCGATTTGCACAACCAGAAAACCGTTTGCCCCAACACCTCTCTCACTCACGCAGGAAGTGATCCCGGAAGGCTGTGCAAGATTCCGTTCGTGTACAAAAAGAAATTCTATTACGCGTGCATCCGATCGATTGATGAAGTGAATTACAAAGTCTATTGGTGGTGCGCAACGACCTCCGATTACGACAACGACAAAAAGCGCCGCTGGACTCGATGCAATGAAAACAGCAGCCAATTGCCATGCTATTTCTCTAACGTCACAGATTCTTATGCAACTGGGATTAACTCAGAATGCCGATTGTTTTACAATAAATGGGTGTGCAACACGGA…
66	gnl|ti|1463475906_WUSTL	AGAAATGGACAAAATGCGTCAGCGAAGAGTCGGTATTGCGGTGGAGTGACAAGCGGGTTTTGATTCCGGTTCTCGTCGTGTTGGGTATTCTCGGACTCGTGCTTTTATTGGCGGCTTTGCTCTACTTTTTTTGTGAAGGAGGTCGGCAAAATAAGCGAGACATTTGGGGTCATCAATCTCAATACATATCGCATTCCGCTAATGTCAATCATCCTGCCACCCCTACTGCCCCACCCTCCTATCACGAGGCCGTCATGTCTCTGACAAATATCATTTGATGTGTATATGTTGTATCTATTTATCTATCATTATCAATTTCTATTTATATATATATATATATATATATATGTGTATATATATATATAT
67	Contig1177_WUSTL	TCCCGGGAGTTTAGGCGTTGTAATAAACAAAGCCATGGAAATGAGAGAAAAAAGAAATCTTGAATTGAAGACAGCCCCATAGAATTTGTTTTTGAAAAACCTATTACCTTTGAGGCAATTACGTTCGTTTCGATGCACTCCTACAAGCAAATCTGGGCGTTAGAGAAAACGCCAGTTCAGAGAGTTCACGGAAATATTTGGGCCGGAGACGATAGCCTTAAATGATGGCGAAGATCTGAGTGTCATTTATGCTCCGCGTCAGCCGGATTTCCCACAACCAGCTTCAACACCAGAGCAAATCAACATCACTATGGACAGTCACTCTGTAGAGATGCCAGAGAAAGCCCTCAGGGAAGAGAAATGTTTTGGAAATAATATAATTTTAAAAAGAATAATTTT…
67	Contig4254_SE3	GAAAGGAACATCAGCTCAAATTTATAAATGAAATATATTTGTCCAATTCCACAAATTTGAAACAATATTCAATTATTTCAACTGAACATTTATTTTCGGATAATTTTCTGGTTCAAGTATTAAATATTGAAGTATATGGCAAAATAAAGTTTGTTATTTCAAATTTCCAAACGGTTTTAGCTTGTATTTCAATGAATGATGGCATTGATAAGGAGCTTGAAAATATAAGAGACCAGATAGAATTCCAAACAAATATTGGCTCGGAACATTTTCATGGAATAATTGTGCTTTTTGATTGTGTGAAAGAGTTCTCAGAAAGTCCTTTTTATATCACCAATGATTGTCCTAATTTATGTAAATCGAGTTTTAAATATCTAGAGGAAAATGATAAGAGCAAAT…
68	Contig1179_WUSTL	GATTCTTGTGATGGTATATCACATACTGTGTTAAATTTCGATGGTTATGCAATACCTCGCAAAATTTCCCGAATGAATTTAGCTGACAGAAATTTAACTGTTTATTTGATGAAAATCGTAACAAAACGAGGTTCTAGTTTCACAACCACACCTCACAAAGAAGCAGAATCAAAGAGGCATCAACAGAATCCTTTGATTTGAGGAATTTCAAAATTCTGAAAAGTTTTCAAGGCATAGATTTCAGCCATCTTTCCAACATCATTCACAATGCGTCACCAAGCAAAAGAACTGCCTTATTAAACGCCAGTGTCGATAGCTGACTGCAAAAATTCCCTGGACCATTAGATGTTCTTCAAGAGCAGTCAATTACAGTCATTCAAATCACCCAGGTATCAGAGT…
69	Contig1180_SE3	TGGCTATTCAAACCTTCATGATATGTTTATCATTATCAATAATTTCATTGAATGCAAAACCAAGCGGATACGGAGGCATTGGTCATTCAGGAGGTGTGATATCAGAGGTTGGCCATTCAGGCTTTGATTCTGGTTTCGGTGGAAATGGAGCGATGATTGGTGGCTCTGTTGGAGTCGAAGGAGGAGAGTTTGGAGTTGGAGATAGCTTCGGTGGTTCTTCTGGATTGAGTGGAAGTATTGGTGGTGGTATTGGAGGAGGAATTGCATCTGGATTAGGAGGAACAGGATGGAATTCGTTTACGCTAAGAAGTCTATCAAATAATGCTTACATAGTCATTCCTGGAAATCTTAAAACATTCAGAAGACGATATAAAATACGAAAAAGTTATAAACCAAAAT…
70	Contig1182_WUSTL	ACAGTTTCGGTCCGGATTCCCGGGATGACAACTTTTCTATAGTATTGTTATGAAATTAAAGAATTAGTTATCATCATAACTAAAATATATAATTTCTTTTTTGTGTCTTATAAAAAAGTATCTCGAAAAGCTGCTCAATATCAAAGTATTAAATATGAAATGGTACCTTTATCAACTTTATCTCGATATCGTTTAAGCATAGTTCGAAGAAAAATTTTAGTATTAGATCTCGATGAGACTCTAATACATTCAGTGCTTGACGGCATGGTCAGACCAACAGTCAAGCCTGGTACACCTCCAGATTTTGTACTTCGAGTCGAAATCGATCGACATCCTGTGCGATTTTTCGTACACAAACGACCTCACGTGGATTATTTTTTAGATATAGTTAGTCAGTGG…
72	Contig1189_WUSTL	GAAGTGTCCAGATGCACCGGTGAACCTTACATAAAGCTGGCATGCCCGAATGCAGGAGAAATGCAGTCGACTGTGAGCCAGCTGACATTCAGCCCGGACTCTGCAGCCTCTCATGTCATTTGCGGATTGAGCAGTGGAGCTCTTGCGCTGTGGGATTTGAGGGAAAATTCCCATTCAAAGTCCCGTCGTATCGATTTACTGCCAGCATATCTGACGAGTGCCTCGACCGACGATGTAGAATTGTTTCATAAGGGTCCAATAGTCGGTTTGCAGCCAATCATTAATGAGATGGATTCCAATTCGTATCAATTGATTTCCCTGGATTCGTTTGGGCAAATGTTCATTTGGATGGTGAGTCATGTCGCTGAGATCAATCAGTGGAGCCTCGCGTCAGGATCA…
72	Contig5591_WUSTL	CCTTTTTTTTTTTTTTTTTTTTTTTTTTTTTTTTTTCAAATGTAAACTGTTTAATAATTTAATTACACAAATCATTTGAGCGGCTTGTTGGGATAATATATTTGCACTCAGATTAGAGATTGGATTAACGAGGACACTTTAAAGCTGTCATCAAGATCAGGGTTGCTGAAAGCGTCTGATAATTCGTGCACCTCCAGGCGGCCGTCAAGCGCCCACAGGAGCAGCCTTGCCTTGTTATTGATGTGGATTGGTGTTGCCGATGGTGATCGGTCAGGGAATTCCCATTTGGAGTCGGAGCTCACATCGAAACCGATGTATCCAGGCAACGACTGTACGTGCAACGGTTGATTCTGATTGAGCAGAATGTTCCATGCGCAAAGATTTCCTTCCATGTCCAAA…
78	Contig1202_WUSTL	CGGATTCCCGGGAGTTTGAGTTGTTAGTTCGGTTTTCTTCCTCTCCAGAGAAATTAACTTTCTTTAAAACAATAATGAATTTGATAGATATTGTGGCCATTATTCCATATTTTATTACTCTTGGTACTGTTATCGCTGATGACAGCCGAAGCCAAAATCAAGCCATGTCCTTAGCAATACTAAGGGTCATTCGACTAGTTCGAGTATTCAGGATATTTAAGCTTTCTCGGCATTCCAAAGGCCTACAAATTTTGGGCCAGACCTTAAAAGCCAGTTTCGGCAGGACTCCCGGGATCTTGTTTTCTTTCTATTAATAAGTGTAATTTTATTTTCAAGTGCTGTTTACTTTGCCGAAGCTGATGCTGATAAATCATATTTCCGAAGTATTCCCGACGCTTT…
78	Contig5031_WUSTL	CCTTTTTTTTTTTTTTTTTTTTTTTTTTTTTTTTTTTTTCTTTTAAAATATCTCTATTAACACACATCCAATAAAAAAACTATTTTCATCATTTTTTGACATTTTAAATACATTTCGTTAGTCATGAAGTTGGTCTTTGAGCAATGTTCTTTGATGAGCAATTTCGACGCTCACAATAAAAACACAGGATACAGTCAATAATAGTTTTTAATAATACTTATAATAATAATAATAATAATAATAATAATAATAATAATAATAATAATAATAATAATAATAATAATAATAATAATAATAATAATAATAATAATAATAATAATAATAATAATAATAATAATAATAATAATAATAATAAAGACTTGTGGATCTCATAAACGACTTTTGAATGAAGGTCATAAT…
78	Contig858_WUSTL	TTGTGGCCATTATTCCATATTTTATTACTCTTGGTACTGTTATCGCTGATGACAGCCGAAGCCAAAATCAAGCCATGTCCTTAGCAATACTAAGGGTCATTCGACTAGTTCGAGTATTCAGGATATTTAAGCTTTCTCGGCATTCCAAAGGCCTACAAATTTTGGGCCAGACCTTAAAAGCCAGTGTCAGAGAACTTGGATTACTTGTTTTCTTTCTATTAATAAGTGTAATTTTATTTTCAAGTGCTGTTTACTTTGCCGAAGCTGATGCTGATAAATCATATTTCCGAAGTATTCCCGACGCTTTCTGGTGGGCGGTAGTGACAATGACTACCGTTGGCTATGGAGACATGAGGCCGGTGACGGTTTGGGGGAAACTGGTTGGGAGTCTCTGTGCAA…
78	Contig967_WUSTL	CCTTTTTTTTTTTTTTTTTTTTTTTTTTTTTTTTTCTTTTAAAATATCTCTATTAACACACATCCAATATAAAAACTATTTTCATCATTTTTTGACATTTTAAATACATTTCGTTAGTCATGAAGTTGGTCTTTGAGCAATGTTCTTTGATGAGCAATTTCGACGCTCACAATAAAAACACAGGATACACTCAATAATATTTTTTAATAATACTTATAATAATAATAATAATAATAATAATAATAATAATAATAATAATAATAATAATAATAATAATAATAATAATAATAATAATAATAATAATAATAATAATAATAATAATAATAATGACTTGGGGATCTCATAAACGACTTTTGAATGAAGGTCATAATTTTTTGAATAAGAATTTTGCAAAAGCCG…
78	gnl|ti|1389000350_WUSTL	AGTTAGGAGAAGAAGCTATTGAAAAATATCGAGAAGATGAAGGGTATATAAAAGAAGACATAAAGATTCTTCCAGAAAATCCTTTTCAACGAAAGGTTTGGTTACTTTTTGAATATCCAGAGAGTTCAATGGGAGCCAGATGCGTAGCGATATGCTCAGTCTTTGTGATAATATTATCTATTGTAATATTTTGTATTGAAACCTTGCCTCATTTTAAACATTATCGGATCGTAAACTCAACGTTTGCCGGAACAAATCAGTCAGCCTACAAGATCGAAGAAGATGATATACCTCAGTTTTCTGAACCATTTTTTATTATTGAAACTG
78	gnl|ti|1484641531_WUSTL	CCTTTTTTTTTTTTTTTTTTTTTTTTTTTCTTTTAAAATATCTCTATTAACACACATCCAATATAAAAACTATTTTCATCATTTTTTGACATTTTAAATACATTTCGTTAGTCATGAAGTTGGTCTTTGAGCAATGTTCTTTGATGAGCAATTTCGACGCTCACAATAAAAACACAGGATACACTCAATAATATTTTTTAATAATACTTATAATAATAATAATAATAATAATAATAATAATAATAATAATAATAATAATAATAATAATAATAATAATAATAATAATAATAATAATAATAATAATAATAATAATAATAATAATGACTTGTGGATCTCATAAACGACTTTTGAATGAAGGTCATAATTTTTTGAATAAGAATTTTGCAAAAGCCGA
79	Contig1203_WUSTL	TCCCGGGATCGAGTGGTAAAGCCAGCAGTGCTGCCGGTCTGACTGCTGCTGTCGTCAGAGATCAGGAAAGCGGGGAATTCGTTATTGAAGCCGGAGCTTTGATGTTGGCGAATAATGGTGTTTGTTGTATTGATGAGTTCGATAAAATGGAAGTCCGTGACCAGGTTGCTATCCACGAGGCCATGGAACAACAAACAATCAGTTTAACAAAGGCCGGCATAAAGGCTACTTTGAATGCAAAAACGAGTGTGCTGGCAGCAGCTAACCCAGTCGGCGGTAGATATGATCGATCTAGATCGCTTCGACAGAACATATCACTTTCAGCTCCAATCATGTCTCGATTTGATTTGTTTTTCGTGCTAATCGATGAATGCACCGAACAAGTCGACCACGAAATTG…
79	Contig252_WUSTL	TTCGGTCCGGATTCCCGGGATGATTTAACTTATCGAATGGCATTCCTTGCTAATCATGTTGCAACTGTCAATAATAAATATTTGCAAACTGAAGACATGAATGTAGAAGGTGAATTGACATATGATAGTTTGATGAAGAAATTAACGGAACAGGAAGTCAACAAAGTTCTAACCATGAATCAAGACCCAAATTTAGTAAAAAATATGTGCGATTGTCTGTTTCCCACAACTTATGGAAACGATGAAGTAAAACGGGGGCTTCTTTTAATGCTTTTCGGTGGGGTTCCAAAAGTTACTGAAGAAGGAACAAAACTGCGAGGGGATATCAATATTTGCATAGTCGGAGATCCAAGCACAGCCAAGTCGCAATTCCTCAAACGTATTGCTGGATTCAGTCCT…
79	Contig2906_WUSTL	TCATAAAGGCTACTTTGAATGCAAAAACGAGCGTGCTAGCAGCTGCTAACCCAGTCGGCGGTCGATATGATCGATCTAGATCGCTTCGACAGAACATATCACTTTCAGCTCCAATCATGTCTCGATTTGATTTGTTTTTCGTGCTAATCGATGAATGCACCGAACAAGTCGACCACGAAATTGCCAAACGAATCACTGAATCCCAGCGGCCAGTTGATCCGGAAAAGAGCGATACTCGCATCTACAATGAGGACGATATCCAACGCTATATAACATTTGCCCGATGTTTCGAACCCCGGGTAACTGAGGAGGCATTCAAATTGATGGTTACGGAATACGCGAAAATGCGTGAGAGAGATGCAGCGAGTGGCAGTCGATCAGCCTGGAGAATAACCGTTC…
79	Contig5612_WUSTL	GCCAGTTGATCCGGAAAAGAGCGATACTCGCATCTACATGAGGACGATATCCAACGCTATATAACATTTGCCCGATGTTTCGAACCCCGGGTAACTGAGGAGGCATTCAAATTGACGGGTACGGAATACGCGAAAATGCGTGAGAGAGATGCAGCGAGTGGCAGTCGATCAGCCTGGAGAATAACCGTTCGACAATTAGAGAGTTTGGTGCGTCTTTCTGAGGCCACTGCCCGGATGAGATTTTCAGATTTCGTAGAGGAGTGCGATGTTGTTGAGGCGAATCGATTACTGAGTAAATCGATAATACGAGTTGAGCAGCCGGATATCAATCTGTCGCAACAGGCCGCTGTGAATGCGGTCGAATCGGAAGATGCTATGGGCCAGGACAGTCAGACGATC…
79	gnl|ti|1450465310_WUSTL	CCGGAAAAGAGCGATACTCGCATCTACAATGAGGACGATATCCAACGCTATATAACATTTGCCCGATGTTTCGAACCCCGGGTAACTGAGGAGGCATTCAAATTGATGGTTACGGAATACGCGAAAATGCGTGAGAGAGATGCAGCGAGTGGCAGTCGATCAGCCTGGAGAATAACCGTTCGACAATTAGAGAGTTTGGTGCGTCTTTCTGAGGCCACTGCCCGGATGAGATTTTCAGATTTCGTAGAGGAGTGCGATGTTTGT
80	Contig1204_WUSTL	GGTCGGATTCCGGGATAACAATTATTAAATGCTTGCTTAACATTAATTAAAGGATTGCATAAATATAAAGTTCAAGATGCTAAATTTTTATGGACTGAACCACATTCTAAAAGGAAAAAGGTTGAGTTAGTTATTCGTCAAGATGTGTCTGATACAGCTTCAGCAGGAGGGGCTCTACGTGGAGGTTCGGCAGTTGAACAAACTGTTGTGATTGAATATATAATGCAGTCTCATATTTGTGACGAATGCCAAAGAGAAGCCGCCAAAGATTATTGGAATGCATCAGTTCAAGTTAGACAAAGAACATCCCATAAAAAAACAATGTACTACATGGAACAAATAATTTTGAAAAATAATGCCCATAAAGATTGTCTAAATATTAAAAAAGTTGCAGGAGGA…
80	Contig3070_SE3	AAGAAACATTCGATGGCAGATGCATATTTTTATCCCTCGAATGACATGTCTGAACAGATGCATGCTAGAACTCATCTTGGTAACATTATTCAAGCCGGTGACATCGTAATGGGCATCGATATGAGATTTCTCAACCATAATAATGATCAATTGGACAAAATCGATTCCGCTAAGATTCCAGATGTGATTCTGGTTAAAAAACATTACGATAGGAATTTACGTCGACGGGCTCGACGATGGAACATTAAACGACTCCATTTTGAAGACGGCTCAGCAACAAATACCGACGGTGAAGATCAACAAGAGTTCTTGGAAGATTTGGAGGAGGATCCGGAAATTCGTGCAAATATCAATATTTATGAAGTTCCGAATTCCGGAACTTTGAATGATGAGGATTAT…
82	Contig1209_WUSTL	TACGACACAGAGAGGTCAGCGAATAAATTTTGCGCCGGTATGAGTGTTTCTTTGTCAGTGCGGGCCGAATTTTACGGGTTAGACGCCACAGTTGACCAGCATGGAAATATCGATGTCAAAACCCCAGTCGCGGTTGTTGTGAACCGCCCAGACGGGATGTCACTCTATTGGCAGCCACCTGATCACTGTTGGAGTGCTGCAAAGCACAATGAATCTCCTAATTCTAGTAGCAGTAGTAGTGGTGCTGGTGGCGGTGGCGACGGCGGCGGCGGTAGGGTATTCTTTCTCGACACAGATGTCCAGTTAAGCTTCTGTGAATGGTCTGAACCGGGATTGGTTTATTTGGGCTTAGTTGTTTTGCTGCCAGATAAGGGTTTAGTATGGAAACTTAGTGAACCT…
84	Contig1215_WUSTL	AGTTTCGGTCCGGATTCCCGGGATTTAGAAGCACGAATGGGAATGTTAGAGACAGCACAATCGCCAGCTAGAGGCTCAGCTTTCTCGTCTTAGACAATTAATTGACGAATCTCCTAATAATCCAAATAATTTCGTGCCATCATCAAATATAATTAATTCATTTGGAAATAACTCATTAAATGTTGATCAAGATCCGGAAATGCTTACTGCGGCGCAGTACGCAGCTTCCAAAAGGATAAATGAAATCAGTTCAATATCTCCTATCTATAATAATAGTCTTCGTTTTCAAAGCATTCCTGCAAATGATCCAATGACAAGAAATTACCAAAATCCATCAAGCATTTATTCTGGAACAAGAAGCACTCCAGTACAGAATTTTTATGGTAGTTTAGAAAGAGG…
84	Contig3373_WUSTL	TGGAAATGCTTACTGCGGCGCAGTACGCAGCTTCCAAAAGGATAAATGAAATCAGTTCAATATCTCCTATCTATAATAATAGTCTTCGTTTTCAAAGCATTCCTGCAAATGATCCAATGACAAGAAATTACCAAAATCCATCAAGCATTTATTCTGGAACAAGAAGCACTCCAGTACAGAATTTTTATGGTAGTTTCGGAAGAGGATCTTATCCAGGGGTTAATGATTCGACTCCGGTTGGATTTAATTACCGAAATCCAAATGAACGCTCCGGTCAATCAACTTTATCTCCAACTAATTTTGTTTCTAATTCCCATCTAAAAGCTTCTTCGGAAACAGGTGGAAGTCTTTCAGAATCTGAATTTCAGTTAATGTGTCGCAGTTTGGCTGATTCGTGTC…
84	gnl|ti|1484598207_WUSTL	CCTTTTTTTTTTTTTTTTTTTTTTTTTTTTTTTTTTTAATAGAAAATAGTTTTTTTGTTTAAATCGATAAACTATAGCCAGAGGTAATAAATTTATACGATTCATTAATAAATCTGACATTTTCTGATATGATCTAAGCCAGACTTTGACATAAAGATATTCTCATTAAAAATAAATCATGATCACATTAATTTCAATACAAATAAATTGTTTTTGTTGAATTTCTTTTCGGAAGACCTTATAATGATCTTGTTTAAATGTAATAGATAATTATTAACTAATGGAATTTCACCAAATATACATAATGAAGAAATAATTATTTAGCACTTTAGGATTAGTAAAAATCATCAGTTGTAATTTGAATTCGAATTAGATGAAGAGTGATTTATTATTGAGTTT…
84	gnl|ti|1484632690_WUSTL	CCTTTTTTTTTTTTTTTTTTTTTTTTTTTTTTAATAGAAAATAGTTTTATTGTTTAAATCGATAAACTATAGCCAGAGGTAATAAATTTATACGATTCATTAATAAATCTGACATTTTCTGATATGATCTAAGCCAGACTTTGACATAAAGATATTCTCATTAAAAATAAATCATGATCACATTAATTTCAATACAAATAAATTGTTTTTGTTGAATTTCTTTTCGGAAGACCTTATAATGATCTTGTTTAAATGTAATAGATAATTATTAACTAATGGAATTTCACCAAATATACATAATGAAGAAATAATTATTTAGCACTTTAGGATTAGTAAAAATCATCAGTTGTAATTTGAATTCGAATTAGATGAAGAGTGATTTATTATTGAGTTTGATGT…
85	Contig1218_WUSTL	GGATTCCGGGATCCGCGACTATGTCAAATTTAAATTGTTTTAGACCTAAACAAATTAGAACTAGAATATGTCTTGGAGACATTGGCAATCCAACAAACTTCATACATGTTTCTCATTTTGATACTGGACCAAATTCTAGGAGAACTCCATTTGCAAACTGCATTGACATCAAACAACAGGAAGAATGTTCTCCGGATGAAGTGACAGCAGTAGGACCAGTGTCACCTATCTGTTCAGAATCCCCGGTGTCGACACCATCCAGACGGCGCCATAGTATAGCCATCCCACTGTATAAAAAAGCCGCAGAACAAATATCATCTTCCTTACTGAGATTTAATAAATCAAAAAGAAACTCATTGATAAGTTTTACAGACACAAGACAAACCAAAACGAGGAGTG…
86	Contig1222_WUSTL	CAGTTTCGGTCCGGATTCCCGGGATGTAATATTGTGCAGTCTTGTGGTTTTACACAGGAACAAGTAGCTTGTGTTTGTGAGGTACTTCAGCAAGGTGGAAGTATAGATCGTTTAGCCCGGTTTTTGTGGTCATTGCCAAACTGCGAATATCTGCAAAAAAATGAAAGTGTTCTCAAAGCAAAAGCAGTCGTAGCTTTCCATCGAGGAAATTTTAAAGAGTTATATAGAATTTTAGAAAGCCATAATTTTTCCGTTCAAAACCATCATAAATTGCAAGATTTATGGTTGAAAGCTCATTACGTTGAATCAGAAAAAATTCGTGGTCGACCACTGGGTGCTGTGGGTAAATATAGAGTGCGTAAAAAGTTTCCTTTACCAAGAACGATTTGGGATGGAGAT…
86	Contig5643_WUSTL	CCTTTTTTTTTTTTTTTTTTTTTTTTTTTTTTTTTTAGAGATAATATTACATTTATTTGGAATATACATATTAAGATGGATTTAATTTCCCCCTTTTTGCTGCTCTGGTAATATTCTGTCGTTAGCATGGAGTGTAGTTGGAGAGATATGAATGACCAGTAAAAAAATTATGGGCCATTAAGTTCAATGTTGGTGAGGATGATAAGTTGGGATTGTGATTTAAAGTTCCATGTGACTGTCCGGATAAACTGGAGTTTGCATAAGGATGATGGGAAACCGTGTTTGGATAGAATTGGTTGTGTGGATCAAAATAAACATTTGGTGTCATCATTGCGGCAGCTGTAGCACGATAGAGTGGTGAAGCGTTAGCAGGGGCAGCGTGTAAACCTGGATTATAAT…
86	gnl|ti|1608874061_WUSTL	TCCCGGGATGTAATATTGTGCAGTCTTGTGGCAGACGCAGGAACAAGTAGCTTGTGTTTGTGAGGTACTTCAGCAAGGGGGAAGTATAGATCGTTTAGCCCGGTTTTTGTGGTCATTGCCAAACTGCGAATATCTGCAAAAAAATGAAAGTGTTCTCAAAGCAAAAGCAGTCGTAGCTTTCCATCGAGGAAATTTTAAAGAGTTATATAGAATTTTAGAAAGCCATAATTTTTCCGTTCAAAACCATCATAAATTGCAAGATTTATGGTTGAAAGCTCATTACGTTGAATCAGAAAAAATTCGTGGTCGACCACTGGGTGCTGTGGGTAAATATAGAGTGCGTAAAAAGTTTCCTTTACCAAGAACGATTTGGGATGGAGATGAAACGAGTTATTGTTT…
87	Contig1225_WUSTL	TCCCGGGATATTTCTTGCAGAGCCTACTTTCTTTTTACTTTACTGAATTTTCAACTTATTATACTTAATTGAAAAAAATAATAATATGTTAATTATTTAATATTAGTAATAATATTAGTCGAACAATATTTATCACTTCATAGATAATTTGTAAAAAAATTTTTAAAAAAACCCACAATTATCCTACGGCGCATCGCAAATGTTTCACGGCACACCAGTGGGCCGCGGCACACTGGTTGGGAAGCTCTGCTTTAGATAACACTGAAAATTTTATTTGATACTAACAATTACACCACGATTTTCAATTTCCAACAGGAATCCCAATGGGAAGCTGCCATTTAATCTATAAAATTCTAGATCCCAAAATCTTCTTGACTCAAGTCTGATCCGACATTAATT…
87	Contig709_WUSTL	TCCCGGGATAAAATTTTTAAAAAAACCCACAATTATCCTACGGCGCATCGCAAATGTTTCACGGCACACCAGTGGGCCGCGGCACACTGGTTGGGAAGCTCTGCTTTAGATAACACTGAAAATTTTATTTGATACTAACAATTACACCACGATTTTCAATTTCCAACAGGAATCCCAATGGGAAGCTGCCATTTAATCTATAAAATTCTAGATCCCAAAATCTTCTTGACTCAAGTCTGATCCGACATTAATTTCTATCTTTTTCGATTTTCAAAAATTCACAATAAATTTTTATATTTCTGCTTGCTCAATATTTTTGTTTGGAAAATTGTGTTTTAGTTATCTGATTACCGACTCCTTTATATAGAAATCTCCTCTCAATAACTAATTAGTTTTTGT…
87	gnl|ti|1484632779_WUSTL	CCTTTTTTTTTTTTTTTTTTTTTTTTTGATATAAAATTTTATATTTAAATCGAATATTTCACAACATCCAATTCCAATTTGATTTTTAATTAAAATGAAATTCAAATTTTTTTAATAAAAAGGCAAATAATTACACAAATATAAATAATTTCTTCTTTGAACCAAAGAATTTCTAAGAACTGAACTCTTTCACATGTTTTCGCTATTCGATTCAGGTCAAAATTAATTACTTCACAGGCTCCTCATTTCTTCCCTTTTTGATTTGATATGCTGAGGTTGTGTAATTTTACAAAATGTTAAATAATAGGAAAATTATTAAAATAAAATAATTAATTAAAGATAAACAAAAAATCAATATCAATATTTTCTGGGGGAATGGGTATGTGCTGACGTCGATTG…
89	Contig1236_WUSTL	TTTCGGTCCGGATTCCCGGGATTTGCTGGTTGGACTGTTTCCGAAACGAGCGGATTATGTTGGTGAGATTACATTTACACAGGTGGCAAACCTATTGATCAATTCATTTTATTTAGTTAGGCAGGAGGATGTTCAGAAATTGCCGAGTTGATTTTGAGGGTAGCGGCTATATTGATGGAGGTAGCGTCAAATGCGAGTGGGGATTTTAAGGATTTCGTACCGGCTTTCCAAAATTTGTCATTAAACCGAACAACTCACTGTCATATCTTATAATACACGTTTACAGATTTTCTAAATCCAATATTGACGTTAAGTTCATTTAGCAAATGTGATGCTCGTTGGAAGGCGAGAGCGGATGTCGATTCACTGAAGCATCGACGTATGTTGACGTTTACACGT…
90	Contig1241_WUSTL	GTTTCGGTCCGGATTCCCGGGATCCAAAGGCTCAGCTCAAACACAGCGTGGATGTGGCGGTGTTGCCAGGTCCTTCATCTGGTTCTTTGACAGTGCCTCCTCACTCGACCCAGTCATCTCAGATCACTAGTTCTAATCACTATTGATCGTCGCATGTGTCACCATTAATACCGCAAATTAATATTGCACTGTTATTATTGATTGGCGGTGGCGGTATTAATGATTATCGATTGTCGTCGTGGTTCCACACAGAACTGTTCTCTCTCTCTATCTATCTCTGACACACGCGCCCGTTTATACCGTTGCCATTGTTCACCTTCAGCAGCCCCGTGACGACATTTTTCATATTGGTAAAAATACCGCCATCGCCACCGGTGTAGATTAATAATGTAATTGTGT…
92	Contig1243_WUSTL	GGATTCCGGGATCTGTTGATGTTTATTATTTTTCTTCAACTGACGTTGATTCGCTTTCACCAGTAGCTTCAGAATCTGAGCCAAAGCCGACAATTGTGATTCCCGAAGAAACTCGTCCAATGAATATTCGTAGACGAAAACTGTCTGACAGTTTTCAAGAAATAAAACCAACTCTATCATCATTAACTAATGATGACGATAGAACATATTTTATTGTCAAGAAAACCTGGGATATTCAATTAGCTATATTTGTTCTTTCATTTTGTCCACTTCTATTTAGAACAAATTACTCATTGGCCCTTCGTGATATGTTTGAATCAACTAGCATTTTGACTGGTTTTGCATCATCATACGGAGCTATAACTGGAAGTATTGCTGGAATCGTAGTTCCATTAATTA…
93	Contig1246_WUSTL	GTTTCGGTCCGGATTCCCGGGATCCGAGATTGGTTGTATGAGCTATCAGAACAGGATATCGATTATTTGAGAAGTAATCTCGAAAATTGTCTTTGGGTTCCCGAAAGTCTTCCGAGATTAGCAAAATCTATCCGATGGAATAATGTAACGGAAGTTAATCTATTTTATAGCTTGCTATCTAAATGGCCGAGAATCAATTTGGAATCATCTCTACAGCTTTTAAGCGGAAACTTTTTCGATAAGGTACTGCGACAATTTGCTGTCAAAAACTTGAGAGCTATCCTAACCAATGCCGACATAAACTTATATTTACTGCAATTAGTCCAGGCATTAAAGTACGAATCGTATTATTTCAATGATTTATCGGTTTTTCTACTGCAAAGCGCTTTGAGAAACAAA…
93	H_118_3f_-3	TTTTTTTTTTTTTTTTTTTTTTTTTTTTAAATACACTAATTATATTTAAATATAAAAAACTGCAAATCTAATAATNGGAANNTCAATTTTTATAAAAATCAGTTATTTANAAAATGGCTTANCCAATCAATTTTNGTTGTCCAATTTCCTCTATAANCATCACAAAATTGCCTATTAAAATAATTTAAAGCTGCCTTTTCATCACTTTCTACACTCAAAGTCTTTCTCAAGTACTCTAGGTCTTGAACTTTAGTCAACTCCGGTAATCCACTATCGATCATTATGGAATATAGTGTTAAAATCAATGATGAATGTTCTCGCAATTTTAAATAGGCTTNCCCACAAANAACCATAAATTCATTGAATTTCACGCTATCCAATGGTCTGTCANAACCATCT…
96	Contig1273_WUSTL	GATAATTTAGAATTTCTAAGTGTATTTATTAATTATGGTAGATTGGCAATGGAAAGAAATGAAACAATTAAGCCTTTCCAGCATTTGCAATTTTTAATTCGCGACTGGAATAGTCCGTATTTGAATCCATATGGATTGGAAGGAGGAAAGAAATATTTAGACGAGTTTTTGATGTACGACGAAAATGACAATCCTCAAATAATCGGAGTACGGAAATTCCTTCATCGGTGCTTTTCAAGAATCGATTGTTGTTTAATGCCTTTCCCCGGATCTAAAGTGATGTCTAGCGAAGTGTTTAATGGGAAATTGAGTGATATTAAAAAGGGGTTTGTGGAAAATTTACGTTTATATGTGCCAAAAATGCTGTCAGCAGATTACGTAGTGCCGAAAGCCATCAAC…
96	gnl|ti|1389003635_WUSTL	ATGGACACTGTTTGTGCTCGTGATGTGGTACATAATCGGGCAAATTCTTCGTTACATCTTGACTTGGATTGGATTCGATACCGCGAGCAGCTGGATTGGTTGGGCGCTGTTTGTCATCGTGCTTACGGCGATATCGTGGGGCGTCGCATATTGCACTGACAGTCAGATCAAGGAATACATTGATGAGGTTATCAATGCCAGCTGGGAATCGTGCCTGCGTCCAGCATATCGG
96	gnl|ti|1463485919_WUSTL	GTCAGATCAAGGAATACATTGATGAGGTTATCAATGCCAGCTGGGAATCGTGCCTGCGTCCAGCATATCGGTATGTAGCTCAGCGGTTGGTCAGTCAGCTGGCCCAGAACTCACTGCGCGCAATCCAGTAACCTGATCGATCATTGCCATAATCGAAGCCGCTATGCTCAATCACACAGTTACCAGAACTTGCTGATCAATATCACATATTTGA
96	NB_18_7g_T3	TAGTTATCATTATCCCGTGGCCCGCGTATTAACAGTCAGAGTCGAACACTTTATCGATACGGTTTCCTTGGAATTGTTACCACTGTCTTTGAACTGGTGCTGCTTTAGAGTTTTTCTATAATTATTCCCCTCTTTTCTAATATTAGCAACCGCATTGTGGCGGTTCCACAATTCGAGCTTCAATTATTGTTTGCAATTTGTTATTATTTATTGTTACTATTATTAATATCCAATCAGAATCGAGTGTAAATTATTATTAACAAATTGATGGAAAAAGAGCTTTATTCACTGAGATTTGATTGTGAATAAATACTTTTTGTCTTGGAAAAAAAAAAAAAAAAAAAAA
99	Contig1290_WUSTL	TAGACAGTTTCGGTCCGGATTCCCGGGATCTTTAATGCACATAAAAGTGAATGGCGAAGCCTGGCCATGTGTTGGAACGGATAAGCGCACAACGTATGGTGGGATGTCAGGGAACGCAATCCGTCCAATTTCAATGAGAGCTGTTAGCGCAATTGCTAAATCTATTCCTGGATTTCCAATATTAGCTACCGGAGGCATAGATTCCGCTGAAAACGCCTTGAAATTCTTATATTGTGGTGCGAATGCCGTACAAATTTGCAGCGCTATTCAGAATCAAGATTTTACATTAATAGACGACCTTATCACTGGTCTAAAAGCATTATTGCACATTCAGGGTATTGAAGAACTCAGCGATTGGAATTACCAAAGCCCAAAAACATCAAAACATTATAAAGGTAA…
99	Contig5728_WUSTL	TTTTTTTTTTTTTTTTTTTTTTTTTTTTTTTTTTTTTTTTAAAACAGTACAAATTATTTATTTTTAGAAAAGTTCAATTGTTAAATGAAATTTTATGACAAATATGAAAATAAAATTGGTAAGGTCAAAAGGTTTTTACTTTAAACACATCTAATTTCAATACACTCCCCGATTTACTACGTGTTTAATTGTCTTGGGGACCATAGTTATGCAGTCAACAATTGGACAAACGGCTGAACATAAATTGCAACCAGTGCAATCTTCGGTAACGGTTGGAATGTGAGTGACTGGATCAAATTTGATGGCTTGGTAGCCCGAATCATTGCAAGCCATGTAGCATTTGCCACAGTTTATGCACATGTCTTCGTCAATAATGGCGACAACCTGTTCTTCGAGATT…
99	Contig794_WUSTL	TCCCGGGATCGAAGATGATTGGATAAAATTGTCACAAATGGTAGAAGAAGTTGGCGCGCAAGCTTTGGAACTAAATTTATCTTGCCCTCATGGAATGTCAGAAAGAGGATTGGGACTTGCGTGTGGTCAAATTCCTAGAATAGTAATTGAAATTTGTCAGTGGATTAAAAAAGCAGTGAAAATTCCTTTTTTCGTAAAATTGACACCAAACATTACCAACATATTAGATATTGCTAGAGCTTCGTATGAAGGAGGAGCATCTGGAGTGACAGCTACAAATACTGTATCATCTTTAATGCACATAAAAGTGAATGGCGAAGCCTGGCCATGTGTTGGAACGGATAAGCGCACAACGTATGGTGGGATGTCAGGGAACGCAATCCGTCCAATTTCAATGAG…
99	gnl|ti|1389003628_WUSTL	GTTGGCGCGCAAGCTTTGGAACTAAATTTATCTTGCCCTCATGGAATGTCAGAAAGAGGATTGGGACTTGCGTGTGGTCAAATTCCTAGAATAGTAATTGAAATTTGTCAGTGGATTAAAAAAGCAGTGAAAATTCCTTTTTTCGTAAAATTGACACCAAACATTACCAACATATTAGATATTGCTAGAGCTTCGTATGAAGGAGGAGCATCTGGAGTGACAGCTACAAATACTGTATCATCTTTAATGCACATAAAAGTGAATGGCGAAGCCTGGCCATGTGTTGGAACGGATAAGCGCACAACGTATGGTGGGATGTCAGGGAACGCAATCCGTCCAATTTCAATGAGAGCTGTTAGCGCAATTGCTAAATCTATTCCTGGATTTCCAATATTAGCT…
99	gnl|ti|1463485909_WUSTL	AGAATTATTAGAGGTTACACATCAGGGGAACTCTATGGACCGAATCAAGGATCGTTTTTAAATGTGGAATTATTAAGTGAGAAGAAAGCTGAATATTGGTTAAAATGTATTCAGGAGTTAAGAAAAGATTTTCCTAATCAAGTACTTATTGCTAGTATTGCATGTTCCCATAACGAAGATGATTGGATAAAATTGTCACAAATGGTAGAAGAAGTTGGCGCGCAAGCTTTGGAACTAAATTTATCTTGCCCTCATGGAATGTCAGAAAGAGGATTGGGACTTGCGTGTGGTCAAATTCCTAGAATAGTAATTGAAATTTGTCAGTGGATTAAAAAAGCAGTGAAAATTCCTTTTTTCGTAAAATTGACACCAAACATTACCAACATATTAGATATTGCT…
99	gnl|ti|1484642179_WUSTL	CCTTTTTTTTTTTTTTTTTTTTTTTTTTTTTTTTCAAATATAAAACAGTACAAATTATTTATTTTTAGAAAAGTTCAATTGTTAAATGAAATTTTATGACAAATATGAAAATAAAATTGGTAAGGTCAAAAGGTTTTTACTTTAAACACATCTAATTTCAATACCCTCCCCGATTTACTACGTGTTTAATTGTCTTGGGGACCATAGTTATGCAGTCAACAATTGGACAAACGGCTGAACATAAATTGCAACCAGTGCAATCTTCGGTAACGGTTGGAATGTGAGTGACTGGATCAAATTTGATGGCTTGGTAGCCCGAATCATTGCAAGCCATGTAGCATTTGCCACAGTTTATGCACATGTCTTCGTCAATAATGGCGACAACCTGTTCTTCGAGAT…
99	gnl|ti|1608874678_WUSTL	CCTGGCCATGTGTTGGAACGGATAAGCGCACAACGTATGGTGGGATGTCAGGGAACGCAATCCGTCCAATTTCAATGAGAGCTGTTAGCGCAATTGCTAAATCTATTCCTGGATTTCCAATATTAGCTACCGGAGGCATAGATTCCGCTGAAAACGCCTTGAAATTCTTATATTGTGGTGCGAATGCCGTACAAATTTGCAGCGCTATTCAGAATCAAGATTTTACATTAATAGACGACCT
100	Contig1294_WUSTL	CAGTTTCGGTCCGGATTCCCGGGATATCTGAAGAAAAAGCAAATATTATCTTTCTCATGGAAATCCTCGATACGACAATGCTAAAGGTTTTGTCTCGAAATCCTATCGAGAACAGTTGAAACGAAATCGTAGGTCAGAAAATGATGATGTCGATCCCCGTTTGGTGGCTTATGACGATTTGCCAGAACTTAACAATGTCGAATCTTCTGTCAGAAAAACTGCCCGAAAATCGTCTACAGTTTCGATTGAATCGATATCAGATAAAGATGAAAGTGATGGAGAGAAATCAGCGGGAAAACGGAGGAAAATGATTTCCAGCATGAGATTGTACAGTGACAGAATTCCAGACAGAAGTCGCGTCGAACGAGTAAAAACCGGTCACCACAAAGGATCAGTTCA…
101	Contig1295_WUSTL	ACAGTTTCGGTCCGGATTCCCGGGAAGCAGAGTTGTACATTAAAAATAACAATATACAAAAACTGTTGAAAGAATGTATTATTAATCTTTGCGTTATTAAACCGGAAAATCCAATTATTTTTATCAGGGATTATTTTGATAAGTTGTGTAAAGAAAATAAAAATGATGAAACTCGATATGGACTCAATATTAATGTACCCAACAGTGGCTGCGCCAATAGTACAAGTTCACGAGATGATTTACTAACAGAAGAGGAACCGCCTTCAGTTTCGAGAAAAAAACGTGGCAGAAGAGGAGCTGTTAGTGGTGAAGTATACACTGAGGAAGACGCGGCGTCTTATATTAAAAAAGTTATTCCCAAGGATTATAAAACGATGGCAGCATTGTCGAAAGCTATTG…
101	Contig4100_WUSTL	CCTTTTTTTTTTTTTTTTTTTTTTTTTGACAACAGTAAAACAATTTATTATCCCTTCAAACGGTCAATGATATGAAACTATTATATTTGCTAATATTGCGCTTCAAAATATCAGAACAAGGTCCTAAAACACGCTCAAATCTCTTCCGGTCCAGTTTGACACATTTCAACGGACCTTTGGCAATAACAGTAGCAGCTCTTGGCCTGTCCAACAGTAGCGAAATTTCACCGAAATAATCCGATGGACCGAGTTTACCCACTTCAAACGATTCCTCAGTGTCCATTGGCTGTTGCAAAACAGCAGCGGTGCCATCAGTGATGATAAAGAAATCATCCCCTGGATCTCCCTGCTTTACTACAATTTGGTTGTTGTCAAAGCAAACCGTTTCTAACGCATCTG…
101	Contig4862_WUSTL	CCTTTTTTTTTTTTTTTTTTTTTTTTTTCCAAAAAAAATTAATTTTATTGTTTAAATTTTCTAAATATATATAAATAAATATCTAAAATGTACAATAAATATATGACAACAGTAAAACAATTTATTATCCCTTCAAACGGTCAATGATATAAAGCTATTATATTTGCTAATATTGCGCTTCAAAATATCAAAACAAGGTCCTAAAACACGCTCAAATCTTTTCCGGTCCAGTTTGACACATTTCAACGGACCTTTGGCAATAACAGTAGCAGCTCTTGGCCTGTCCAACAGTAGCGAAATTTCACCGAAATAATCCGATGGACCGAGTTTACCCACTTCAAACGATTCCTCAGTGTCCATTGGCTGTTGCAAAACAGCAGCGGTGCCATCAGTGATGAT…
101	Contig799_WUSTL	TAGACAGTTTCGGTCCGGATTCCCGGGATCGGTCTTATCGAAATCTATATAAATCTTATATGATGGAAGATGAATTGTATTTGAGAGAAGCAGAGTTGTACATTAAAAATAACAATATACAAAAACTGTTGAAAGAATGTATTATTAATCTTTGCGTTATTAAACCGGAAAATCCAATTATTTTTATCAGGGATTATTTTGATAAGTTGTGTAAAGAAAATAAAAATGATGAAACTCGATATGGACTCAATATTAATGTACCCAACAGTGGCTGCGCCAATAGTACAAGTTCACGAGATGATTTACTAACAGAAGAGGAACCGCCTTCAGTTTCGAGAAAAAAACGTGGCAGAAGAGGAGCTGTTAGTGGTGAAGTATACACTGAGGAAGACGCGGCGT…
101	gnl|ti|1450458766_WUSTL	ACAACAGTAAAACAATTTATTATCCCTTCAAACGGTCAATGATATAAAGCTATTATATTTGCTAATATTGCGCTTCAAAATATCAGAACAAGGTCCTAAAACACGCTCAAATCTTTTCCGGTCCAGTTTGACACATTTCAACGGACCTTTGGCAATAACAGTAGCAGCTCTTGGCCTGTCCAACAGTAGCGAAATTTCACCGAAATAATCCGATGGACCGAGTTTACCCACTTCAAACGATTCCTCAGTGTCCATTGGCTGTTGCAAAACA
101	gnl|ti|1463483232_WUSTL	GAATGTATTATTAATCTTTGCGTTATTAAACCGGAAAATCTCACCAAGAGGGGGGGGGGGATTATTTTGATAAGTTGTGTAAAGAAAATAAAAATGATGAAACTCGATATGGACTCAATATTAATGTACCCAACAGTGGCTGCGCCAATAGTACAAGTTCACGAGATGATTTACTAACAGAAGAGGAACCGCCTTCAGTTTCGAGAAAAAAACGTGGCAGAAGAGGAGCTGTTAGTGGTGAAGTATACACTGAGGAAGACGCGGCGTCTTATATTAAAAAAGTTATTCCCAAGGATTATAAAACGATGGCAGCATTGTCGAAAGCTATTGCGAAAAATGTTTTATTTTCACATTTGGATGACAATGAACGGAGCGATATTTTTGACGCA
102	Contig1298_WUSTL	GTTTCGGTCCGGATTCCGGGATCAAAGACAGTACCGACAAACAAAATCCAGGCTTCAGTAAGAGTGATGGATTAGGTGCATCAGCTCACACGTGGTTGCGTCGCGCTGGGACCCAACTATATCATTATATTTATTAACCTTCTCGATCAGGCGCAGGCATTATTTGTCCACGAGAGAACAACCATAGGTGATTTGCGGGAATGACACTACTGAATTGATGAAAACGTAAACTTCAAAAATGTTGGAAGAAAGAGGCCGGCTGGTTCAATAATTGCTGCAAACTAACCAAGAGCTACAAAAGATTAATGTGAAAAAAAAGAGTGAAAAATTTATACAAACAATTATTAGAAGCTCAAGAGGTATTGGAAGCCGCGCAACAGAAGCTACAAGCCCAACGTA…
108	Contig1325_WUSTL	CAGTTTCGGTCCGGATTCCCGGGATCAGCCGCTATCGAACACGTGCAAATTCTCAGTCTGGAAGAATACAAAATTGATCGCAGATTCACAGCATTCTGTGAACGTGAAGTCCATGAATATTGTAGCGAGGAACTGAAAGGCTCTACAAAGAAAGGCGTACAAATTATTAGCAAATCCTCTATCGTTTCCTGTCTCAGTAAGATTGTTGTGAAGAAATTAATCGAAGGAAAGGAACATCCGTTGAGTAAACTGTGCCGTCAACAGTTTTCCTTCGAGTTGTTACAGCGATCTGACTCTGTAACTCTCGACCTTAACCTCTCCAAGGATTGCAAAGACGATATAAAAAAATTCTGCAAAGATGTAGATCCAGAAAAGGTATCCACGTGCTTACGAAAATAT…
108	gnl|ti|1450463506_WUSTL	ATTGTCGAAGCTAATGCCAACTCTAGACTGGATCCAATTTTGCGTAAAAATTGTGATCATGAAATTCATAATCTTTGTAATAGAGAATTCTTGAATAATTTTGAAACCTCGGTTGGTACTGTTCAAGACTGTTTGAAGCTAAATTTTATGAAGAAGAAAATTAATTCCGAGGAATGCAACCGTGAGATCTACCGACTACTGAAGGAAGGCAGAGCTGATGTACATGTC
108	gnl|ti|1463487605_WUSTL	TAAAAGCATGGAGCCCATAAATGGAGTTGAATTCGAAGGCAAAATAATCGGTTGTTTGAAAGAGAAATTTACTAACGACAGCAGCCAACCTTTGAAACCGAAGTGCCGCCAGAGAATGTTAAAGATCATTGTCGAAGCTAATGCCAACTCTAGACTGGATCCAATTTTGCGTAAAAATTGTGATCATGAAATTCATAATCTTTGTAATAGAGAATTCTTGAATA
108	PL06023B1D11_SE3	AAGGAGACGCAATTGCGCACTGATCAGGAAAGGAAATTGGAATATCATTGCATGTACACGCATTACAAGGATGACAAGATCAAGATGGACATTTTATCTGCTCAAGGAATTGCAGCTTCCAAATTCAACAGATCATTATCTGTGGAGTGCTCAACAGAAATATTCCGACTAATAAAAGCACAAGCTAGTCAATTTCATGTCGATCCGATCGTTTTCGAAGCTTGCATAATGGACATGAGCAAGTTTTGTAAAGGTGACGCTCATAGGGGTCGTGAGCACGAGTGTCTGCAGGAGAACTTTGACAAATTGCAGTCACCTTGCCAGAAAGCCATCATCGATTTCAGTCAAATGGAAGATGCCGACATTCGGTTGAACCGTCAGTTGACGGAGGCTTGCATG…
108	PL08009B1F02_SE3	TGATGTACATGTCGACGGTCAATTGTTTGAGGCTTGTGAGGATGCCTTAATGACACTCTGTCGAAGTGAGGAATTTGGCGAAGGTCGAAAGATGAGTTGCTTGTTGTATTTGGCCAGCAACAATAAGGAACCAATGTTACTGAACAGTAAATGTCTGAACATGATCAAGCAGCGACAGGAAATGTGGTCATTGGCAGCAAATTTTGAGCCTCAAGGCCTACAAGATCTGATGATACAGGTTAATCAGAGTTCAATGAGAACCTATTTGTTTTCCATGATTGGTCTAATGATTCTTGCACTAATTCTGCTATATTTGCTGTGGCCGAATCACGAAACGAGTTCCAGTCGATATGAAAAACAAATGAGTTCTTCAACCCACTTGACACCTTCTAAATGGCT…
109	Contig1328_WUSTL	TCCCGGGATAAATATTTCAACTAACTTTGAAAAAAACCCAATAATTCATCGGCCAACATCGATAATAGAGTATTACCCGTGCCATCCCCACCGTCACCTCCCCCACCTCCATCTGTGCCCCCACCGCCAACTGTAGCAGCTCCCATCACTACAAATAGCAAGCCATCCAAAATAGTCAATTATGCAGTTAACACACAAAAACTCGACCTTTTAACGGCTATTCGCAACGGTATACAATTGAGGAAAGTCGGTGACAGTGATAATCGGCCGGTACCAATCAGTGAAGCAGTTTCGAAAGCCGAACGCAAGTTTGATGTTCAGGCAATATTTGAAGAAGTATACAAAAGAAGGCCTTATGTTGACAACAACTCAGACAGTGAGGATGGTAGTGATGAAGAT…
109	Contig5661_WUSTL	AGAAGTACCAATAGAAAAAAGTAAAAAGCCAAGTAAAAATTCAACGTCTATTAATGGCTTCGAATTACCTCCACCAATTTTACCGCCAATGGAATGTCATACAATGAATCTACCACAACCGCAGTTCAATTATGAAGACGTTTCTATATATAATACAATTGTGCCACCTAAAGATGAATATTCGGAAAAAAATAATGCAATAAAAAATCAACAGAACCTTGATAAAAGCGTTACTGATGATGATTGTAGCATCTCACCGCCACCGCCAGCAATGTCATATTTATCACATAAACCCGGTGCGCACCCAATGTCTTCCAATATCAATATGAACTCTAATCAACACAATGAAATTAATACAATCAATATGAATGATATTTCATTTCGCGGTACAAATATTTC…
109	Contig6279_SE3	CAAATTATTCTATTAATATTTTATTTTAAATATTTATATGACATTGGACTATATATTTTAAAATAAGATTTTCAATTTTATCAATATTTTAGTAATCTAAAGTATGCCTTTACCAAAACGGGCTATTACTCCTGTGAACGTTAGTAATGTTATAGTTCCTAAAGAAGTTGATAACGAATTGGAATACGTGGCCAACGCTACTTTAAGTAATTTAACACGCCAGTTGGCGTCTCTTAGTCTCCAAGCCAGTGATATATTTAGCGAATTAACTGAACAGCTCATCGGAATTACAAATCGCAGTGAACGTCTTAATCAAAGAATTGAAACACTTAAATTAACAATATCTCAAACAGCAATAAGAGAAGATGATCTCATGACTGGATTAATGTCTCTGCAAGC…
109	gnl|ti|1484640450_WUSTL	CCTTTTTTTTTTTTTTTTTTTTTTTTTTTTTTTTTTTTTTTTAAAGTAACAATATTGAAATATATTAAAATTTTTGCTACGACTAGAAAGTAAATAACTGCAATGGCAAAATCACAAATTATGAAATAATTTCGTGTTTACTATCAGTTGATAAATGTACAAAGAATTAATTTATTAATTCTTGCACTTATGGATCATATTAAAAGTCACAAATCTGTACGACAGGCTTGAAAATCATTTGTCGTTATCACTTGACCATAGACTGCTGTCTTCATCTTCATCACTACCATCCTCACTGTCTGAGTTGTTGTCAACATAAGGCCTTCTTTTGTATACTTCTTCAAATATTGCCTGAACATCAAACTTGCGTTCGGCTTTCGAAACTGCTTCACTGATTGG…
109	gnl|ti|1484641063_WUSTL	CCTTTTTTTTTTTTTTTTTTTGAATTTATTTTAAATCTTTGTATTTTATAAAACCACGGGGATTCGATATAAAATAATAATTATTATAATTAACATCTTTTTTTCACAATTATAACTAAAATAAAAATAGAGAACAAAATAATTGAAAATATTAACTTAAATTAATAGTAATAAATAATAATAATTAATAAATAATAAAAATAATAATATTAATAATAATAATAATAATAATAATAATAATAATAATAATAATAATAATAATAAAAATAATAATAATAATATTAATAATAATATTAATAAAATAATAATTAAGGATAATAAATAATAATAATAATAATAATAATAATAATAATAATAATAATAATAATAATAATAATAATAATAATAATAATAATAATA…
109	gnl|ti|1484643150_WUSTL	CCTTTTTTTTTTTTTTTTTTTTTTTTTTTTAACAATATTGAAATATATTAAAATTTTTGCTACGACTAGAAAGTAGATAACTGCAATGGCAAAATCACAAATTATGAAATAATTTCGTGTTTACTATCAGTTGATAAATGTACAAAGAATTAATTTATTAATTCTTGCACTTATGGATCATATTAGAAGTCACAAATCTGTACGACAGGCTTGAAAATCATTTGTCGTTATCACTTGACCATAGACTGCTGTCTTCATCTTCATCACTACCATCCTCACTGTCTGAGTTGTTGTCAACATAAGGCCTTCTTTTGTATACTTCTTCAAATATTGCCTGAACATCAAACTTGCGTTCGGCTTTCGAAACTGCTTCACTGATTGGTACCGGCCGATTATCAC…
110	Contig1334_WUSTL	GTTTCGGTCCGGATTCCCGGGATACTTACCAGCCATTTAAAAATGGCTAATACATAAATTGTATAATTACTGTAGTCAGATTTTCAATTAAACCTATATTATAGAAGTTGTTAATAAACTGGAACAGGTGTAATTTCTTCTAATTGCTTGTTTAGCGGGCATTTTGTTTTCTTGTATAGTTGGCAGAAGTTATTCTTTTGACTAAAATCGGAAAAGGATATTAAACGAATTAAACATGATGTTTAAAATAATTGCTAAACCGATAAACTGCAATTTTAGATATTACGCGACGATAACCTATATAAAAGATTTGTGGTTAGAATAAATATTGTACACATTAATCAGAGAAAAAAGCGAAATACTTGTTAAATTTTATTTTGGAATGATCAGTACCTATTT…
110	Contig2407_SE3	CACGAAACGAAGTAATTATTCGGATTTGGTCCCTGCACAAAANCANTTTATTAGTCAAAAAGATTGCGACAAAATACACCCGATTGTCGAGGAATATTTAATCAAATACATAGATATTGGCCGGGTTATTCAGTTAATATGCATTCAATCTCTGTGCTCCAATGGCCTTAAACCTAAAATTCTTAATTCGTATAAGAGGGAAATTTTAAGAACATATGGGCTACGATATGTAGCTGTTTTAATGCGTTTAGAAAAAATGGGTTTGCTAAACGCATTAAAACATCAAGTATGATACCTCTTGGTGAAAGAGCTTTCGACACTATTGTGACGACTTTGGATCTTGTTCCTGAATCTCAAAATTTGAACTGTGATGTGAGCAATATTTACGCCGGTTTCGTT…
110	Contig4757_SE3	ATAAATTTAAAAACGGAATTTTTTAAAATTTGATTTTTCACTAAATATGGAATTTTCTAACAATGGACCAGTAGATTTAACTTATTTAAATGATACGTATAAAAAAGAGTTAGAGGATATATTTAGCAAAGTTACAAAGCCAACTATTGCAATTTGGGATGTTAAAGTAAAGCGTTCGGTGTACTCTATTTATTCTAAAGAAAGTCTTGAGAAAGCAAAAATTTCCAATGTCCTAATAGACGATATCACTACTTTGGAAAAGACTAATAAATACAAATCTATAATTTTCTTCATAAAATCTTCTATTAAAATGATTGATTTGGTTGAATCAGTTATTAAAAGAAATCTATGTGAAGAATATCATTTAATTTTCGTACCGAACATCCTTACTTGTCATGA…
112	Contig1338_WUSTL	ATTCGATAGCTCAATTCAGTTGTCGGCTTACTTTCAGCACACAGATGCCGTTTGGGCGATGCTTTGTCACTTGAACAACAAATTATTTTCTGCCTCTTCGGATGGAACTGTAAAATGTTGGTTGGTCGACCTTGACATTTTGGAAGAAATCAGAGGAAATGCTCAACATAAATGTTTGCTTTATACTTACACTTTCAATGATTCAGAAATACCAACTTGTATCGGGCTTGTACCAACATCAGACGATTTGTTTGTTGTTGGATTCACAAACGGTTCTTGTAGTATTATTAATATGACAACTAAACTATTGAAAACTCGTCTTCAAGTTCCTTCACCGTCTTCTGAATCTGATGGTAATTCTTTGGGAGTTGGGAGAGCTAATTGTTTAGTTGTTCACCC…
112	Contig1959_WUSTL	CCTTTTTTTTTTTTTTTTTTTTTTTTTCATAGATCAACGTAATTTATTTAAAAACACGTCAGATTGGTATACAAGAGAAAAGGAATTATATTATTATTCCATTTTTTCTTCAAATGAAATTTTGAAGATTTGGGGCCCACAAAAATTTCTGGGCATCGCCGGTCATAATTCATGACAACATCACTCCTCCCCCACATAAACAACCATCGGATATTCCCTGAAATAGAAATCTGATGATTTAGTAATCAAGTTCAGTTTTGATTCTCAGATTAATCAAACTATTGATTTGCACATATCAATCACATGAATTCAATAATAAATGAATTAAAACAAAATAATCTATTACAATTTCTAAAATCCTAATAACCAATTTTCGAAATTGATTAATGAAAATAAAAA…
112	Contig2870_WUSTL	TTTGGACGTTGAACCGGTTTCGGTCCGGATTCCCGGGAATAAAAGTCCTGTTTTGAGTCTTTGTTTACTGGACCAGTTGATTTTTTCTGGATCACTTGATGGAGAAATCCGTATATGGAGGATTCCAGTTGGGGCTTTGGATCCATATGATTCATTCGATAGCTCAATTCAGTTGTCGGCTTACTTTCAGCACACAGATGCCGTTTGGGCGATGCTTTGTCACTTGAACAACAAATTATTTTCTGCCTCTTCGGATGGAACTGTAAAATGTTGGTTGGTCGACCTTGACATTTTGGAAGAAATCAGAGGAAATGCTCAACATAAATGTTTGCTTTATACTTACACTTTCAATGATTCAGAAATACCAACTTGTATCGGGCTTGTACCAACATCAGACGA…
112	Contig6484_WUSTL	TTAAAACAAAATAATCTATTACAATTTCTAAAATCCTAATAACCAATTTTCGAAATTGATTAATGAAAATAAAAAAAATTCTGATAAAAAAATTGCAAATAATAAACAATGGTTGAAAATGTACAATAATAATAAAACTGCAGTAAGTTATCAAATAAACACTTTAAACAAACCGTCAGCACCAGCTGTTGCGAACAAATTCTTTGACGGGTGAAAAGCAAGTTGATGAATAGATTCATCGAATTTCTTTCGATGGCATGTAATCTCTTGAATACAAATCCATGTCGCCATGTTCCATATCCGCACGGGGGTGTCATGGCTTCCTGTTAAAACGCAACCGCCGCTACAATCGACCGCAATGCAAGAAACGGATTTCTGATGGACTAATAGTGAAGATAA…
112	Contig716_WUSTL	GTTTCGGTCCGGATTCCCGGGATAAGAGCTTTACGTTCAAGAACGAGTTGGAGTTGGCTCTAAGTCGACAATGAAATCTAATGACTGCCAAAATGGTGATAAACAAGCGATTTATGATGTCGTAGATAATGGTTCTACTTCTGATTGCGACCATGAGTGGATGGTTAATAATGCTAAAATACCCGATGAATTCAATGCAAGAGAATCTGTTTCTAATTACATAAATGGAGAGAAAGTATCAGGTTTTGATGTCACTCAGTTCTCAAACATACCCAACAAACGCAACAGTCAAAAGAGTCATATAATTGAAGATTTGAGTTTGGGCGATTTGGCCAGTCTCACTGTAAATAATGAAGGTGGAATTATTATCTCTGATCCTGATAGTTCTTCTTTGCACTC…
112	gnl|ti|1440434931_WUSTL	CTTGACATTTTGGAAGAAATCAGAGGAAATGCTCAACATAAATGTTTGCTTTATACTTACACTTTCAATGATTCAGAAATACCAACTTGTATCGGGCTTGTACCAACATCAGACGATTTGTTTGTTGTTGGATTCACAAACGGTTCTTGTAGTATTATTAATATGACAACTAAACTATTGAAAACTCGTCTGCAAGTTCCTTCACCGTCTTCTGAATCTGATGGTAATTCTTTGGGAGTTGGGAGAGCTAATTGTTTAGTTGTTCACCCCACTAAATCAATGACAATTGGGGAAAAAAAAGTGATTCTCATATTCGATGTTTTGACAACAATA
112	gnl|ti|1450457236_WUSTL	CCTTTTTTTTTTTTTTTTTTTTATTTTTTCAATAATAAATGAATTAAAACAAAATAATCTTTTACAATTTCTAAAATCCTAATAACCAATTTTCGAAATTGATTAATGAAAATAAAAAAAATTCTGATAAAAAAATTGCAAATAATAAACAATGGTTGAAAATGTACAATAATAATAAAACTGCAGTAAGTTATCAAATAAACACTTTAAACAAACCGTCAGCACCAGCTGTTGCGAACAAATTCTTTGACGGGTGAAAAGCAAGTTGATGAATAGATTCATCGAATTTCTTTCGATGGCATGTAATCTCTTGAATACAAATCCATGTCGCCATGTTCCATATCCGCACGGGGGTGTCATGGCTTCCTGTTAAAACGCAACCGCCGCTACAATCGACCG…
112	gnl|ti|1463481961_WUSTL	GAGGTCATAAAAGTCCTGTTTTGAGTCTTTGTTTACTGGACCAGTTGATTTTTTCTGGATCACTTGATGGAGAAATCCGTATATGGAGGATTCCAGTTGGGGCTTTGGATCCATATGATTCATTCGATAGCTCAATTCAGTTGTCGGCTTACTTTCAGCACACAGATGCCGTTTGGGCGATGCTTTGTCACTTGAACAACAAATTATTTTCTGCCTCTTCGGATGGAACTGTAAAATGTTGGTTGGTCGACCTTGACATTTTGGAAGAAATCAGAGGAAATGCTCAACATAAATG
112	gnl|ti|1608869541_WUSTL	CCTTTTTTTTTTTTTTTTTTTTAATTTTTTTGGATAAAAAAATTGCAAATAATAAACAATGGGGGAAAAGGTACAATAATAATAAAACTGCAGTAAGTTATCAAATAAACACTTTAGACAAACCGTCAGCACCAGCTGTTGCGAACAAATTCTTTGACGGGTGAAAAGCAAGTTGATGAATAGATTCATCGAATTTCTTTCGATGGCATGTAATCTCTTGAATACAAATCCATGTCGCCATGTTCCATATCCGCACGGCGGTGTCATGGCTTCCTGTTAGAACGCAACCGCCGCTACAATCGACCGCAATGCAAGAAACGGATTTCTGATGGACTAATAGTGAAGATAACAGTTCACCAGTATTGTTGTCAAAACATCGAATATGAGAATCATCATAAC…
113	Contig1339_WUSTL	AGTTTCGGTCCGGATTCCCGGGATATCAAGTTTGATATGTTCCCGAAAGTCGCCGAAGTCCCTTTGTCGGTAAATTCAATCTATGAAGCTAAATCCAGTCACTCCTCGTGTTCCAAAGCATCTATATCGTCGTCATCATTATCATCATCTAAACAGTCTCAAATCAACCTGCTCGATGAAAATGAATCTATCGTAAAATTAGAACCGAAAACCACCGACATAAATGCCATCAAAATGGAACCCGATTCAACTACCGACGCCAGCAATATGGTTTCCGTAATAAGCAGCTGTGAAAACAGTCTAGGAGTCGCATTTAATCTCAGTGACGTTGTGTGGGCGAAAATCACCGGCTATCCTTTCTGGCCAGCGAAAATCATCTCATTCAGTCAAGAGGAGGAC…
115	Contig1343_WUSTL	TTTCGGTCCGGATTCCCGGGAATTATCCACAAGTCTATTTCCTTGGACTGTCTGCAAATAAGAGATCTGGAATTATTGGTGGTGGTAACAATTGCAATTACGACGATGAACAGCATTCATACATATATGTTCCTCATGACCACATCTCTTATCGTTTTGAAATTCTAAAAATAATCGGAAAAGGTAGTTTTGGTCAAGTTGTGAGAGCATTCGATCACATGCAAGGCCAACTGGTTGCGTTAAAAATCGTTCGAAACGAAAAGAGATTTGCAAGACAAGCATTAGAAGAAATCAAAATTCTTGAACATTTAAGACACGAGGATACGGATAACGGACATAACGTTGTTCATTTACTAGAGCACTTCACATTTCGGAATCACATGTGCATGACTTTCGAAT…
115	Contig5824_WUSTL	AACCCAGAAAATATTCTTTTGAAACAAACTGGTCGCAGTGGAATAAAAGTCATTGATTTTGGGTCTAGTTGTTACGATCATCAGAAAGTCTATAACTATGTCCAGTCAAGATTTTATCGGGCCCCAGAAGTTATTCTTGGAGCCAGTTATGGTTTAAGCATTGACATGTGGAGTTTAGGATGTATTTTGTGCGAATTAGTTACTGGCTATCCTCTGTTTCCAGGAGAAGATGAAGGAGACCAGTTGGCGTGTATAATCGAAGTGTTGGGTATGCCACCGCCATCATTGCTGGAAATCAGCAAACGGAGTCGAGTATTTTTTACAAGTCGTGGCTTTCCTAGATATTGTGTGATTGAGACAGATTACAATGGTCAGTGTGCGATCAAACCAGGCAAAAGT…
116	Contig1337_SE3	CATTCGTAATTTTGTCGTTATTCCTTGTTGCTATTGAGGCTGGGCCAAGGAGATTCACGGTCAACAGTGAGTTGAATGAAGAATGGGAATTATTCAAAACCAAATTTCATAAACAGTATGAACCGCTAACGGAGGTTATGAGAAGAATCATTTGGGAAGAAAATCTCGAGCTCATTAGACATCACAATCTTGAATACGATCTCGGAAAACATTCTTACACTTTGGGATTGAATGGATATTCTGATCTCACTAATGAAGAATTTAAGGCCAAACGTTTAGGAAACAGAATGAATGGATCAAACTCAAAAGGATCCGAATTTTTGGTTCCAGAAAACATTGGAGCTTTGCCTTCATCTGTGGATTGGAGAACTAAAGGATACGTAACACCTGTGAAAGATC…
116	Contig1344_SE3	ATAATTTTGTCGTTATTCCTTGTTGCTATTGAGGCTGGGCCAAGGAGATTCACGGTCAACAGTGAGTTGAATGAAGAATGGGAAATATTCAAAGCCCAATTTCATAAACAGTATGAACCGCTAACGGAGGTTATGAGAAGAATCATTTGGGAAGAAAATCTCGACTTCATTAGACAACACAATCTTGAATACGATCTCGGAAAACATTCTTACACTTTGGGATTGAATGAATATTCTGATCTCACTAATGCAGAATTTAAAGCCAAACTTTTAGGAAACAGATTGAATGGATCAAACTCAAAAGGATCAGAATTTATGGTGCCAGAAAACATTGGAGCTTTGCCTTCATCTGTGGATTGGAGAACTAAAGGATACGTAACCCCTGTGAAAAATCAATAT…
116	Contig139_SE3	TTGGGATAGTAATATTATCCGTTTTCCTTGTGGCTATTCAAGCTAGACGTCCGACCTTCTCACTCAACAGCGAGTTGAATGAAGATTGGGAACTATACAAGACTCAGTTCAAAAGACAGTACGAACCCCTCACTGAAATCACGAGAAGAATCATCTGGGAACAAAACCTTGAATACATTCGTCAACATAACCTCGAGTATGATCTGGGAAAACATACTTACTACTTGGGATTGAATGAATACGCTGATCTAACTAATGAAGAATTTAAAGCCAAATTTTTGGGAAAAATATTGACTAGATCATCAACAAAAGGATCTCAATTTATGGCTCCAGAAAATATGGGAGCTTTGCCTACGACTGTGGACTGGAGAACTAAAGGATACGTAACTCCAGTTAAAA…
116	Contig6560_SE3	CCAGAAAATATGGGAGCTTTGCCTACGACTGTGGACTGGAGAACTAAAGGATACGTAACTCCAGTTAAAAATCAACAACAATGCGGATCGTGTTGGGCTTTCTCGACTACTGGATCTCTTGAAGGTCAACATTTTAGGAAGACTGGAAGTTTAGTTAGTTTCTCAGAACAACAATTAGTTGATTGCAGCGGTGCTTATGGAAATGAAGGATGTGGCGGAGGATTAATGGACAATGCATTCAATTATATAATGAAATATGGCTTGGAATCAGAGAGAGATTACCCATATACTGCAACTGACGGAAAATGTAAGTATGACAGGTCAAAAGTGGTTGGAACATGCAGTGGATTTACGGATATTAAACATGGAAACGAATCTGATTTGGCAGTTGCGGTAGCA…
116	PL03018B2D08_SE3	TTTCTGGAGCCGGAAACTTTATGCCAAGCTGGAAATATTGGCTTCAACTGCCATTTTTTTGTGCTTTTCCAAAACTAATAGAGTTATACAAAGACAATACGAATATAAGTTTAGGGTTTAGTATTGTTGGAGGAATAGATTCAGCAAATAATACAAATCATGCATTGAGTTTTTGGGACACCTGTATCATGATTAAAACTATTCTTCCCGGATCAATTGCATTTATCAATGGAAAATTAAAATGTGGAGATATTCTGCTCGAAGTGAACAACGTTTCTTTAAGTCACATTAGTCATGCCGATGCAGTCCTATGTCTGAAAAAGGTAACTGGTCGTGTACATTTGAAGATTATCTCATGGCCTGGAACAATAGTCTAATTGGAATTTTAGTCATCATCTC…
118	Contig1345_WUSTL	GGATTCCGGGATCAGTGGGATCTCACGAACAAGTGGAGAATCAGACGCTGGTTGAGCGGCCATTTCATGTGTTTGCTAAACTGTTTGGAGGGGATGGGGATCTGGCAGTTCACGCAAAGCATCCTATATTTTTAAAATTTTCTTTATCTATTCTTGTACGTGATTTGAAATTATTATTAATAGTATAGATGTTTATTATAATTGTATATCAATTTAGAAAATTTCAGTTTCCTCGAGGGTTAAAAATGCCCCCGGTTAACATCTCTGGTATAAACGTAAGATTTTTTAATTTTTTGTTCAAAAATCCAATAGATAATACAAAATGTTTACAAAAATTCTGAAAATAAATTAAATATTTTTCAAAGTATTATAACATGTGTTTTTTAAACTGATTTGTTA…
118	Contig7229_SE3	GTTAAAAAATATTTTCTTGAAGAAGACTCAGCAGAAGAATGGTGGAAAAATAATTTTAATAATGAAATATTCATTGAACCAGAACGATTCTTTATTCCATTTTCCGATAAATTTCCAACTTTATCTAGGATCAATGATGTCATGAAAAGAATTTGTTTTACTTCACTTGAATGGTGCGGATATATAAATAAAAATAGTTTCAATATGTTTTTAAGGTATTATGGAGGATGGTATAAAATTGATAGTTTTTGGTTGGATATTACTACACATCCTGGTAATATGAATTTGATAACATTGGAGTCTGGTTTAGAAGAGTTTGAAAAAATACAAAGGATGATGGCATTTTCTAACAAAAATATTGAGAAATCATATTTATTTTTTATTGACTGGACTTCACCG…
119	Contig1347_WUSTL	GTTTCGGTCCGGATTCCCGGGATGAGACAACCCAGCGACCGATGAGTGTGGGGGCCAATTTCAAAACATCCATTCAAAAATTAGTGGAAAATTTAGCGAAAAAGATCCCCCATTACGTACGTTGCATCAAACCAAATGGCATCAAATCACCCGGCCGACTTGACATAGAACTTGTTCAACATCAGACCAGATATTTAGGTTTGATTGAAAATGTCAGAGTTCGTCGAGCTGGATTTGCCACGAGAATGGAGTATGCAAGATTTTTACAAAGATTTAAAATGTTGTCAAAAAAAACTTGGCCTTCTTGGAATTCGAATCTAAAAGAAGGATCAAAAGCAATAATAGACGACATGGGAATTTCAGAGGATGTACAATGGGGTCATACGAAAATATTTATAC…
119	Contig6956_SE3	CAAAAAGGGTAAAACTGAAATTCGCGCTATCATCATAACGGATTTATATATTCATGAACTAACCCAGTGCAAAGCCTTCAAGAAAGGTAGCTCGCCAGTTTTATTAGAGAAGATTAATTCTATCACAGTGTCTAAAGGGACAGATCAAATTATAATTCTTCATTTCTTGGAATCTAAAAGTGATTTAGTTTTTAATTTTCTGACATTCGGCGAAGACCGAATCCCGGAGCTGGTGGCGAAACTGTTTCTCCATTGTAAAGATGCATTCAAAAAAGAGTTGACTGTTGATGTGGTTGAGAACGACCTGAATTGCAAATTACCCTCCAAACCGGCTGCGATGGATTCAAACCGGCCGTTACATTCAAATTGATATCGAAAAATTTATTTTCTGTTGAAAAA…
119	gnl|ti|1314597297_WUSTL	TTGTGCCGTTGATTGGATCGTTGTGATTTTGCAGAAGCGTTGGCGAGGAGTACTGGCACGAAGACTGGCAAAACGAATACGGGCTGCCAATAAAATAATTAACGCTTATAGGCATTACAAAATCCGCAGTTATATCGTCAAGTTCGTGGCTAACTTCAGCTCATTAAAATCAAGATCAGACTATGGAAAAGAACTGTCATGGCCTCAATATAGGGTTCCAAAACCATGTATTGGTTTGGAGGCTGAATTGAAGCGTGTATTCAATAGATGGAGGGCCAACAAAGTACTTGGAATCTATCCAAAAGCCAAATGGCCTGAGATCAGATTAAAATTAGTTGGAACTGACATTCTCTTGCAGAAAGGACGTTCAAAATTCAACATCGGTCGAGATTGGAGAGG…
119	gnl|ti|1389000390_WUSTL	TTGGATCGTTGTGATTTTGCAGAAGCGTTGGCGAGGAGTACTGGCACGAAGACTGGCAAAACGAATACGGGCTGCCAATAAAATAATTAACGCTTATAGGCATTACAAAATCCGCAGTTATATCGTCAAGTTCGTGGCTAACTTCAGCTCATTAAAATCAAGATCAGACTATGGAAAAGAACTGTCATGGCCTCAATATAGGGTTCCAAAACCATGTATTGGTTTGGAGGCTGAATTGAAGCGTGTATTCAATAGATGGAGGGCCAACAAAGTACTTGGAATCTATCCAAAAGCCAAATGGCCTGAGATCAGATTAAAATTAGTTGGAACTGACATTCTCTTGCAGAAAGGACGTTCAAAATTCAACATCGGTCGAGATTGGAGAGGTGATTATTTGTG…
120	Contig1351_WUSTL	GTTTCGGTCCGGATTCCCGGGATACCAGAAGTTACGAAGGCGAATCGCAACTAGATTCGCAGTTCCTTGTGTTTATTAACCGATTTTTGGCTGGCCTGCTTGCAATATTCATTCTCCTCGTGAAAAGGGCCTCAAATCCCACGGCTACAGACTCTCCATCAGCTCCACTCTTTAAATATTCCTACGCTTCCCTTTCAAACATCCTGAGCAGCTGGTGCCAATACGAAGCTCTGAAATATGTTTCATTCCCAGTCCAGATCCTGGCAAAAGCCAGCAAAATTATCCCGGTAATGCTAATGGGAAAACTGGTGAAAAAACAAAACTATCGGCTTGATGAATTTATTATGGCAGGAGTCATCAGTATCGGTGTAACGTTCTTCCTTCTGGATACAAATTCAC…
120	Contig5841_WUSTL	CCTTTTTTTTTTTTTTTTTTTTTTTTTTTTTTTTAAGCCAACAATATGAAAGTTTATAAAAATGACAATGTCACTCACGTTACAAGAGACTCCACATCTCAAAACAAATAAAATGCAAAAAATATATAAAACAGATCTCATTGACTTTGATTTTTGGTTTTGTAAAGAATGGAGAAATAGATTCTTAGAAAGAGAGCTAAAAATATAATAAAAATTCCAAAAACTCCTAACAAATGAACAGAATGCCCATAAATTATGCACGAGAGGAGAATGGCGATAGCCTGCCGCATCGTCATTATAATTATAAAAACTACCGCTCCAAATTTTTGGATCGTGAAAAATATAAACACTTGTCCAAATGCGCTACAGATCGAAAGTATAACTGCATCCTCGATGAAG…
121	Contig1352_WUSTL	AGTTTCGGTCCGGATTCCCGGGATATTCTCAGAACGGATTCAGCAGCGAAACTCGAATCTAAAAAGCTATGTCAGGCCAGTTGTGAAGCATTTAGGTGGCAATTACAACAGGAAATGTATGGAAACCAGGACAAATAGCAACAGCAGAAGAAGCAACCATTCTCTGACATCATCTCGGGATCGGGAATCAGTTACCCAGTTGCTTGATTCATTCCCAGGACTGGAATTAAGTGAGGAAACCATTCGACATTTATGGAACCAAGCAGCAACACAGGCCTCATCCATTCGGCAGTCTCACCAGCATTTTATATCAAAGCTGCTTCCTGGTGAACAGAAAATTGAAGATGCTCGTCGAAGACAAAAATTGCTCACATTTTTGCTGCGCAAAGAGGCGCTTCA…
121	gnl|ti|1484635292_WUSTL	TTCGCGTCTAGTTCTCTGAAATATACTTCATGTTGACTTTTTACCAAGGATTCCTGCAGCAATCGAATATCATTTTCCAGTTTCGATCGCATCTCCTTCTTTAATTTCAAAAGTACTAGTTCCTGTGACTTATCCTGGAGATTTATTTCCTGGCGCTCCTTGCGCAGCGGGTCCGCGCACATTGTAAATCTGTCTCGATAGTAGGTTTCCAATGA
122	Contig1356_WUSTL	CAGTTTCGGTCCGGATTCCCGGGATCTGGAGGCCGAGGCCAAATCATATTTTGGCAGCGGTGCCTTCGAGATTACTCATTGCGGTCCATTGCAAGCGCCCTCCTGCCGAAATTGGTTAATATCGACACGGATTCCCGCATCATGGACATTTGTCCTATCCCTCATGACATCCAGCAAATCGTGATTATCGCTGACTCGTGTGGCTCCCTTACGTGAAATCTCTTTGTTCACTCTTCAATTTAATCTCTCTTTACAGGTTCCTCTGCCTTCCTCCTGGCTTCAACCGGCCTCAGTTTTTGTACTTATACAGGCTCAGTCAATCCTGCATTACCAATGTCGCTTTCATCAATTCCTTGCTAGTCGCCTGCTCAACGGATGGCAAGGTCTACTGGTTCCCCA…
122	Contig5855_WUSTL	CCGGCCTCAGTTTTTGTACTTATACAGGCTCAGTCAATCCTGCATTACCAATGTCGCTTTCATCAATTCCTTGCTAGTCGCCTGCTCAACGGATGGCAAGGTCTACTGGTTCCCCAAAGGTTTACCGACTACCGACAAATCCGAGCATAAAGCCCAACAGATTGGCAAAAGTGGACTGCAAGGAATGGACGTCTTGTCATTCGATCTTTCAGGTTCTGTCATATTAGTGAGTGTTGGAGGAGATGATGGATCCGTATCAGTCGTCAAAATCGATAAGGTTGGTGCTGATTGGGATCTGACCAGCAGTTGTGTGCATTCAGATGGCCATTCTGGCAGTACAGTCTCTACTAAGTGGCTTCCGGGTGATGATGCCAATAAGTGGCTGACGTCTCTTGGTTC…
122	gnl|ti|1450457181_WUSTL	CCTTTTTTTTTTTTTTTTTTTTAAATTTAGAAGCCCATATTTATTTTGATAAAATAAATTTTCTTAGCCTATTCTAAAAATAAAGCAGTACTCAAATTAGCCATGTCTAATATGGTTAGTTGTATGAATTAGTTTTCCACCTGACGAATAAAATGAATACTAATAGAATATGCATAGGAAAAAATAATATTTAAAAAATGTTTTCGCTAGGAGACTTCTGGGCTAACATAAATAATTATGTAAAACTTGCGGAAATAATTCTTGATGATGCAAGTTTTATTAAATTCTTCGAGTTACTTTTTTAAATTAGAAAGCCAGATATTATCTTATTATTAAAAATAACGCTTGAAATAAAAATACGAATGAAATTTCACTAATGATATCATAGCATTTGAAAGA…
123	Contig1358_WUSTL	TTCGGTCCGGATTCCCGGGATATTAAATAAATAATTTTCAAAATAGCTTCTGATAATATATTAATTTTTCTCAAATGGACAATATGGAATTTACTCAAGCTCTGAGCGGTCATACTGATCGTGTATGGGATTTGTCATGGAATTTTAATGGTTCACTTTTGGCGTCTTGTAGCGGTGACAAAACAGTTCGCATATGGTCTTTCTCAAATTCAACTCAGAATTGGAAATGTATAAATGTTCTTGACGGGAAACACACTCGAACAATCAGATGTGTTTCTTGGTCTCCGTGTGGAAATTATTTAGCTTCTGCTGGATTCGATGGAGTGGTTTATATTGAAGAAATCGTTTCCAGAAATCCACTCGAGTTTGAATCCACAGAATTTCCAACAGATCATCTAC…
123	Contig6627_WUSTL	AGCGGCCGCCCTTTTTTTTTTTTTTTTTTTTTTTTTTCAAAATAAAGTAAATTCTATTTCATAAAATTTAATCAATAGGCATATCAGGATCAATGAAATGCCAAAGTTTGATCTGATAATCATCGGAACCGCTTGCTAATACAGCTCGTCCGTGTGTATTCGGTCGCCAAGTGCAGCAATTGATATCTTCATCGTGGGCGTTGCGCAAAGTTGTGACCAATTCAACTTTGACTCCGTTGTCAATATTGCCGAAATGAATCGAATTGCCATCGTCGACACGGAATATGCAAATCGAGTTATCCGAGCTAGCAGTCGCCAGTAAATTCGTGCAATCATGCCACGATAAATCAAAGATCACCCGTTCATGATAACCATCGAGCACCGACGCACAAATCCATT…
123	gnl|ti|1374062131_WUSTL	CTGTCTGGAGACTATTTTGCACACCCAGGACGTGAAATCGGTAAAATGGCATCCAATCACCGATATTCTCGTGTCAAGTAGCTATGACAACACAATAAAGATTTTGAAGGAAGATGGAGAAGATTGGGTGGAAGAAGCCAGTCTTACCGGCCATTTGTCAACTGTGTGGACCGCTGAATTTAATTACGATGGGAGCATTCTTGCGTCATGCAGCGATGATAAAACCATCCGTTTATGGGTGCCGATGAATACAGAGTACACGAAATGGATTTGTGCGTCGGTGCTCGATGGTTATCATGAACGGGTGATCTTTGATTTATCGTGGCATGATTGCAC
125	Contig1366_WUSTL	TTTCGGTCCGGATTCCCGGGATGTGCATTAACTGCAATGAGCCGAGCAAAAATTTTCAATCAAGACGAAGAATCTTCAAGTGAAGATGAGGAATTTGTCGGAAATCGAGGCATTAGATTACGGTCTTCTAGGCGAATGAAAGGTCGCCGGGATTTCTTACAGATTAAGTTAGTACAGGAAATGAAAGATGAGCATACGGGCGCCATCTGGGCAATGAGGTTTTCTCCGTGTGGAAAGTTACTGGCAACTGCCGGCTACGATAGAGCGATCAGAGTTTGGGTTCTACGGCAATACTATTGGTATTTCAAACAATATCAGAAGACCAACGATGTGTCTAACTCCAACAACGACAAAGCTGATTTCGACTTGAACAAGCAGCCGATGATGAACGAAGATGAA…
125	gnl|ti|1484641395_WUSTL	CCTTTTTTTTTTTTTTTTTTTTTTTTTTTTTTTTTTTTTTTTTTTAACAAAAAATAATATATATTATCACTGGTTAGGCTTTGCTGAAACTGGATGAAAATGTAATCGGTTTTTAAAAACACGAATAACTCCACTGATTTCTGCTGAAACAATAACTTCTCCCAAATATTTTTTTGCTTTGTTCACATACGAATGCTGATCTTGGGAATACGGATGAGTAGACATGTTAATGCTGTGGCGTCGTCAAAATCTTTTATCCAAAACCAAATGGGGAGTAGGACTGAACGCTGAAACTGAAACCACAGTTTCATGGGCTTTGATTGCTTCCCAATAATTATTTCGATCCTTTCTAGTAGTTGAAAATCGAGTCATTTTATTTACTTCTACATCCTTTTTCCA…
125	H_86_5g_T3_3	GGGTTATAATTCTAATACTCTCAATCAATCTTTTGACCGCGTAAAAGTAATATAAAAGTAAATTAAAATGATCAAAACTAATGCTTAATGTTACATTTAAGGATAATTATTATTTTAAATTGTTTTACAATATTTTATTGTGGCAATCGTTTCATTTCATCAGACATTTTTCTATTAATTTAAATAAAAACAGTAGTTTAATATTGTATAAAATCTATTTAAAGGACGATAGATATTTTCTATCTGGAAGTCTTGATGGGAAGTTACGCTTGTGGAATATACCAGATAAAAAGATTCGCTATTGGGTCGAAGCCTTATTACCAAATTCTTTACCAGTCGCCTCCATGTTTTCACCTTTGAAGTCTTCAAGCAATTCTTTACTACCTCCTAAAACAGTAA…
127	Contig1372_WUSTL	AGTTTCGGTCCGGATTCCCGGGATCAAGAATTTGCTTACTTCATTTGTCGTTCTTTTGTTGTTCAGAAAATTGGGTCACCGGAAAAGAGAGAAATCAAACATTTTCAATTTACCGCATGGCCGGATCATGGAGTACCACAGTGCACAATTCCTTTTTTAATGTTTATTAATAGAATTAAAAAAGAAGAGCCTTTAGATAGTGGTCCCGTAGTGGTCCATTGTTCAGCGGGTGTCGGGCGGACCGGAGTCTACATTGCTGTCGATGCCATGCTTGAACAAATGAAGCACGAGAAATCTGTCGACGTTTACTCTTACGTCACACACATCCGAAGCCAACGAAATTATATGGTACAAACCGAAGAACAGTACATTTTCATCCATGACGTACTGTTGGATTAT…
127	gnl|ti|1484641423_WUSTL	CCTTTTTTTTTTTTTTTTTTTTTTTTTTCAAAAAAAAATATTTATCAATATTAATGCAAATTTACAAATCATCTGAAATGCGGTTAGAAGTGTTAATAAATGCTTTCAATTGGATAAATTTCCCGTTGAATTACAGATTCGTATTTTCGTCGGAGTACAATGTCAAATATTCCAGAAGTGCAGCAAAACAAAATTGATATTGGTCTTCTGATTCAATCAAGGACGGCCGTTGCCATTTCAATAATTTGAAGGTTTCGAAAACATTTACACAATTATCAGTTTTCAATTTTTCCAAAAGAATCGATAACACAAGAAATATCCCAGTTCTTATGGATCCAGTATTGCAATGAACTGTTAATGGACCTTTTTGTCCGAACTGTTCTTTCGTCTTTTGAACTT…
128	Contig1375_WUSTL	AGTTTCGGTCCGGATTCCCGGGATCCGATTATTACTGCAGTTATATGGGTTACCTATTGATTTATCCCGTACTACTACTGTGACTCGCAAAAACTTTTATTATATATTACGCTGAATTAAATAACGGATGTCAGTTGGTTTATATAACTAAATAATATCGGATTATATATCCTATTTAATATTAATTACGGTAGAAAAGAACGAGTACGATAAGCAAACCATATAATTCATTAATACATTTTATAGATTGGTACAAAAATGAATAAAAAGATGGCGTACGAAAAATACAAATAAACTAAGGTACATTAGGTATAATAATGGATAAGAGACAGGGTCGCAGCGTACAGGTGGAAGATGAGGTGCCGAACTAGTGTCACAATATTCAACATCTAGAACGTG…
132	Contig1384_WUSTL	TTTCGGTCCGGATTCCCGGGACTTGGCGAAGTTGGATGAAAGTACTTTCCGAAATTGGTTCACCTTCAAATTCTACACCAAGCTTGTTACCATCTGTTTTACCCGGATTTAATTCAATAAAATCTGTATTGGAATTGAAATCAGAAAACGATTATCCTAATGTTGGTCGAGTTATTGTTTTAGGATATAAAATGGGGGAAAATGTAATACAATGGATTGATGATGTGAATACTGCCATGAATTCCGAGACATTATTAGGAACATCCAGTAAATTAGTTTCTGAAAGTCAATGGTATTTTATCGATGTTGAACCAGTATTGGAAGGTGTAACGGGAAATGAAACTCCAATTCTAATAACTTCAGAAAAATCAAACCACCATAAACTTTATCGACAGACTG…
132	Contig2412_WUSTL	ACAGTTTCGGTCCGGATTCCCGGGATCTGCCATCGAGCTTCATGTTGCCTGGCTAATTTCGTACTGGAAGGGCGCAGCGTGGTTTTGGAAATTGATCACAGTTTGATACCGATAGGGGCGCCGGGTTTGCCTGAACCGAAATACGAATTGCTCCTATTGACTTCTCACAGCGAGCTGTTGCACGTGCACACATTGAGTGCCCATCGAGACCCGGTATTCCCCACTGCGGATTCCCTCAATAAAATGCCTATGATTTCTGAATTGGCTAGTAAAAAGATTTCCAATAAGCTGCGCATTGCAGATTTCAATCAACTTATTTTATCCAATCGCCTGGTTCCAGCTGCTCCACAGTCATCGTTCCTACCGATGGAGCGGGCTTTTAGGGAAATCGAGCAGCAT…
134	Contig1389_WUSTL	TCCCGGGATCAATGAGCAGAATACCGGCACGAATTTGCCTGCTCAAATTGAGATTTACGCCACAGATGGCGACGAATACAAATTCCTATTTATTGCCAAAGGCGGCGGATCGGCTAATAAAACGTTTCTCTATCAACAGACAAAAGCTTTGCTAAATCCAGAGAAATTGTTGGCTTTTGTCAATGAAAAAATTAAAACATTGGGCACTGCGGCGTGCCCTCCTTATCATTTGGCAGTGGTTATCGGGGGGACTAGTGCAGAAACCACATTGAAAACAGTGAAATTGGCCTCGACTAAATATCTCGACAACCTCTCAACCTCTGGTAATGCTCACGGTCGCGCTTTCCGTGACCTGGAACTCGAGGCCCAGATCCTTGCACTGACTCGATCGGTTGGAAT…
134	Contig6315_WUSTL	GTTTCGGTCCGGATTCCCGGGAGTTCCTGGAGAAATTGGAACGCGATCCCAGCAAATACATGCCCGAGATCACCGATTCAAATCTCTCTCAGGACGTGGTAAAAGTCGATCTCAATCGACCAATGAAAGAAGTTTTGGGATTATTATCGAAATATCCAATAAAAACTCGGCTAAGTCTCTCGGGGACTCTGATCGTTGCTAGGGACATTGCGCACGCGAAACTGCTGGTGAGGTTACTATGTCGGCAAGGATTACGATTTGTTATTGATTTTTCCCATGTCGGATAGGAGCGAGTCAACAAAGGCCAATCGCTGCCCGATTACATCCTGAAACATCCGGTTTATTATGCAGGACCCGCTAAAACTCCCCCCGGAATGCCCAGCGGTTCCTTTGGTCCGA…
134	Contig7041_WUSTL	CCTTTTTTTTTTTTTTTTTTTTTTTTTTTCCTTTTTTTTTTTTTTTTTTTTTTTTTAAAGTCAAGACGATATATTTAATCACAAATATTTTAAATCCGATTGCTTATCACAGATTCCTATTCGACTTGCCATTCCTGAAAGAAATCATTACCTTTGTCATCGACCACAATAAAGGCCGGGAAGTTCTCCACCTCGACCCGCCAAATTGCCTCCATTCCGAGTTCCTCGTACTCGACCACCTCGACTTTCTTGATGCAATTCTGGGCGAGGACGGCCGCAGGGCCTCCAATCGACCCCAGATAGAACCCGCCGTACTTTTTGCAGGCGTCCGTCACCTGCTTGCTGCGGTTGCCCTTGGCAAGCATAATCATGCTGCCGCCGCATTTCTGGAACTGCGCA…
135	Contig1394_WUSTL	GGATTCCCGGGATAATTATTTTAATTTGACCAGCATTAAAATTCAAAAACATTTTTATCCTGGTGTTAAATATTTTCGCATCGCATTTTTTGGTAATGATGAATTTTCTATTAATCATTTGAAAACTTTGATATGCGTCATGAATTCTAAAACTAATGTACCAGAAATAACAAAACTGGATGTTATTACGTCATCACAAGAATCAAAAGTCGCCAATTATTGCCAAAGCATTCAATATCCATTTCATATTTATTCAGATATAAAAAATAAATGTGATAATGGTGACATTGGTATTATTGCTTCATTCGGTAAAATGTTACCTGAAACACTAATTGGTCAATTCAAAAAAGGAATAATTAATATACATCCGTCATTAATACCGCGTTGGCGTGGAAGTGC…
135	Contig2750_WUSTL	TTATAAATTACACTAGCACGCAGGGAAAGATAGCAACGTTACCATGGAAACCAAATAAGTGTTTCGGTAGGGATTCCCGGGTATCGATTTCAGAACATTCAGAATTCTCCTTTCATCGCCACGCATTTATCAGCGAACAAACCAATCAAACCAAAAGAGAAATCAATAAAAACCGCAACATAAGAAAATAAAACGACTGGCTTTATATTTTGTTTCAAAAAACCGTTATAAAATTGAACAGCTGATAAAACTTTGCGTTTTGCCGGAATCCGGCCGATGAAAATCGAATCGAAACCGATCCAGTCGTCCTTTGATCGTATGAAGAAATATTCCGGATAAGATTTGTGGAAATTGATAACGCCAGGATCGGAACTGAAATTCCGCAGCCTTTCCAGGACA…
135	Contig3586_WUSTL	AGTTTCGGTCCGGATTCCCGGGATTGAATTTTCTATTAATCATTTGAAAACTTTGATATGCGTCATGAATTCTAAAACTAATGTACCAGAAATAACAAAACTGGATGTTATTACGTCATCACAAGAATCAAAAGTCGCCAATTATTGCCAAAGCATTCAATATCCATTTCATATTTATTCAGATATAAAAAATAAATGTGATAATGGTGACATTGGTATTATTGCTTCATTCGGTAAAATGTTACCTGAAACACTAATTGGTCAATTCAAAAAAGGAATAATTAATATACATCCGTCATTAATACCGCGTTGGCGTGGAAGTGCACCAATAGTTCATAGTTTATTAAATTCAGATACCACAGTCGGTGTGACAATTCTTCAAACCAGCCCAAAGAAATT…
135	Contig6906_WUSTL	CCTTTTTTTTTTTTTTTTTTTTTTTTTTTTTTTTTTTTTAAACGACTGGCTTTATATTTTGTTTCAAAAAACCGTTATAAAATTGAACAGCTGATAAAACTTTGCGTTTTGCCGGAATCCGGCCGATGAAAATCGAATCGAAACCGATCCAGTCGTCCTTTGATCGTATGAAGAAATATTCCGGATAAGATTTGTGGAAATTGATAACGCCAGGATCGGAACTGAAATTCCGCAGCCTTTCCAGGACAATCGGCCGGATCTGGTGAGTCGGAATCATGCCGAACAATTTCACGGGAATATTTCCATGGAAACTGGAATTGAGCGGAAACATATCTGCAGCTGCGCGATAAATCACATCGATTTCTCTGCTTGTTTGGGTTAGGAAGCTGATTTTTGTGG…
135	gnl|ti|1450460901_WUSTL	TAATTAAGCGGCCGCCTTTTTTTTTTTTTTTTTTTTTTTTTTTTTTCCCTTTCATATTTATTCAGATATAAAAAATAAATGTGATAATGGTGACATTGGTATTATTGCTTCATTCGGTAAAATGTTACATCCGTCATTAATACCGCGTTGGCGTGGAAGTGCACCAATAGTTCATAGTTTATTAAATTCAGATACCACAGTCGGTGTGACAATTCTTCAAACCAGCCCAAAGAAATTCGACC
136	Contig1395_WUSTL	TCCCGGGATTGCTAATGTTAATTTCCTCAACTATTTCGGCAAAAATGCATTCCATGAAATGATTCGTATCAGAACAGAACGGAAAAATTCCACCAAGAAGCCGGTCGCGATAGGCACTTGTCTCATCAACGCCGGAATTGAATTTGTTATCAGTGATTTCGAAGACAACATATTCAAAGATGCTCTAGTTCTCAACAATGAAAAATTCCTGATTTTGGTATTAGACAATATCAAATATATTGATTATAATGCACTGGATTTCGCTGCCGTGGTAAAGCGGCGGTGGTTCCAAGCCGGGAATAGGCTGTTGTCATCTATGCCTCCTTCTGTTGTTGGTTCTGTTCTCTCATCCGATATCGTTGATTTCTACACTAAATACGCTAAACCCAATGAAATTAT…
136	Contig4824_SE3	ATTTTATAAACTTTGAGCTATTTAAAATTTAGATTTGTAAATATTCCAAGTTTTTGATTGATTTTTAAGTGTTTAATAAAATATTTTTCTTTGTTCTTTCCAATTAACTTTGTTTGGTTTTTTGAATTTATTAAAATTACATTTTGATCGTTAATTACCAGATAATATTTTAAAATTAATAATGCTCGACCAATTTTTACTTTCAAATCAGTTTGATGATTTTGTTGCTAATTGTTCAGTTGAAGCTATTAATCATTTTACTGCACCATCTGGTCATTCGCTTTTAGAAATTTCTGCAATCGAAAATAAAATAAATTTTTTTGATTATATGGTTAAAAAGATTTACAAGCTAGAGCAACATGATCTGTCCAAAGCAGTGGGAGAAATAAAACAGATATT…
136	PL08004A2E12_SE3	GGAGCATCAGGATTACTGTTGCATAGATTTCAGTGGCAGCACAGTTTTCACCGCATTGTTTCGACAATTTGCCAATAAAGCAGATTCGATTTTTATTGAGAAAACCGCTAAAATTATGATAGCGAATGGCGCGTCCCCTTTCGACACGGATAGTAATAATAAAACGGCACTAGATTACTGCTGTGATGATGGCGTGAAATCGCGGATTTTGTCGTTTGCTCAGAAACGCAATCTTGGACCGAGTTCAATGAAAAATGAAACGGAATGCAAAATCTGTCTCAATAGACCAATTGAATGTGTTCTCGAATGCGGCCACGTTTACTGTTCAGCTTGTATCGACAGGTGTAAAATTTGTCCAACTTGCAGGAAGCCTTCCAAATCGAGCAAGAAAATATATTT…
137	gnl|ti|1440439946_WUSTL	CCGGATTCCCGGGACTCCGAAACTAATCGATGACAACTCGCCGGTTGCGTCGATGATGATGATGATCAATATGAACTCCAGCGGTACAAAGCTGCTTAGCAACGGTCGCAGCAGAAGATCTCTAGCACTCAAATCTAAGAGCGCCGCTAGCACTGCAAATAACAACAGCAGTTAGAACAATTACACTCACTACGTTGAGCAGCAGCAGCAATACGACTATCTAACAACTTACAAGCGTTGATTGAGTCTGTGCCTGTATATTTTCATTATTTTTATTATTTTCATTATAATATATTATTATTATTATTATTATTATTTTTGAGCGCTACCACTAGTAGCAATATCGATCTTACCACTTTGTGGAAAATGTCATCTTTTCCACCGCAGTGCTCAATCAAT…
140	Contig140_SE3	CTTTTGGTATATTCAGTACATTGAATTGTAAATTTGTCGATTCTTTTCCCAGACGATTTTTTTTTGATGTTATGTATTGTAAGAAACGACCAATGAAATATATTAATCATGACCCACCATATTTGAGAATAAAGCGAAAAATCCCAATTTATGACGTTCTTCAAATTAAGCTTAGTAGTTTGGATTTTGCTTTACTAGAAAATTATGAAAAATTTATTGTTCGGTGGTTAAAAAGATTTAATTTTAAATTTGAAAATTATCCGATTCCCCATACATCTCAACAAATTGACTTGTATGTTCCACGTTCAACAAAAGTTATGGAAACAATTCAATTGAATAATTACTGTCGTTTAATAGATATTTTCAAAGTAGAAACAACAAAACTGCCTATGATGCTTG…
141	Contig1400_WUSTL	GTTTCGGTCCGGATTCCCGGGATAAAGAATAATGCTTGCTCTTTTATCTAACAATCCGATTTTCAAGAACTTTTCTTCAAAGGATTTCCAGATGGCTTTCGATAATCATTGGTTCCAATATGCCGAATGTCTACTCAAGCTTTTATCCGACAGTTTTCTCGAATCCAATATTACAAATGAAGCCTTTGTTCAATGCAAGACCGAACCAAATTTGATAAAATTACTCTTCAGCAAATCTAGTTCCAGTTTCCAACGAGCCATTATAGAAACTCTTCTTTGGAATGCCATAAGAAAGAACGACAAAAAATTGTTTGACTTTTTCATCAAAATAGAAATATCTTCTCCCAAACTATTCTCAAATGGTGAAAATCTTTTCACACAGATTTTGAAGGTAAGAAA…
141	gnl|ti|1389003275_WUSTL	AAATTGTTTGACTTTTTCATCAAAATAGAAATATCTTCTCCCAAACTATTCTCAAATGGTGAAAATCTTTTCACACAGATTTTGAAGGTAAGAAAAATTCATTTCGCATGGAAAGTTTTGGAATCAAAAAATAAAATGAAATTCGTCAACTTGAAAAACAAAACAAACCAGACCCCCCTTCAAGTGGCAATTGAAATCGACGAGATGGACCTAGTTGACGCGTTGATCCATGAATCAAATGAATTCGATTGTGAGGATATTAATGGGAATTC
141	gnl|ti|1484637954_WUSTL	CCTTTTTTTTTTTTTTTTTTTTTTTTTTTTAATATTATAAGCGATATATTGATCTGATAAGTAAAAAATCTATAGCACAGTGCAATTGCAAGTCATTTAAACTGCAAAATCAATTGCACAAAAATAGTAACATCAATCAAAACGGTACATGTGATCAAATTGTGCAAATTTTGCACCAAATTAACTGAAATATATTTTGGTTTTAGTGGAAATCTCTTTGTTACAAACGGGACAGACAAATAATCGGTTCCCGCAAACAGAGCAGACCAAGTGGCCACATTGGAAGGCGACGTCCACAGTATTATTCATGCAAATTATGCATATTTTATCATTGACATATTCTTTCTTTTTGAGATTATTTCCGTGAAACCTCTCGATTTCCGACTTGGCATTGCAGTC…
143	Contig1404_WUSTL	ACAGTTTCGGTCCGGATTCCCGGGATAAAACATTCAATAAACAAGTGGGATATAAAGAAGGTAAGGAATGCCTTCTAATATATTCAAACAAAATCCCGTGGTTGATTCGGAAATCAAATCTGATAAGCATGTTCTACTATTTAAACAAAATGAATAAAAGGATTAAATAATTATGATAAAAATATATTCTCAGTGATAAAATAACAACTCTTCCATTTGAGAAATGATAAAATAAAATATATAGATGAGATTATAGAACCAATGTTACAGACGTTGAAATTAATAATATTGTTTTAAGGTATAAATAAAGTTTTTTTATTTTTAAAACGAAAATTTTCCCATCTTTTTCAATCGGAAAAGTAATTTGGTAATATGAGTAGTGTATAAAAGGCGTGTGTA…
144	Contig1411_WUSTL	TTAAATGGTAATTCTGAAGTCATTGATAAATTATTAAGCTACCATCACGAAGTTAAATCATCCACTGTTGAATTTGAATTCAATAAAAACGAAGATTGTATAATTTATTTCGGATCCAATTTGGAAATTCTCAATCCGTGCCTTGAATTGATATCTTTGCTTGGGTTTACTAGAAATCAACACGAAGATGCTGAAGAATTCCTCACGAAATTGCTGACGAAAATACATGAAGACTTATTAAAATGTGAAATAATTTGCCCGCTGTTGAATGAGTACGACAATATCAATGAAATCACAGAGGATAGCGATTGGGTTGAGATAGGGAAAGGTGGAAAGAATTTGTCACCTCCTCGGGAGGACGGCGGAGAAATGTCAACGGAAACTTTTCTTTCGGATTTG…
145	Contig1413_WUSTL	GTTTCGGTCCGGATTCCCGGGATAAAGAATATGTTATTGTCAAAGCAAAAAGAAAAAAGAAATGAGATTCAACTGGAAATAAATAGACTCAACCAATTAGGTAATCAAGCAGAAGAAACTATGGTACTTCTTCGTAAGCAGAACGATTTGGCTTTGCAAAATAGAAACGACAGAGCTCTACAACTAATCGAACGCAATGAAGAAGTCTGCATTCTACAGGAAAAATTCAACTTCAAAGAAGAAATAATAAGTGCTGGTGAAAAGGAAATTCAAATCAGAATGGATGAAATAGATTTTATGAAACAAAACATAAAAGAACTGAAAAGACAAATTGAAATATTAAGAAAAACTTCAATGAATAAAAACCAGTTTGAAAGAGAAGTTGTAAATTACAAGATT…
145	Contig5712_WUSTL	AGCGGCCGCCCTTTTTTTTTTTTTTTTTTTTTTTTTTAAATTTTACTAGATTTATTATTGAAAACTAATTTCAAATGTAGTAAAATTTTATAATAAATAATTTAGTATTTTTTGAAATTTATTTAAATTTCGATTGGTTTTAATTTCTGTTTCCGTATGTGTCTCATATTCGACCCAGGTTCTGACGGTTGGAATGGAGCATGAGCTCCGTAGGGTCTCGGTATCGGTAAATCAGTTTCGTTTTCTGGCATGTAGGCATTCGGCCTTGGCTGCGCTGTAGTCAATTTCCCATTGGTTAATTGATACTGATGACCTTCATAACTGATTAATTCTTGAATTTTCATAGGTAATTTGTAACTAGTGATACCAAATTCGGAGTCATTTTCAATTTTGTAATGT…
145	gnl|ti|1463480952_WUSTL	AAGAGAAGTTGTAAATTACAAGATTCAACTCGAGATTTGCCGTGATCGTTTGGCAGAGCTAGAATTTGAAGCTGAAAATCCAGATTTGGAAACCAGAATTAAAAAGTTAAATGGTGAAGATCCATCTCCTATAGAGTTGCAATCAAAATTCGAAGAATTACATATCAAGTTGATTCACAAAGAAGAATGTTTTATGGAAAAAGAATTATTATTGGAAGCAGTATCCAGACTAGCAAATGAACTACAAAACAAGGTATTATCAACCAGGGTGGATACTGTTGACCTTGCAAAAACATTGAACAACTATAAATTTCAAATGGGCCTCATTATAAAAAAGCTCAAAGCTAAAACGGCAGAATTAACCATGAATATGTCTGAATGTTTACAATTGCAACAGGA…
146	Contig1414_WUSTL	CCGGATTCCCGGGATAAATTTATAAATATTATTTTATTTATTATTAATAATATTATTATGTTCATTTATTTATTTATTCATTTATTTTTATTTTTTATTTATAAATTTATTTTTTACTAAAGAGACATCCATAGACCCCCAATAGACCCCTTGGTGATCATAGACCCCCAGGGGGTCCACATGGACCCCTTTGAGAATATCTGATCTATAGTGTCTAGCTTCCCTTGCCAACTGCACAATTTACGCCTTACCATCATGCACCATGAGAAAACCCATGTTGGTACTGTGCATGACAGCTGAATGTTACCAAAGCATGTGAGCGTCGTTACCAACACTACTCCTTGAATAACCTTCGATTCGGGTACGATGCGGCCGTTAGAAGGACTTACTCCTAACTTA…
147	Contig1416_WUSTL	CCGGATTCCCGGGATGAAGGATTAGGCTCGTCGAACGGCTTCCGGAACTGCCGCATGAGTTCCTCTGGGTTTATAACTTCCGGTTGGTCATCTTCAGGCATGGAAGGGTATCGCTCCCGATACACCCGGTTCCATGCCTGCCTCCATTGTTCTACTACAGTGGTAGGAAGTTCGAGCATAGCCTCAGTTGATTCTGAATGAAAGAAGGAAAATTATTTTATTCTGTGCGTAGTTGGATAATATTGTTCATCAATTTAACGGAGCTGGGATATCCTAACTTTGAAGCATCATGACTCTCGGAACTTAAAGCGGGGTCGGTGAAAAATCAGTTGTCTCTTTATCTAATCCGATTATCAGTGATCTGTTCATCCCTAACATGGATACTCGTTTGAATGTCCA…
149	Contig1419_WUSTL	CAGTTTCGGTCCGGATTCCCGGGATGCAATGCAAAGTAGTCCTGGGCCAATTTATGCCTTGCCAAGTATTTTTGATAAAAACAAAGTACATCATAATTCCAATTACAACAACTCTCCGTGTTGGAAAATCGGATCACTGATCAACCGGAATAGATTTGTCACTGACGGCCCAGGACCATGTTATAATGTTGACAGCAAACTATTAAGAAATGGATTCAGTCGGAGTGAGAAGTTTTCGATTCGCGGCAGATCGAGTGAGCCGGCCAACACAATCACGCCAGGTCCGGATTTATATTTCACCGAGAAATCCACCAACAAGATCAGCCATCAGAAATCGGTGCCATCTTATTCGATTTCTGGGAGGCCTAATCAAATGAAAATTGATAAAAATCCAGCTCC…
150	Contig1421_WUSTL	AGTTTCGGTCCGGAATTCCCGGGATGGAACGGAAACATTTTTTCAGACAGAGAAAGCATTTTTGTATTTGCCCTGGTTTTGATTCTGTTTTTGGTCATGATTTGCATATGTTTTGTTGTTTATGTTCGACACATGAAAGGTTGGCTCGAATTTCTTCCGGATCTGATTTCTATATGTCATTACAAAGAAGATAGAACGACTCGCAAAGGAGAAAATTTCATTCCGGACGATGAAAATATTCCAATTCCCCAGAATAAATATTATCCAAATCAGAGCAATTATTACGCACAGCAATACATGACAGCGGCGCAGCCTAACTTTTCCCAAACTCCGGAAATGTTCATCCAAAAAGGACGAGATTGCTATGAGGTTCTCAAATGCCCCCCGGATATGTCCCAC…
151	Contig1434_WUSTL	AAAGCTGCCTCTTTGGCATTGTTTGATAAATTCAGATTTCTATTAAACGAAGGAACTTTAGAAAAACGTGTCAATTATATGATTGAAGTTCTATTTCAAATCCGAAAAGATCAATATAAAGATTATGTTCCGATTAGAGAAGGTTTGGATTTAGTAGATGCAGAAGATCAGCAAACTCATTTATATGAGCTGACAGACGAGTTTGATGTTAAAGATGGCCTAAATGTCTTTAATTACGATCCGGAGTATTTGGAAAATGAGGAAAGATATGAGGAAATGAAACGAGAAATTTTACCCGAATCAGAAGATGAAGAAGATGATGATGAGGAGGAGAATGAAGAAGAAGCAAAAGAAACTCCGGCAACAGTAGAAATTCAAGACCAATCTTTCATGTCAACT…
152	Contig1435_WUSTL	CCGGGAACGCATTCCAGAAATGATCGTTCCAGTGTACGGCTCACGCTGCCTTTGATAAAGCAGCTCAATATTTTCGAATAAGAATTCATCCGGTGAAAGTTGACCCATTGACATTGAAAGCGGATGTCCGCGCAATGAAAAGATTGATCAACGGAAATACGTGCGTGTTGGTTGCGTCCGCTCCTCAATTCCCACACGGAATAGTTGATCCGATAGAGGAGATTTCCAAGCTTGGAGAAAAATACCAAGTCCCTGTTCACGTTGATTGTTGTTTGGGTGGATTTCTTCTTCCATTCATGGAAGCTGCTGGTTGTCTTTTAAATGAGAAATTTGATTTTCGCTTGCCAGGGGTAACTAGTATAAGCTGTGACACTCACAAGTATGGATTTGCACCGAAAG…
152	Contig2774_WUSTL	CAGTTTCGGTCCGGATTCCCGGGATCTGGAAGGAAGGATATACATCAGGCACGGTCTATGTTGAAAATGAAGATTTAAATAAATTATTGTATCAAATCTATGAAAAATTCCTCTGGACAAATCCGCTTCACCCTGAAACATTTCCGGATGTTCGAAAAATGGAGGCAGAAATCGTACGTATGTGCTGCAATCTTTACCATGGGGATGCAAATTCTTGTGGAACCACGACTTGTGGCGGAACTGAAAGTATAATGCTAGCAATGAAAACCTATAGAGATATAGCTATTGATAGAGGAGTACGCATTCCAGAAATGATCGTTCCAGTGACGGCTCACGCTGCCTTTGATAAAGCAGCTCAATATTTTCGAATAAGAATTCATCCGGTGAAAGTTGACCCAT…
152	Contig6726_WUSTL	CTCCTCGAGGTTATTAAGCGGCCGCCCTTTTTTTTTTTTTTTTTTTTTTTTTTTTTTTTTTTTTAAAGTATTCAAATATTTATTTATTACTTTTTTTTTTTTTTTTTTTTTTTTTTTTTTGTTTAAATTATATAAATTATTATTATTATTATCATTATTATCATTAATATTCAAATTCGAAAACAACACAAAAATATTTACGTACAAAGCAAATCATTAAGAGAAATTCTAAGATAAATGTCCAACTATAGAAAAAAATCTGATTTTACGCATTTTTCGTATTATAACAAGCTGCTATGAACTCTGCTGCAATGTCAGATACAAGAGATCTGTCAGGAATGCTCTGTGCCATTCCATAAATGGCGGCTGATCCCTCATTTATGATTGTGGGTAATTGCA…
152	gnl|ti|1463483243_WUSTL	GAGTCATCATTGCTACATGCTGGGCTACTTTGATGCATTACGGGTTCTCTTCCCATCGGGGGGATCCACAAAAGATATCGTTAATACTACTCTAAAAATACGAAATGCAATAAATGACATTCCCGGTCTCTATGTTCTCGGGCAACCACAAGTCTGCGTTGTTAGTATTGGGTCAGACAAAATAAATATATACAATCTGCTCGATGGATTACGAAATCGGGGCTGGCAACTGAATCCTCTCCAGTTTCCTTACAGCATTCACATTGCTGTAACAAACATTCATTGTAAACCCGGAGTGTCAGACAAATTCATTCAGGATGTCCGAGAAGAAACGGAGATCCTAATGCAATTACCCACAATCATAAATGAGGGATCAGCCGCCATTTATGGAATGGCACA…
152	gnl|ti|1463485993_WUSTL	GAAGATTTAAATAAATTATTGTATCAAATCTATGAAAAATTCCTCTGGACAAATCCGCTTCACCCTGAAACATTTCCGGATGTTCGAAAAATGGAGGCAGAAATCGTACGTATGTGCTGCAATCTTTACCATGGGGATGCAAATTCTTGTGGAACCACGACTTGTGGCGGAACTGAAAGTATAATGCTAGCAATGAAAACCTATAGAGATATAGCTATTGATAGAGGAGTACGCATTCCAGAAATGATCGTTCCAGTGACGGCTCACGCTGCCTTTGATAAAGCAGCTCAATATTTTCGAATAAGAATTCATCCGGTGAAAGTTGACCCATTGACATTGAAAGCGGATGTCCGCGCAATGAAAAGATTGATCAACGGAAATACGTGCGTGTTGGTTGCG…
152	gnl|ti|1484633639_WUSTL	CCTTTTTTTTTTTTTTTTTTTTTTTTTTTTTTAAATTATTATTATTATTATCATTATTATCATTAATATTCAAATTCGAAAACAACACAAAAATATTTACGTACAAAGCAAATCATTAAGAGAAATTCTAAGATAAATGTCCAACTATAGAAAAAAATCTGATTTTACGCATTTTTCGTATTATAACAAGCTGCTATGAACTCTGCTGCAATGTCAGATACAAGAGATCTGTCAGGAATGCTCTGTGCCATTCCATAAATGGGGGCTGATCCCTCATTTATGATTGGGGGTAATTGCATTAGGATCTCCGTTTCTTCTCGGACATCCTGAATGAATTTGTCTGACACTCCGGGTTTACAATGAATGTTTGTTACAGCAATGTGAATGCTGTAAGGAAAC…
152	gnl|ti|1608868791_WUSTL	CCTTTTTTTTTTTTTTTTTTTTAAATTTTTCGAAAACAACACAAAAATATTTACGTACAAAGCAAATCATTAAGAGAAATTCTAAGATAAATGTCCAACTATAGAAAAAAATCTGATTTTACGCATTTTTCGTATTATAACAAGCTGCTATGAACTCTGCTGCAATGTCAGATACAAAAGATCTGTCAGGAATGCTCTGTGCCATTCCATAAATGGCGGCTGATCCCTCATTTATGATTGTGGGTAATTGCATTAGGATCTCCGTTTCTTCTCGGACATCCTGAATGAATTTGTCTGACACTCCGGGTTTACAATGAATGTTTGTTACAGCAATGTGAATGCTGTAAGGAAACTGGAGAGGATTCAGTTGCCAGCCCCGATTTCGTAATCCATCGAGCA…
152	gnl|ti|1608874608_WUSTL	ATACGTGCGTGTTGGTTGCGTCCGCTCCTCAATTCCCACACGGAATAGTTGATCCGATAGAGGAGATTTCCAAGCTTGGAGAAAAATACCAAGTCCCTGTTCACGTTGATTGTTGTTTGGGTGGATTTCTTCTTCCATTCATGGAAGCTGCTGGTTGTCTTTTAAATGAGAAATTTGATTTTCGCTTGCCAGGGGTAACTAGTATAAGCTGTGACACTCACAAGTATGGATTTGCACCGAAAGGTTCATCTGTGGTTTTATATAAGTCACATAAATATAGGAGATATCAATTCTTTGTCCAACCGGATTGGCCAGGGGGAGTCTATGCCAGTCCGACATTTGCAGGAAGCCGGCCTGGAGTCATCATTGCTACATGCTGGGCTACTTTGATGCATTACG…
153	Contig1439_WUSTL	TTTCGAAATGAATTCAAATATCCTGTTCATATAAATTTTGTAATTAAATTCACTGAACACATTATTAGAGCTCTACAAAATAACGTAAATGATTCAAAAGACGTAAATATTTTAGAAATACATGAATATTTTATGAAATCATTAACAATTGGAGAAGTCAAAAAAATCGATATTGACAAAACTCAGAATTTTAAATGGTTTCAATCAGAATATTTAGCATGTTCTATTTTAGTTGTAGTTGGATTATGTTTTGTCTATCTTTCCAAAATCAAATTTTCATTGCTATTTATTTTGATGGCTATCCTCCACAAAGGTTTCGAATTGTATGAAGCGGAAGGAAGAAGAAAACTATCGATTTCACAGACAATTCCGAGGCGCTGTTTAAAGGGAGTAAATTTG…
153	Contig2656_WUSTL	AAAATCGATATTGACAAAACTCAGAATTTTAAATGGTTTCAATCAGAATATTTAGCATGTTCTATTTTAGTTGTAGTTGGATTATGTTTTGTCTATCTTTCCAAAATCAAATTTTCATTGCTATTTATTTTGATGGCTATCCTCCACAAAGGTTTCGAATTGTATGAAGCGGAAGGAAGAAGAAAACTATCGATTTCACAGACAATTCCGAGGCGCTGTTTAAAGGGAGTAAATTTGTCAATCTGGGACCGGATTTGGTATTGGAAAAATGATAATGTCGATTGCGCAGAATTTTACAAACATATTAACAGGGAAGCGCACTTTAGTATCAATTTAGCAAAAATTTTCCTTGCCATGATAATGGATTGCCTGATCGGGCTTTCAGACGCGTTTAGCAGG…
153	Contig4168_WUSTL	CCTTTTTTTTTTTTTTTTTTTTTTTTTTTTGGAAGGCTTATAATATATATTTAGTTGCTATTCAATGTTTCTTAATCGAGCAATCTCATAAAAACAATGTAGTTGTTGTCAACCAATGGAATCAACCAAAAATAGATTTAATCAATAATAAAAGTAGATAATAATAAATGGACCACCAATTAGAGCAAAGCAAATATATATATTTATTTATAAGTAATTTTCCGAGGTCGAGAACCTGTTGAGTGTTTAGTACTGCATAAAACTTTGAAGCGAGGTTGCCGTTTATGTGAGATTGAATCGACCAATATCGGCCGTTGGTTGATCTCGCCTTGTGCCGATTGGCCGTGTTTGAGCCAAGTTGAAAACGATGTTGTGATGAGAAATGCCAAAAAAGCGAGC…
153	gnl|ti|1450463618_WUSTL	GAAAAATTCTTTGGAATTGATTAACAATTCAAATAATAAAATTCAAGATATTTTTGATTACGATGATGACAATAATCTTATTTTTGATGTTAAATTTAGTGAAAATTTTAAAGTTTACTCCGAAGAAGAGTTTGCTGCAGATCTCAAATTGCATATTCAATTAATGAAGACTTTTTACAATAAAATTCAAGAAGACAAAACTTTACGAAATGAATTCAAAATGAATAAATATCCTGTTCATATAAATTTTGTAATTAAATTCACTGAACACATTATTAGAGCTCTACAAAATAACGTAAATGATTTCAAAGACGTAAATATTTTTAGAAATACATGAATATTTTATGAAAT
153	gnl|ti|1484639443_WUSTL	CCTTTTTTTTTTTTTTTTTTTTTTTTTTTTTTTTTTTCGGAAGGCTTATAATATATATTTTTTTGCTATTCAATGTTTCTTAATCGAGCAATCTCATAAAAACAATGTAGTTGTTGTCAACCAATGGAATCAACCAAAAATAGATTTAATCAATAATAAAAGTAGATAATAATAAATGGACCACCAATTAGAGCAAAGCAAATATATATTTTTATTTATAAGTAATTTTCCGAGGTCGAGAACCTGTTGAGTGTTTAGTACTGCATAAAACTTTGAAGCGAGGTTGCCGTTTATGTGAGATTGAATCGACCAATATCGGCCGTTGGTTGATCTCGCCTTGTGCCGATTGGCCGTGTTTGAGCCAAGTTGAAAACGATGTTGTGATGAGAAATGCCAAAA…
154	Contig1440_WUSTL	ACAGTTTCGGTCCGGATTCCCGGGATGTCATTGTTGCTGCAGATATCTTATTTGAATTGCTGAGGACAAACTTGCTTGGAAATTTTAGTGAAGTCCATTAATTTGAAAAGACAGCAAATTTTCAAATTTCAAAATTATAATCTCTATCGGTTTCATAATTACCGTAAGCATCAAAAAACTCAAATTTGAATATATTCCGAATCGGTCCAAGGAATTGTGTCACAACTCTACCACACACTGACTAACACCAAATGCACATAATATAAGAAAAATATAAACACTTACACATTAATGATAAATAAAAATGTCCGTGATTAGATGCATACAACATCCATAAGGGAAGTGCTCCAATGATTCCAAAACACTAGTAATATTAACAAAAAGCCAAAACAGTTAACT…
154	Contig4084_WUSTL	AAATTGTGACTGGGTCTTTTGATAAAACCGCAAAAATGTGGTCAGCCAACGATGGGAGCCTTTATCATACCTTTAAAGGCCATACTGCTGAAGTAGTATGTGTACAGTTCAATCCTAGCAGTACTTTAGTAGGAACAGGAGGTATGGATACATTGGCTATGTTATGGGATGTCGAATCTGGTAAATGTGTAAGCAACTTACAAGGTCACACAGCAGAAGTGATATCGCTACAGTTTGGCCAAGCTCATAATGGGAAACATTTAATTACCGGTTCGTTCGATCATACAGTGATACTATGGGATGTTCATAATGGTCGCCGTGTTAGCCAACTAATCGGTCACGATGCGGAAATATCTGCTGCAGTGTTTAACTTCGATGGAACATATGTTGCAACAGCTT…
154	gnl|ti|1450461857_WUSTL	CCTTTTTTTTTTTTTTTTTTTTTTTTTTTGAAAATAGAAACGGTTCAAATTTCTAGTAAAACCGAAATTCACAAACATTAGACATAAAAGTACAATGCATTACTAATGTACAAAGACGCTTTATTAGTATTAATAGTATTATTATTATTGCCATATACGACACGTATTATCTTTGGATCCCGTTATTATCTTACTGCCATCGTAATTGAAGGCACAACTGAATATCTCGTCTGTATGGCCTTCTAATACCTGGATAACCTTACCAGTCGTCGTGTTCCATGTCCTGGCACTTTTGTCTGCGCTCGCTGATAATAAAACTGTTCCTTGCGGATTAAATGTTACTTTGCTAACTTCTGCTTCATGTCCTTTGAAAATAAAAGAAGGCTTAGAAAAATCTTT…
158	Contig146_WUSTL	CCGGATTCCCGGGATCGAGTTTAACGTTGGAATCGGTGAAAAGTTCCGATTTGAAGTCCAGCAGCGCCAGTACGATTCTCAATTTGATGAATCCATACAATAGGGGGAAAATCAATGATTACGAACGGATCATACCGATCGGGGATCAAGTTGGCACTCTGAAATCCGGAACACAGAATTTAGCTGGCTACAAAGAAGATAGAAGAAATAAAGTCACAGTTTTATCGTACTTGGATTACGGCACGAATTTCTCATTTGGACCTTCCTATGATTCCGGCAATTCGTATTGCTCGAAAGAAACCAGTGATTCCTTGCTCAGAAATTACAGTGAGTCGAGTTGCGGTGACGATTACCAATGCGATGAGTCCAGTGAGCTGGCAACAACGCCTGAGATTACGA…
158	Contig1902_WUSTL	GTTTCGGTCCGGATTCCCGGGATTAAAAATTGTACAGATGATGTGATTTCAAATAAACCTAAACCCATTCCTGACTTGAGTCACATAAAAGTGCCTATTCTATCTCTAGATGCTTCATGTACGATTGGAAAGTTTGCAGAAGATTTAATTAATTTATTGACAATTTATGATCCTGCTGAATTTTTCAAATATCCATTGATTGATTATTTTGCCCCGTCATCTTCTCAGCTCGGAAAACAAATTGATATGAAAACTATTCATAAAAGATTGAAAGAGGGAAAATATTGTGAGAGGTTGGAAAATCTCGAAAACGATCTTTTGTTGATGTACGGAAATGGGTTTCAAAGTTTTGTTGAGAAATCCCAAGGCTGGTGTGAAGCAGGAAAACTTTATCAAACG…
158	gnl|ti|1463489402_WUSTL	CGATTCTCAATTTGATGAATCCATACAATAGGGGGAAAATCAATGATTACGAACGGATCATACCGATCGGGGATCAAGTTGGCACTCTGAAATCCGGAACACAGAATTTAGCTGGCTACAAAGAAGATAGAAGAAATAAAGTCACAGTTTTATCGTACTTGGATTACGGCACGAATTTCTCATTTGGACCTTCCTATGATTCCGGCAATTCGTATTGCTCGAAAGAAACCAGTGATTCCTTGCTCAGAAATTACAGTGAGTCGAGTTGCGGTGACGATTACCAATGCGATGTGTCCAGTGAGCTGGCAACAACGCCTGAGATTACGATAGGAGACGATTTCAGTCTTTATTTGATGAATGTTTTCACCAGGGATTTCATTAAATCCAGCCCACCTTCCG…
158	gnl|ti|1484636447_WUSTL	CCTTTTTTTTTTTTTTTTTTTTTTTTTTAAAACACAATAAAAAATTTATTGATAAAATTACAATTACACATACACACACGTGTGTGTGTATAAATCATTTACAATTGAGAGCTTTACGAATCATGTTCAAATTAGTAATGGATTGCGGATTAGTTTTCACTATTAAATTAATTAAATTTTTAGTGACTTTTTCAGATATACTTTGTTCTTCATTCGACGGCTGCAATTGGAGTTTTGATAACCGTTGATAATTGGATGATTTTAATCGCGCCAAATCTTTCCAACTCTCATCCAATAGCGTCTGAAGGCTAGAATTGGCGGCATCATTATTATCCTCAGTCGATGAGTCAGTTTTTGATTGCGATTGGTCGTCAGCCTTCCTCCAATCGGAAGGTGGGC…
160	Contig1463_WUSTL	GTTTCGGTCCGGATTCCCGGGATCCTTGATACGGGAGAGAAAATGATTATGGAACGCTTGAAGCTTTTTGTTGGATGGCTTGTGCTATAAAATGAAATTGAATGAGATCGACCCTGTTCGTTTCACTAAAAGTAAATTGGCTTTCTGTGCGGTGTGGTTCCACGTGAATGGCTCATGATGCAGACCAGCGCAAACTAGAGTAACAAACCTAATCAAGGAATCCAATCGTGATAGAATTGAGAAAATAGCAATATGTCCTCTCATCTGCTAAATGAATGATTTAAAAACCATGAAAATAAAGATAGCAACATTTTCTTGTGTTATATTCAATTTATTACAATAATTGTCTAATTATAACGATTCGATTCAGTCGAATAACATTTGATAATTACAGATGAA…
160	Contig6476_WUSTL	TAGACAGTTTCGGTCCGGATTCCCGGGATCGGATTATGTAATTTGCATGGACAATGCGAGTAGGATTTTGGTACAGGTCATTCATAATAACGTCGGTTTTGCTTTTTTATATGAAATGATCAATAGTGTTGATGGTAATATCTTCATTCACATTTGGTAAAAATGAAGTATACTAAGCATGATGAGCGAATTGACTTCTGCAATGACTGTTACTCGTCGAAAACACAGAAATTTACTTGACAATACTTTCTTATCTAATGAAGACGTTGCAAAAATTAAGAATAGAATCACAAAATTTTTACAAGCATCCGAAAAGATATTAATAGATTTCAGAAGGAGAAAGACGAGGGGCACCCGCACGATGAGAAGCTGAAGATAAAGTGCCACAGAATGGAAGCA…
161	Contig1466_WUSTL	TTCCCGGGATTTTGTTTTTTATTTACCCAACATGCATTTGTTAGTTATTATTTATTATTAATTATTAAGTATCTTATTCTACAAGTAAATAATTAGTTAACATTTTCATCATTAAATTATACATAGTATATATATTGTATATAATATTTTATTAGATTTTAATGTATTTTTATATAGATGAACTACTCTAACAAGGATTTACTTATATTAAATACGTCGTGGATGGACGCAGTTAATGAAATTAAACAAAACCGATGCTCAAATTTCAACAGTGGTGCTATATTAGTTGTGGATGAAATCGGTAGGATTTGCTTGAGGAGTTCCGTGAGCGGAAACGGCTGTTGTGACCGCAAACCAATCCCGATCCTGGCCTGTAAAACTTGTCAATCGAATAAGTGC…
161	Contig1743_WUSTL	TTTCGGTCCGGATTCCCGGGATAAAATGCATATAAATTTTTTATTAAAATTTTTAAGATCATTACTTTTTCTTTTAATATGTTTATGTCTATTCATATTTTCAATAATATATAAATTAGAAAAGGTTTGTTTTTTATTTACCCAACATGCATTTGTTAGTTATTATTTATTATTAATTATTAAGTATCTTATTCTACAAGTAAATAATTAGTTAACATTTTCATCATTAAATTATACATAGTATATATATTGTATATAATATTTTATTAGATTTTAATGTATTTTTATATAGATGAACTACTCTAACAAGGATTTACTTATATTAAATACGTCGTGGATGGACGCAGTTAATGAAATTAGTAATTCGTTTTTTGCATATTTGATTTTAACAAAATGTTG…
161	Contig6152_WUSTL	TTAAGCGGCCGCCCTTTTTTTTTTTTTTTTTTTTTTTTTTTTTTTTTTTTTCAATTAAAAATCTATTAACAAAAACACAAATTTCAAACAGAAAAGAAACAGTCTAATTAATGAACATCTTTCACCAAAATCGGCCGATTGATTCCACAGCAATATTTGAAAATCTTATTCCGGTAAAAATTTTCATGGAAAACACTCGCAAAGGAAGTCCGACATTTAGCAACACAAAATTCAAATGGAGATCTAACTGTGGAATAAACAAACTTTTCTGCGAGTGAGGATTTCTCTAATATCAGTTTCCAAAGAGTTTTCAACATTTTTCTCATTAACGCAACACGAGACACAATACTCATAAATTGCACAGCACTTATTCGATTGACAAGTTTTACAGGCCAGGAT…
161	gnl|ti|1463479827_WUSTL	GTTTCGGTCCGGATTCCCGGGATATAGTATATATATTGTATATAATATTTTATTAGATTTTAATGTATTTTTATATAGATGAACTACTCTAACAAGGATTTACTTATATTAAATACGTCGTGGATGGACGCAGTTAATGAAATTAGTAATTCGTTTTTTGCATATTTGATTTTAACAAAATGTTGAATAAATTTTAAACATACGCATCATTAGATTTCTGACAGTATTTTTATTGAATAAAAAGTTACAAGTAATAAACAAGGAGGCATATTCCATCAAGTATTAAAATTTATCGGTCATCACAATTTTTAGCTCGCAAGCATCTATTTAAGACTTCTCCTTTGAAGGGAATGAGGTCTCCATAAAGGGAACAAGAAATTATTCATATTTTGGGAATGC…
162	Contig1469_WUSTL	CCGGATTCCCGGGATTTGAGCCTAACCCAAATCAACCTAATCAAACAACGCACATCGTAGCCACCTGTGGCGGTGAATGTGTGTGTCTTATCGATTGCAAGGTCGGAAAAGTTATGAAACGTTTTAAGAGAGAAGATGAGGAATTCATGACATTAGCATGGACTACTCTGGAAATTGAGCCCGGTAAGCGTTTAAACATTCTTGCTGCGGCAGGAAAATTGAAAGAAATTCGACTGTTATTCCCGGATTTTCTTCATTATTGTGATATGAGAGGTCACCAGGAGGATATTTCTGCGCTCGTTTTCCATCCATCTATGCCTCAAATTCTTTTCAGTGGTGATACAAAGGCATCTGTTTTCATTTGGGATATCGGAACTCCATCTGCCAATCAGAGTCGAT…
162	Contig3030_WUSTL	TGCACCGCTTGATCAAGACACTAAAGTATGGCGTTGTGTATTTGAGCCTAACCCAAATCAACCTAATCAAACAACGCACATCGTAGCCACCTGTGGCGGTGAATGTGTGTGTCTTATCGATTGCAAGGTCGGAAAAGTTATGAAACGTTTTAAGAGAGAAGATGAGGAATTCATGACATTAGCATGGACTACTCTGGAAATTGAGCCCGGTAAGCGTTTAAACATTCTTGCTGCGGCAGGAAAATTGAAAGAAATTCGACTGTTATTCCCGGATTTTCTTCATTATTGTGATATGAGAGGTCACCAGGAGGATATTTCTGCGCTCGTTTTCCATCCATCTATGCCTCAAATTCTTTTCAGTGGTGATACAAAGGCATCTGTTTTCATTTGGGATATCGG…
162	Contig478_SE3	ATTTTTTTGCCCAAAATTAAAGTTTATCAATGGGGAGTACTTTGAAGAACCGATCAATGAATACTTTCATACATATATTATGGAAGCAAAAATGGCGTTGGATCCAATTATTCGTAATAAATGGGAATCTGAATTTGCTGACAGATGTCCAAATATTTTGAATAATCAAGAAAGAATGAGTCTTATTGATGAAATGGTGCAACAGTTGAAAGACCGTAATTTATTAATCGATGATAATCTTAGTAAATATAAGGACCTTTTGATTTTCAAATTCACAGAAGAATATTTAAAATCAAAATTAAATGACACAGAAGATGAACTGTTAGCTGGTGGTGCTGGCTCGGTTAAAAGATCAACCAGTCTATATTGCAACATTGAAGAAGATGATGATGATGATGA…
162	gnl|ti|1440436795_WUSTL	TCCCAATTTATTGGTCTTCGATTTTGGAACGACTTTGGAACGTCGCAAAGGATTGCAAAAAGTCGTGCCAATCGACATCTGTGGAACGCTCACCTGGCAAAAGACCGAAGATTTTTACATAAACGTCACCGCTAGACAGAATCTCGGAGCCGTGCTCTGTGGCGACAGCGTGGGGGAACATCTGGATCTATGATCTCGATCCTTTCATTGAA
162	gnl|ti|1463478973_WUSTL	GATGAGGAATTCATGACATTAGCATGGACTACTCTGGAAATTGAGCCCGGTAAGCGTTTAAACATTCTTGCTGCGGCAGGAAAATTGAAAGAAATTCGACTGTTATTCCCGGATTTTCTTCATTATTGTGATATGAGAGGTCACCAGGAGGATATTTCTGCGCTCGTTTTCCATCCATCTATGCCTCAAATTCTTTTCAGTGGTGATACAAAGGCATCTGTTTTCATTTGGGATATCGGAACTCCATCTGCCAATCAGAGTCGATTGATGCGTTATCAGTTACTTATGCGACTCAGATGCCCAAGACTCGATGTAAATCCGGTTTTGAATTTGGTTTTCTTGGACCACTATTCGTATCTGGTTGCTGGATGTGAAGACGGAATTTTCGCTTGGAAAATC…
162	gnl|ti|1484633936_WUSTL	CCTTTTTTTTTTTTTTTTTTTTTTTTTTGCTTTTAAATTTGAATTATATTTGTAATTAATATATATATAACAAAAGTTTATTTTATAAAAATCGGTTTAAATAATTTGATTGTTTAACATGACTTGTTATTAACAGCCCTCTTAATTTTTCTGATGAAATCCATTTTTGAGGCATACTTTGGTTACTGTTACTGCTTTCATTTCCGGTTATAACAATAGATACATTTATAAGGGCGAGGGGGAAATTTGTTGAATTTTATATTCTAATTATGTCTCCCTATTTATTTGATTTTATAATGACCAATTATTATCAAAGATATATATATATATATATACACATAAAAAGATGCTTGTGCATTTACATGGAAGTCGTCAAATATTACATCATCAATAGCCTCA…
162	H_25_5b_1	TTGGGTTTNTATGGCNAACNCGTAATGGGNAAACCCCCTNGAGTTTTTTNGNTTAAANTCCTTNGAGATAAACACACACACACACATTTATTATACGGGNGATTTNTTTTTTGAGAAATATATATATATATATACNNNCACATNTATATATATATATATATATAACACATCTTCGCTGAAATATTAAATATTAAAACAACAACCGAACTTGNTGNTGNTGNTGCCAGGCAACAGTACGAAAACACTGNACACATGTACAATCATCGGAAGNAGTAATAATAATAATAATAAATTTATGNACAAATTATTCTAGAATCGANAAAAAACACGTTGAAAATTAAAATAATCAGATCATCAATTCGGNTTGCTGAGCNGCCAAANACAGACGANANTGNTGTC…
163	Contig1470_WUSTL	ACAGTTTCGGTCCGGATTCCCGGGAATTTTACCAAATACTCATGTCAAATAAATTTCAGAAAGTAAAATTTGTGAAACTCTTTGCATCGAGTGAATACAAAATTCGTAATAAAGCTTATAAAACAATAAAATTTTTACTTAAATCAGAATTTGGAACAGAAAAAAAACAACTGTCTGAAAATGATATAATCGCCATGTGGAAGGGTTTATATGTATGGCTATATATGCAGGACAAGCCGATTTATCACGAAGAGATTGTAGAAAAAATTGCCAATCTTTTCCCTACAATAGTTTCAGAAACAACTGCATTACAATTCATGAAAGCATTTTTTCTCACAATGATTCGCGAGTGGTGTAAAATCGATATTTATCGCTTGGATAAATATTACATGATGGTGA…
163	Contig6500_WUSTL	CCTTTTTTTTTTTTTTTTTTTTTTTTTTTTTTTTTTTTTTTTTTCGGAAAAAAACAAAATATGAATTTTTATTTCTTTAAATACATGATAAAATCCGCGCTCGAGTGATTTGTTCAGGGCCGCTTGAAAATGGATTTGAGCTGGTGCTGCTTGACGGGGCCGAGGCTGACGTTGACTGAGGGGGTTGTCTTGGTGAATTTTTTTGTGTACTTCTTGCCGAATGTCACTCGCTTCTCGTCGTTCTCGCTGCTGGCATTCTTTGGTTTGGTTTTTACAGGCTTTTTGCTCTTTTTCTTGCTGACAATTTCAGGCAATTTCCCCGGCTCCTCCTCTGGTTGCGTTGGCTCAGTTTGCGGGGGCGTTTCTGTCGATTCCTCCTCCGGCTCAGCAGCTGGCTCT…
164	Contig1471_WUSTL	ACAGTTTCGGTCCGGATTCCCGGGATTTCACATCAAAGGAGTTTATCGATGCTTTGAAAGTGGATTGGGAAAGCTGAATTATTACATGTCAGACAAGACAAATTTAACTATTAAACGGAAACTATTCGACGGTGTCAATGTACTTGTTTTCAGTCCGATTAAACGTGATAGAAAGGGGCCAGCAATCGTATATTATCATGGCGGCGGCTGGGCAGTCATGAATCCAGAGATTTATTCTCCGTTTCTTGCGAATTTGGCTCGGCGCCTAAATACAATGATTGTGGCAGTAGATTATAGGAAAGCTCCTGAATATCCATATCCAGCTCCATTCAATGATGCTCTGGTTGCTACGAAATATTTTCTCATCAACTGTAAAGAATTCGATGTCGATCCCAATCG…
165	Contig1473_WUSTL	TTCCTTTTTTTTTTTTTTTTTTTTTTTTTAAAAAGGGAATAAAATTTATTCGACAAAACAAATCAGTAAAAGTATCATCATTTCATTGACTTATAAGTGAGCTTTGTAACTTTCTTCTCCACCCTCCGAGCGCGTTTCGCACCTTTTAGTATGCTCTTCCTGTTGCGCCTCTCCTCAGCAGTCTCATTCGGCTGCCTCGGCACGTGGAACTGCGCCACGTTAGTTATTGTCAAATCCGATATCTCATCTCCCGACTCAGAATTATCAGTGGAATTCATTGATTCGTGCACTCGTTTTTCTGGCTTTTTAATCTGGATCAATTTCGGTTGATGTTTGCTATCCTTATCATTGGTAACCATGGCATTTGTAGACACGCGGGGTTCCTTATAACTCCATTTA…
165	Contig2111_WUSTL	ACAGTTTCGGTCCGGATTCCCGGGATATCACAAAATATAGTCGATCCTAATGAACCAGAGCATTTTAAATACGGAATTTATTTCAACGATGGTTATGATTATATGCAACATTTAATAGATCGCGAGGATTTCAATAATAAGACTCTTGATCTAAAAGAAATTGTGAAAAGCAACAAAACTAAATCCAACGTTTTCCCATCTCATTCAGCGAATGAAGCAACTGTTCTTAAAGAATTTGAAGTGCAATATGATAATGTTGGCAATAATAGTTTAGAAAAGATTAAAGAAATACAGAATAATGAATTGGATGAAGATATTTTAAATGCACTTGACAGTGAAGCCGAATTATCAGAATTGGAAGACGATTTTATTAAATTAGCGGATATGAAAGAAATAACA…
165	Contig78_WUSTL	CTGTTCTTAAAGAATTTGAAGTGCAATATGATAATGTTGGCAATAATAGTTTAGAAAAGATTAAAGAAATACAGAATAATGAATTGGATGAAGATATTTTAAATGCACTTGACAGTGCAGCCGAATTATCAGAATTGGAAGACGATTTTATTAAATTAGCGGATATGAAAGAAATAACAAACAATGAAAGTGATGAAGAGATTTTAAATTCACTCGACGGCAAAGGCAATTTATCTGAATTAAACGAAGATTTTAGTAAATTAGCTAATGGTGTTTCTTCAAAACCAGTAATAAAAGGGGATAGAGGAATATTTAGTCAATTTTTCGGAAATGACATTGAAGATGAAGAAAATGACAATGATTCTACTAAAAACGGCTTTTATGACCTCAATAATGTTA…
165	gnl|ti|1463486313_WUSTL	AAATTATCTGAATTAAACGAAGATTTTAGTAAATTAGCTAATGGTGTTTCTTCAAAACCAGTAATAAAGGGGGATAGAGGAATATTTAGTCAATTTTTCGGAAATGACATTGAAGATGATGAAGAAAATGACAATGATTCTACTAAAAACGGCTTTTATGACCTCAATAATGTTAAGATGGCCACCAATGATATTTCAGAAACTAT
165	gnl|ti|1608866913_WUSTL	CCTTTTTTTTTTTTTTTTTTTTTTTTTTTTTTTTTTTTTTTTTTTTTAAAAAGGGAATAAAATTTATTCGACAAAACAAATCAGTAAAAGTATCATCATTTCATTGACTTATAAGTGAGCTTTGTAACTTTCTTCTCCCCCCTCCGAGCGCGTTTCGCACCTTTTAGTATGCTCTTCCTGTTGCGCCTCTCCTCAGCAGTCTCATTCGGCTGCCTCGGCACGTGGAACTGCCCCACGTTAGTTATTGTCAAATCCGATATCTCATCTCCCGACTCAAAATTATCAGTGGAATTCATTGATTCGTGCACTCGTTTTTCTGGCTTTTTAATCTGGATCAATTTCGGTTGATGTTTGCTATCCTTATCATTGGTAACCATGGCATTTGTAGACACGCGGGGT…
166	Contig1474_WUSTL	ACAGTTTCGGTCCGGATTCCCGGGATTGCAAAATTAGATGAATGGTTTGACTAACTTCCCCAGTAAAAATAATTCACATGTTTTAATATCAATAAGGTATTCACATTTCGTGAGACGATTGCGCATGAAAGATCTCCAGTGTTGCGTGATTGCTCATAAAAAACCCAATACTGCCGACCGTGACATTGTCCAATTAAGTTGGTGGAAAAATTTACTTTTATTAGTTTTGATATTTATCTTCTCAACAGTTTTAATGATCTCCTTTCTAACTGATATGATTAATATTTAATTTTATTGAAATATTTTTATAATGCTACCATTGACTGTTTATAAATATCTGTTCTGCCCCCCCCCCTCTGGATACCCCACCTGAAAATGGTTGCCTGCACTTAAAAATCA…
167	Contig1477_WUSTL	TTTCGGTCCGGAATTCCCGGGATTTTTTGACAAATTCACTTGTTCAATCGGTACTTCTGTCATTATGCCAAGTTTCGGTTATCTTGCCCCGGGAATCCAAGCCTCCATTAGTTGGCAAATTACCAATCAACTATTTGGAAAAGTGGAATACAAATGGAATCTTGATTCAAAGATGCATTCTCAAATCGGATGGCAGGCACTGAATGGTAACCACAGTCTATATGTGGCTGCCAATGTCAGTGCACGTAATTCCTATCTATCAGCGTATTACGATTATATTTTGAATTTCTCTAAAACTAAATCCGATAATTCCGATCATGGGGTCCATGAAACTGAAGATTGGACCATTGACGAACGAAAGGAACCTATTCGATTGAAGATTGGTGGACGATATGGGTT…
167	Contig6195_WUSTL	CCTTTTTTTTTTTTTTTTTTTTTTTTTTAACACAAAAGACTAATTTATTTTATTTTTCTCAAATAAACTTTTTTTTGCTACTTTCACTCTATTGGACCAGATGGCTTTCCAATGGGATTATCAATTCCTCATTATCCGACGTAACAACCTCGTGTAACTTGTCACGGAATCGGTAGCGTACATATAGCTGTCTGTGAGTGGGAGTGATCACAATACCATTGGCATCACCACTGGTCCGAGAAGAGGTAGCGGGCATCGACTCTACAGTACTGAGAAGTCCCAAACAAGGATCATAGAATCCCTGCATCTGCCCACGAGTAAATCCAGGTCGACAAATTGGTAGTTGTAATTTCGATTTTTCCACAAGAACCTGCAACGGCACCGTGACGTCTATCGTTT…
167	gnl|ti|1484634304_WUSTL	TTTTTTGCTACTTTCACTCTATTGGACCAGATGGCTTTCCAATGGGATTATCAATTCCTCATTATCCGACGTAACAACCTCGTGTAACTTGTCACGGAATCGGTAGCGTACATATAGCTGTCTGTGAGTGGGAGTGATCACAATACCATTGGCATCACCACTGGTCCGAGAAGAGGTAGCGGGCATCGACTCTACAGTACTGAGAAGTCCCAAACAAGGATCATAGAATCCCTGCATCTGCCCACGAGTAAATCCAGGTCGACAAATTGGTAGTTGTAATTTCGATTTTTCCACAAGAACCTGCAACGGCACCGTGACGTCTATCGTTTCTTGAGTTATCGCATTTTCTGATTGGTCGAAATTATTCACTGATTCTTTTTTATATTGAACTTTTGTCAA…
169	Contig1488_WUSTL	AGTTTCGGTCCGGATTCCCGGGATTGAATTCCGGCCGAGGGATGTTCTTCACTCTGATGAAACTGCAAGAGTCAACAAAATTTGACTTGAATAATACGAATATTTTTTGTAACCAACTCATGAAGCTTCAAAGATCAATCTGTCTGAGACATGTCGGACTGATTCCTAGTGTCATTCATGGGGTGGATATTGGAATACAGGAATGTCAACATCAATTTTTTAACAGTTATTGGAATTGCGCTGGTCACAATCTCTCAATACCTGATCGGTTTGTGTCACAATCGAAAAAGAAACATAGGAAAACCTATTTGGACAATTTGATTAACAAAGGTTTACCGGAGTCGGCTTTCCTTCTCTCAATGACATCAGCCGCTGTCGCTCATCAAGTCTCAAAGGCTT…
169	Contig2426_WUSTL	ACAGTTTCGGTCCGGATTCCCGGGATTCACAATCGAAAAAGAAACATAGGAAAACCTATTTGGACAATTTGATTAACAAAGGTTTACCGGAGTCGGCTTTCCTTCTCTCAATGACATCAGCCGCTGTCGCTCATCAAGTCTCAAAGGCTTGCAGTTCGGGACAAAACAAATATTGCGGATGCGACCGAACTATCTATGAAACACCAGAAGACAATTTCCAATGGGCCGGCTGTTCGGATAATGTGCATTTCGGAGCAGCATTTTCAAAGCGGTTTCTAGATAGTCCTCACAAAAGAAAAATCAAGCGAAATCCGTCTGTTGGGCTTGTCAATCTTCACAATAGCCACGCTGGTACGAAAATCGTTATTGATAATATGATGATGAAATGCAAATGTCACG…
170	Contig1495_WUSTL	ACAGTTTCGGTCCGGATTCCCGGGATCTAATTTGGCACAGATGGATCTTTCAAATAATAACATTTCATTTTTCAGTGAAAATATCTACAAAAACCTGTTAAATTTTGTACAAGCAATCGATATTCGCAATAATACTTTTCAATGTCATTGTATCAATCGATGGATTTATAGTCACAATTTTAAAACCAATAGATTATTAATTGACAGAAATTTGTTTTCAACATGTGATATTTCGTTATTGAATAATTGTTCTGAGCGTTCTTTGTCGTATGGAAACGTTTCACAAATAAGTGTATACGCATTTCAAAATATTGTCATTGAGTGTCCAATTGATCTACAAACGCCTCTGAAAGTCTTCAAATATTGGATTAGTCCACACAACGAACTATTCGGATTTAG…
170	Contig3669_WUSTL	CGAACTGTTCGATCGCAATTGTTCCATGCCCCGTTTCAACTCGAATCGCATTTTGTTGAAATCGATACTGAACCGGGTTCTCAGAGTCGTCAATCGATCTCGGAAATCCTCATCGCCGGTTTCGCTTGCTTCTTTCAACTGGGACAACATCTGAGCGTATTCGTCGGCTAATTCTTGGTCTTTGAAAATCAACTGAACATCGTTGTTATGGGAATCGTATCTCATCCTGTGATTGAGTGGTCGGGAACAATTGGCTTCGCTGTCATTCGATGACGAGGACGACTCGGAAATACTGTCAACAAACGGAACCGGGATTACGGTTTGCACGTAACTCTTTTCGAAGAGGTTGGATTTGTTGTAATCGATTTTGTGACGACAGCACGATGTTTCCCGGCAATA…
175	Contig1520_WUSTL	AGTTTCGGTCCGGATTCCCGGGATAAATAATACCGACAAAAAAACCACCGGAGAGTTTATGTGGGACGTGAATGACCAAACTATGATATTGTCATCATTCTATTGGGGATATGCAATAACACAGATTCCCAGTGTGATTTTGTTAATTTACTTTAAACCTAAATGGATTTATGGGCTTTCAACGGTTGCAACTCCTATTTTTACACTAATTATTCCCGCTATTGCTCAATTGGGAGTGTACCCAATGGTTGCCTTGCGGTTTGTCACGGGATTGTGTGAAGGTCCAACTTACGCATCCTTGATTGCACTGTGTGGATATTGGGTCCTGGAGGCGGAGAGTTCTGGAGTCGTGACATTCATTTGTGTAGGTGGTTTAATCGGAACCATTACCGGGCAAAG…
178	Contig1533_WUSTL	TCCCGGGATGATTATCATCGTTATCGGGTTTTATAAATTATTTAGAGGAAATGTTTTGAGTTTTATTGATCCATTTGCTGATTCGAATACATCTCCAGGTTCCTTAGCTTTGGCTTTCTATCAAGGGTTTTGGGCTTATGCTGGATGGAATTATTTAAACTTCCTTACGTCTGAAATGATAAACCCAGCCAGAAATCTGCCGATTGCTATAATAGGATCTCTGACAATTGTCACTGTTATATATGTCACTACGAACATTGCTTATTTGGCAGTTTTATCACCTAGAGAAATGCTGGAAATAAGTTCTAAGTCGGTTGCTGTTGCAGTGGTTTTTGCTGATCAAACTATGGGAATGTTTTCATGCTTAATGCCAATTTTCGTCGGTGCATCAGTATTTGG…
178	Contig445_WUSTL	CCGGGATTACGAACATTGCTTATTTGGAGGTAAAGACCTAGAGAAATGCTGGAAATAAGTTCTAAGTCGGAGCTGTTGCAGTGGTTTTTGCTGATCAAACTATGGGAATGTTTTCATGCTTAATGCCAATTTTCGTCGGTGCATCAGTATTTGGAAGCATGAATGGTGAATTCCTTTCTGTTTCAAGATTGACATACACGGCAGCCGGACAAGGTCATTTGCCGGAATCTCTAGCCATGGTCAGCATCAAATACTTGACGCCGATGCCAGCCGTTATTTTTCTGGCAGCTTTGTCGGTAGTGTTTACGTTCACTCCGAGCATTTCGTACCTCATCGAACTGGCAGGATTTTCATTCTGCGTGATTTCAGGCATGGCAGTATCATGTCTTATTTATCTAC…
178	gnl|ti|1608874175_WUSTL	CGAATACATCTCCAGGTTCCTTAGCTTTGGCTTTCTATCAAGGGTTTTGGGCTTATGCTGGATGGAATTATTTAAACTTCCTTACGTCTGAAATGATAAACCCAGCCAGAAATCTGCCGATTGCTATAATAGGATCTCTGACAATTGTCACTGTTATATATGTCACTACGAACATTGCTTATTTGGCAGTTTTATCACCTAGAGAAATGCTGGAAATAAGTTCTAAGTCGGTTGCTGTTGCAGTGGTTTTTGCTGATCAAACTATGGGAATGTTTTCATGCTTAATGCCAATTTTCGTCGGTGCATCAGTATTTGGAAGCATGAATGGTGAATTCCTTTCTGTTTCAAGATTGACATACACGGCAGCCGGACAAGGTCATTTGCCGGAATCTCTAGCCA…
181	Contig1552_WUSTL	AGTTTCGGTCCGGATTCCCGGGAGCGCAAACAAATTTTCGCCACATCAGTTTATCGACAGTTGTGCGATTGTCTGACGGCACGTTGATTCACAAATCTCGAACCGAGCCCAATGTTTCCAGTGAGAACAAAGACCCGCAACACACTAAGAATGTTCCATCGACCTCAAGTTCACAACCTCAATCATCTTCCTCCGTGTCAACCACAGTTCACCACCAGCATAGCCATCAGCTACAACAACAACAGCAACCAATCAGTCACCCAAAACCGACTACAGCCCGTCCAAAACCTCCTGTCCAGATTGTCCATCCAATGACTGAATCTACCCCAATTCCGAAACCTGCCAATCAAATTCCAATTTGTTCATCAGCTAGCAATGTCAGTAACTCAGGTCAGTCTG…
181	gnl|ti|1389000823_WUSTL	GCATAGCCATCAGCTACAACAACAACAGCAACCAATCAGTCACCCAAAACCGACTACAGCCCGTCCAAAACCTCCTGTCCAGATTGTCCATCCAATGACTGAATCTACCCCAATTCCGAAACCTGCCAATCAAATTCCAATTTGTTCATCAGCTAGCAATGTCAGTAACTCAGGTCAGTCTGCTGTCGATACAAAATCATCGTCAGATAAGCATATCGCCAATATCACAAACACAATCAAGAGATTCCTCAACATATACACTGAAAAAGGAGAAATCACCCACGACGAAAACAAAAATCTTTCGGAGCGAATTACACAAAAAATAATGAAGAGAAATAATCAAAGTAAAACTCC
182	Contig156_WUSTL	GGGATCTCAGGAGTGTGGTTATAACAATGATGTCTATCCTCTAGTGCCATTATTATCTCTCGTTGGGTATGATAGTAGCGTTATTATATTTCCATTTTTAGATGGCACGAGAGACCCACGAACGATGGATGGATTCTGGAACGATGACTCCAGAGTTACGGTTAGATTTCCGACCGATGCCACCAGGCGTTATGAGATTCAGGTTATATCTTAGCAACGGTAGGAGAGTCCGGATGGCCAGGATGAGAATGAGTTACCAAGTGTGGAGATAAAACGGGAAACGGGTCGAAACCCGGCGCGGGAAGCTCGTCAACACCTTGGCCAAGCTGAAAGATCTGAGCGGCAAAATCAAATGGAAAATCAACATAGCACGGAACTAACTCAATTGGATAAATGCTG…
183	Contig1560_WUSTL	GTTTCGGTCCGGATTCCCGGGATTTTAAAACATTTGTCAACGATTTAGAAAAATATTACCTGAATAATAATATTTCGAGCATTAAATTTGATAATATTTTAATATCTTTTAAAATTACGAACCCATAAAATTAGCTGTATTTATTAATGCTCTATTATTTTTTAATAAACGTTTAGCAAACCACAAATATTTCCAGCAAAATTATTGTTAGTTGCAAAAGAAGTATATTTGCTATTGATGTTGTTGAAATTTTAGAGCGAACACAGAGAAGAATTGCAAAAGATAGTAATTGTATTGGATATGTGCGAATTGCTATTCGATCTGGCAGAGCAGCGTAATGCCTTAATGTCTCGTCCGGCTCCAGAAGACAGTGAGCCAAGTGAAAACAAATCAGACGAA…
183	Contig2692_WUSTL	CCGGATTCCCGGGATATGGATCAATAGCTAAAGAAAGTCGAGTGTTTGCTGCTATAGCACAAAAAGCAGATAAATCAGAAAATCTCTTGCAAAGAAACAGTAGAAACACCCAGGAATCAGAGTCCAACAATACGATTGATAATTCTAAATTTCTTGCAGATTCAGGCCACACGTCAAGTAATACTGGGGCTTATGGGATTTCTAGTACACAGAAACCGTTTAAATTACCCTTGGATGAATACTACACCAAGACTGATATAATGAATCAACACAATACTTTCATTAAAATGTCCAAAGATAAAAAAGCAAATTCAACTTCGAATTGCACTGAATTCTTTCTATCTCAAAGTCCTCCAAATCAACCTGAGCCTCCTGGGAAACCCATCACAACGACAGAAC…
183	Contig4694_WUSTL	ACAACCAGCTGATTCTGAAAATATAACTAGACTCACTCGCGACAAGAGGAATTTAACATCTCCCGCTCAATTTTTAAGGCCTGATAATCAAAATGCTGATTTATGCGACGATACTTTATATGACGAACCTCCTGAATTGGATGATGAAGTTCTATGCAGTAGCGAACACAGAGAAGAATTGCAAAAGATAGTAATTGTATTGGATATGTGCGAATTGCTATTCGATCTGGCAGAGCAGCGTAATGCCTTAATGTCTCGTCCGGCTCCAGAAGACAGTGAGCCAAGTGAAAACAAATCAGACGAAGATCGACAGGGATTGCTCGATGTAATAAGTGCTCCGCAACGTATTGCCGAGCAAATGTTACTGTACAAGCGTATCTTACAGTATTTACAAACTCT…
183	Contig6025_WUSTL	CCTTTTTTTTTTTTTTTTTTTTTTTTTTTTTTTTCAATTGCAAATAAATATATTTGTATAAAAATGAAAATTATGACATTTCAAAATAAATCACATAAACTATATAAATAATAATAATAATAATATCAAAATGACACACCAATTAATAATATAGTTAATTTCAATCACTAATTATCACTCACAATCACCCGAAAATGTATCGAAATATCTGAAAATACCTCATGGGTAGTCTAAAGAAAAGAAGTCGACGTGAGCCAATCAAATGATCACGTTAATAAATTAGAGTGCAATACAATAAAATAAGTATGATACAATATTTCCAGGTATTAAATTGACGGATTTGATAAAATCTAACCACCAAACATAAACCAGGCTACAGATGATGGAGTTTTTGCAATA…
183	gnl|ti|1450461018_WUSTL	AAACTATATAAATAATAATAATAATAATATCAAAATGACACACCAATTAATAATATAGTTAATTTCAATCACTAATTATCACTCACAATCACCCGAAAATGTATCGAAATATCTGAAAATACCTCATGGGTAGTCTAAAGAAAAGAAGTCGACGTGAGCCAATCAAATGATCACGTTAATAAATTAGAGTGCAATACAATAAAATAAGTATGATACAATATTTCCAGGTATTAAATTGACGGATTTGATAAAATCTAACCACCAAACATAAACCAGGCTACAGATGATGGAGTTTTTGCAATATTTATATATGTATACAATGTACAGAGATCGAATTGACACAATTTTTTGAAGTTTTGACCAC
183	gnl|ti|1463482698_WUSTL	CAGTAGAAACACCCAGGAATCAGAGTCCAACAATACGATTGATAATTCTAAATTTCTTGCAGATTCAGGCCACACGTCAAGTAATACTGGGGCTTATGGGATTTCTAGTACACAGAAACCGTTTAAATTACCCTTGGATGAATACTACACCAAGACTGATATAATGAATCAACACAATACTTTCATTAAAATGTCCAAAGATAAAAAAGCAAATTCAACTTCGAATTGCACTGAATTCTTTCTATCTCAAAGTCCTCCAAATCAACCTGAGCCTCCTGGGAAACCCATCACAACGACAGAACATGCTGCTACTCCGTCTGAAATTCATACAGAAATTCGAACAAAGACCAGTTTTACACAACCATCAGTACAACCAGCTGATTCTGAAAATATAACTAG…
186	Contig1571_WUSTL	CAGTTTCGGTCCGGATTCCCGGGACTGTGATATCTATAATTGAATCTTTGGCCGATAATTCCACCATTCGGATGCGATTGATCAAACATCAAAAATTCCTGGAAGACTGCATGAATACAATTGATGCTCGCCTGCCCATACTTGATGATCCCAAACATTCCTCTGTTTTGCTGCAAATATTCACTATGATACATAACCTATTGATAAGGGCGAAGAATTACCCAATGGGGGATAAGATAAGGTCCATTTGTAGTAGAATAATACACGCTGCATCGTATCTATTATCGAATCATATCTCATCGGAAATGCGGTCAGTTCTCATTCAAGTGCTGTCACAAATGCTTGTTACTCTTCCCGAGGATAAATTGAAAACGTGGTGTGAGGACCGCATTTCTACAT…
186	Contig49_WUSTL	ATCTCAATTCGACACCGGCCTCCAGTTGTTGTCAGATAAATGCTCCATCAAGAACATCATATCAATCACTCTCGCTGCCATCACTCTCGATCAAAAGCACGATCTCATTAATATCGGAATGGATTTATTTCACAATCTCGTACAATCTCAACGCTTAAAGATAGCCTTGGTAAAAGATGAAGAACTCGTCATATCTGTAATAGACTGTGTACACGCAATGTTTATTGCGAATGTAACTCATGATAGTAATGCTCTGTCAACTGTGATATCTATAATTGAATCTTTGGCCGATAATTCCACCATTCGGATGCGATTGATCAAACATCAAAAATTCCTGGAAGACTGCATGAATACAATTGATGCTCGCCTGCCCATACTTGATGATCCCAAACATTCCTC…
186	Contig6041_WUSTL	ATTAAGCGGCCGCCCTTTTTTTTTTTTTTTTTTTTTTTTTTTTTTTTTTTTTTTTTTTTAAAATAAGTTAAATATATTTCAATTATGTCCAATTATTAAATTTCGAAATAATACTAAAACCATTGAGTCTCGAGAGTTCATTTCTATGAACATGATTTGACTGGGCCAATTTGCCTGCAAATATTGCAGCATTCCGTCTACAGTCGGCTTTATTAGCATCTGCGCATATACGCAACAGATCCTTGATCACAGATGTACTAGAGAGGTGCTCTGCAAGAGGCGTTTCACCAACACTATTTATAAATAGAAGACAAATATTTCCAGAAAGCACTTCGTCTAATTTTTCTTTTTCGCTGTATAATAAAGAGTGCAATTTAATAACCCGGGCACGAACATCGC…
186	gnl|ti|1314597728_WUSTL	AAATAATACTAAAACCATTGAGTCTCGAGAGTTCATTTCTATGAACATGATTTGACTGGTCTAATCTAGCCGGCAAATATTGCAGCATTCCGTCTACAGTCGGCTTTATTAGCATCTGCGCATATACGCAACAGATCCTTGATCACAGATGTACTAGAGAGGTGCTCTGCAAGAGGCGTTTCACCAACACTATTTATAAATAGAAGACAAATATTTCCAGAAAGCACTTCGTCTAATTTTTCTTTTTCGCTGTATAATAAAGAGTGCAATTTAATAACCCGGGCACGAACATCGCAACACAAAAAGCGAACAGCTTCGTTAACCTTAGACGCCAGTGTGAGAATTTTAATGGCATGTGGTAAAAGCGGATGATTCCTTGCATCGAGAATCGTGACACAG…
186	gnl|ti|1450466972_WUSTL	CATATCTCATCGGAAATGCGGTCAGTTCTCATTCAAGTGCTGTCACAAATGCTTGTTACTCTTCCCGAGGATAAATTGAAAACGTGGTGTGAGGACCGCATTTCTACATCAGCTGGTGACTGTGATGGCGACAATGTCAGCATGTGCAGATCACTGTCGCGACAATCTTCGCTGACCGATATCGGATATCTCGATAAGGTTTGCAAACCACTCAAACTCTGTGTCACGATTCTCGATGCAAGGAATCATCCGCTTTTACCACATGCCATTAAAATTCTCAC
186	gnl|ti|1484597959_WUSTL	TTTTTTTTTTTTTTTTTTTCAAAATAAGTTAAATATATTTCAATTATGTCCAATTATTAAATTTCGAAATAATACTAAAACCATTGAGTCTCGAGAGTTCATTTCTATGAACATGATTTGACTGGGCCAATTTGCCTGCAAATATTGCAGCATTCCGTCTACAGTCGGTTTTATTAGCATCTGCGCATATACGCAACAGATCCTTGATCACAGATGTACTAGAGAGGTGCTCTGCAAGAGGCGTTTCACCAACACTATTTATAAATAGAAGACAAATATTTCCAGAAAGCACTTCGTCTAATTTTTCTTTTTCGCTGTATAATAAAGAGTGCAATTTAATAACCCGGGCACGAACATCGCAACACAAAAAGCGAACAGCTTCGTTAACCTTAGACGCC
187	Contig1574_WUSTL	CAGTTTCGGTCCGGATTCCCGGGATATTTTGCCACAAAATCAGAATACCGGAGGATTTTTCATTGCGCTCCTTGAGAAAGTTTCCGGTTTACCGTGGATGAAGCCGAGCAAATCCGGAGAGAAAGAATCTCAGCCGTCACCGATGGAGACCGTTGCAAGTCAAGAAACATCAGAATTCTCAGATCCCAGTGAAATGAAACCGGTGCCGGGCGAAAGCGGCTTACCAAGCGAAGAAGAATTGATGGAAATTAAATCTGAAGCCAAAGAGGATTCCGTGGAGAAAGAAACTGACGAGTCCCAAATCCGGATTCGGCCATCGGCAACCGTGACAAATAGTGAGAAATCGGAGCCACCGAAAAAGAAAGCTCGCATATTCAAAGAGGATCCGTTCTATTACAT…
189	Contig1579_WUSTL	CAGTTTCGGTCCGGATTCCCGGGATAGCAACCAAAGGTAACCCTTCTACGAACGAAACGATTAGTCCGCGAAGTCCTGACACGTCTGACGTCGCCTCGAGAACACGACCCAACTTGGAACAGCCAAGAATAGTAGAAAGTAAAATTGATATTAATTTAAGCATTTTTAATATTTTTCACGAGTCCAAATTAGACGCTACCAGTCGCCGGAATCGCCTTAACACTCCTCCAAGAGTCGCGTGATAATGACAATAAAATCTGCCATGGCGTTAAACAATGAAGTACTTATCGACTACCAATCTTAATTATGCTCAATGACCCAAACTCCACGTCCGGTATCGTAGGAGCAGTGAATTTACCCAGGCCACTTTACTTTGCGCCCAAACTATGCTTCACCATG…
191	Contig1584_WUSTL	AGTTTCGGTCCGGATTCCCGGGATCAAGATTATTCAGCATACTTCCAAAACGCTAGTCAGATCCAGTCTCACTCGTCTGATACGGCCTCCTTTTCTTCCATATCTCTCACATCTTCTGGGTATCAGCCGATTTCCGACCACCAGGCGTCATCAAAACACGGTTCATCGAAACGTTCAAGCAACAGTCGGTCTCATCATCAATCGGATCAGACATCAACCAAAAAACGAAAAGAACAGCCACCCCAGTCTTCATTGCAGTTACCATCGTATTCCAACAATGCCGACATCTACAATGCAGCTGTCCAATACTCGAATTTGGATTACTATTCTAACGGATTTTCAGATATTATTGGCGGTATCGATCGTGTAAAATTATATGAACAGTGGTCACGGGAGTGT…
191	Contig3031_WUSTL	GGATTCCCGGGATCATCAATCGGATCAGACATCAACCAAAAAACGAAAAGAACAGCCACCCCAGTCTTCATTGCAGTTACCATCGTATTCCAACAATGCCGACATCTACAATGCAGCTGTCCAATACTCGAATTTGGATTACTATTCTAACGGATTTTCAGATATTATTGGCGGTATCGATCGTGTAAAATTATATGAACAGTGGTCACGGGAGTGTAATTTACCTCTCAATTTCTGTGGCCAAAATCTTCCTTGGAACAATGCAATGGCCGAGTACTGTAAGCATGCAGCCAGCCTTATGCCACAAACTGGCTCCGCTGCTTCCTCGTCGGGATTCGGACTCGGATCCAACAGCAACCCGCTTGCGTTGACATCGAACCTAAACCCAGTCGGTGGAGC…
191	Contig5423_WUSTL	TCCTCGAGGTTATTAAGCGGCCGCCCTTTTTTTTTTTTTTTTTTTTTTTTTTTTTTTTTTTCAAATTTGAACAATATATTCATCATCAATAAACTAGTCAAACTAAAGTCCTGCAGAGGCACTGCTCCACAGAATTAGAAACCATAAACAGATTTGTAATGCGCTCATCAGATAGTGTTAGAAATAATAATGATATAATAGATCTTGATAGTAATATTTATATATATTAGAGATTGATTAACTGCTACTGATGTCCTATTCATCACTGTCATCAGAACAATTTTACAAATTATGCAAATATATGTACACATATACACAGGCTGGCCATATCATCTGTACAGAGGGTCACACAGGTTAAAATAGCGTTTCGGGCAATAAAACATACAGTGTTAATACTGA…
194	Contig1594_WUSTL	AAATTTTAAGGTAAAGGGTTTATTAAAATTTATTTAAAATTTAAATAAAATAATATTTATTTATATCTAGTTTAATAAATTTTCAGATTTATGTTTATCCTGATATTCAAGGTGTTAGTGTATCGGATCTGTTAAATAAAATATTATCAATTTTACGACAGTCTAGATATTATACAGATGATCCAAACAAAGCTTGTTTATTCATACCATCATTGGACACACTGCATCGAGATGCTCTTAGTCCTAATTTTGACAGAAAATTAAATTTCCAAATTCAAAGTTTACCATTTTGGAATAAAATTGGATTGAATCATTTGATATTCAACTTCTATGCTGGAACTTGGCCGAATTATTATGAAGAAGAATTCCATATGAATGTCTATCGAGCTCTTTTAGCAA…
195	Contig1602_WUSTL	AGTTTCGGTCCGGATTCCCGGGATCAGAAAGTGGAATATTAAAAGTGGAATTCATTAAAATATAAATAATTGTGATCTTTTTTTATTGTCGCGTTTTGATTTAAGATGTTAAGTAAAACCTCTAAATAACTCCATGAAGCGAATATATAAAATCAAAATTAATAATTAAGTAAAAATAATGAACTTTAATCGTACAGATATCCTATTACCAAGTCGATACGTCACATTGATTAAAATGATTCCAGGAAGATCAGAATTTTTACAATGCCACGGGGGAATAGACACAGACAGAATATTCGTCCGTCTACCCCGAGATTCACAGCTCGTTTCCGGCAAGCACTCTGGGATTCGGGCTATGAACTCACATTAATAGAAGACTCAAATTGGCCCGTGAGACAC…
195	Contig5691_WUSTL	CCTTTTTTTTTTTTTTTTTTTTTTTTTCACTAACATCAAGTATTTATTTGACCAAAGAAAAACAATTTATTTGAGTGACATATTCATCAGAGTTTTTCCAGTTAGTGGTGATCTTCTTGGACATCACTTTCTCGGGTCTTGCATGCCTGGCGTCGCCTGGCGTAACTGTGCTCATTGATTCTCTCTCTTTGATGGAGTCGTCTTCGCAATTCTAGATGAATCAACTAGTCGGAAATCACCACATCTCTGGGAGCATGCATCGTCAATAACCTCAGATCGTCCAAATTGTAGAATACATTCCAGCCGAGATTTTGCTTTTTATTCGCACTAATCTCCGCTTGCATATGTAACTTTTTAGTGCGCTTTTCTTGTCTTTTTTTCGGATTGGAACAATTGGAA…
195	gnl|ti|1463484099_WUSTL	GGAATTCATTAAAATATAAATAATTGTGATCTTTTTTTATTGTCGCGTTTTGATTTAAGATGTTAAGTAAAACCTCTAAATAACTCCATGAAGCGAATATATAAAATCAAAATTAATAATTAAGTAAAAATAATGAACTTTAATCGTACAGATATCCTATTACCAAGTCGATACGTCACATTGATTAAAATGATTCCAGGAA
196	Contig1603_WUSTL	CCGGATTCCCGGGATGACATTTCTCAACTCGTTATTCCGCACCCAATTTCCCCAGAACACAAAAACTTCTGGAGTCGTGGAAAACACTTATAAACTTATCGAAAACGATGTTGAATTAACTCTTAAATTAATCGAAGTTCCAAAATTCGGTGACAAAATCAACAACTCGAAATCGTGGAAAAAAATCGATGACTATCTCGAAAAATGCTTTGCTAAACAATTGAATGTCGAATCGAAAATCAACCGAACATCAAATGAGATATCTGCCGATCATTTAGTCCATGCTTGTCTGTATTTCATTCAACCGAAAAGCGACAAGATTTGTTTAAAAGATCTTGATTTGGAATTCATGAAAAATGTTCATTACAAGGTTCATCTGATTCCAATTATCGCCAAAGC…
196	Contig5240_WUSTL	GGGATAAGATTTGTTTAAAAGATCTTGATTTGGAATTCATGAAAAATGTTCATTACAAGGTTCATCTGATTCCAATTATCGCCAAAGCTGATTCGATGACGGCCAGTGAGTTGCAAATCAACAAATCGAATTTATTGGCCGAATTGCACTTGCACGAAATCAATTATTTTAAATTCAAAATGCTTGAAGAATCCGGATGGAGACTGGAATCAAACTGGTTTGTTAAGTTACAGGAGAAACGAATGGTTCAAAGTCTCATTGAAAGATTTCCATTTGCAGTTGTCGGTGGACAAGAGTCAATGATAAACGACAAAGATCAAGTGTTGGTGAGATCATATCCTTGGGGCAAGATTGAGGTGGATAATTTGGATCATTCTGACACGGCTGCGGTTCGAGCTC…
196	gnl|ti|1608867672_WUSTL	CCTTTTTTTTTTTTTTTTTTTTTTTTTCAAAATGTAAAATGTAATTTTTACAAAATTTCAAATTCAATCACAAAATATTTTACATAGAAATTATGAAATCTGCACAAGTATCTTAAAAAATAATCTAAGATTTTTAATTATCTATTTTCGTATTTTACTTATCGGCTTTGACTTGCCATTTCGGGTAATTCTCAAAGTGCCGTAGGTCTCGTGATAGTCAATATTTTCACAGTCCCATTCGGTTTTGACGGCGATAAATTTCGTAAAATCTCGATCGAATTCACAAAGAGCTTGATTCAACTCATCCGCCATTACTTCA
198	Contig1609_WUSTL	CGGATTCCCGGGATGGGGCAAAGAGGGCCAAATGGACCTATAGGAATCGTTGGACCTGATGGCCCAAGAGGACAACCAGGCCCAATTGGTCCAATGGGTCCTATTGGAAATCCTGGTCCAAAAGGATCCAGAGGCTTAGATGGTAAAGTAGGAGAACCAGGTCAAAAGGGAGAAAGATATTTAAAGGGCATAAAAGGTTCTCCAGGAACAATTGGCGCTGTCGGCAGCAAAGGAGAACCTGGTCCACCAGGTTTAACAGGACCTCAAGGCAAAAGGGGAAATCCAGGTCCCAAAGGAGAAACTGGTTTGATGGGTCCGATTGGCCCCGTAGGTGAAGATGGAGAAAGTGGAGCAGCTGGACCATTGGGACCTTATGGACCTCCAGGACCGCCAGGAGAT…
198	Contig5411_SE3	AGAAGGTTCCATAGGACCAAAAGGTGATCTTGGGCCTAGGGGTCAATCTGGAAATCCAGGCCCACAAGGAATTAGAGGGGCTAGAGGCCAATCAGGACCCACAGGAGAGCTCGGTTCTAAAGGCGATAGAGGCAAGTTCGGGCCCCAAGGACCAACCGGAGATAAAGGTGAGCGTGGGGATCCTGGATCTCAAGGTCCTCCTGGCCCAGCTGGACCAAATGGACCTATTGGAGTTGCAGGAAGCCCTGGTGATAAGGGTGGGAAAGGTGTTGTTGGAAATCCTGGTCCACAAGGCCCAATAGGAGAGAAAGGTGTTCGTGGTTTATTAGGAAGAAAGGGTTCAGTAGGCCTAATTGGACCTGATGGTGAAAAAGGAGATGTTGGTCCTCTAGGTAAAAC…
198	gnl|ti|1389002097_WUSTL	CGCCAGGAGATAGAGGTTTGCCTGGAGATTCAGGAGACAGAGGTTGACTAGGTAGACCAGGTCCACCGGGTCAAGTTAAAATCAGAAATCCACCAGAAGGATCTTCTGGTAGATATAAAAGATCCACAAGAGCGCAATCTTTTGTGGATATTAACGATGCATTGTTTGATAAGGTTGATAAAATAACAAATAAAATCAAAAGAATTCGATTCCCCACTGGTCATAATAAGGATTCTGCTGCACGAACCTGTGCAGACATTAAACTTCAAAGAAAACAGTCTACTGATGGTCAGTATTATATAGATCCAAATGAAGGATCGGGTAAAGATTCCATTGAAGTTGAATGTGTATTTAGTGAAGAAGTGAAGACTTGTATATCATCAGTT
198	NB_22_7b	TCCTCCAGCAAATTCAAACTGGAAACTACAGATTTATCAATGCTTCCAATAATTGATTTNCAAATAAATGACTATAACAATAAAGGAATCAGCACACTTGGTCTCAATGTTCTGTCAATGTGTTTTTCATAAAGTGCACCTGAAAACTTGTATTATTTATTGTATTGTTTTGGTGATTTTTCAATTTGAAATTGTTATCATTAATTTGTCAAGTGAATTTGTTGTAAAATAAGGTTTGTGTTCGTTAAAAAAAAAAAAAAAAAAA
200	Contig1614_WUSTL	AGTTTCGGTCCGGATTCCCGGGATACCGATTACAGTATAATATTCACAAAAGTGAATTTGAAGCTGAAAAGGAACAGAGAGAAAAAGAGAAACGCGAACAAATTAAACAATGTTCACAGGAATTGGTTAAAGATTGGTCCAACACAGTTTTAGGTGCTAGACAAAAAAAACTAGCTGAAAGAAAATTAAGATTAGAAATTGAAGAAAAAGAAAGAAAAGAAATTGACGTGGCTGAAGCTTTATATCAAGCAGAACAAAGACGAAAAGCGATTGAAGATGCAAAAGTTAAACAATACTATCAAACAGATAGAGTGAAAAATTTCCACTCTGCTCTTCTTTTTTCCGAAGTCCTAAAAGAAAGAGAAGCTCAAATAGAATTGAAGCGACTAAGACAATTAA…
200	Contig6347_WUSTL	AGAAATGCTCAGATCAATTGAAGAACATAGAAACAAAGCAATGAGAGCTTTGGAATGTGAACAGCTATTTAGTAAGCAAAGAGACTTAGATTCTTTAATGGCTAGAAAGGAAGCTGATGCTATTTTCAAAGAAAATGAAGATAGAAGACAAAAGTTGAGATTAGCTGAAGCGAAACGATTAGCTCAAGGACATTTAGCTCAAGCGAAAGCTTTGAAAGAATCCGATGAAAATTCAATGAATAATAAACTAAAAGTAATGGAAGAAAATCAAAAATTGCTTGATCAAGAAGAAAAAATATTCCAAGAATATGCTAAAAGGGTTATTGATCATTGCGAAAAAGGGGGCCGTAACACTTATCCACTGAGAGTTGCGGCGGCTAAAGGAGTCGGCGGCGGGTT…
200	Contig6632_WUSTL	ATTAAGCGGCCGCCCTTTTTTTTTTTTTTTTTTTTTTTTTTTTTTCACAAAAACTAAAATATTTATTTTTCAAAACTACACCTTAGTTAGTTAGATAAAACAAAACCTTTTTAAGGAGATTTTCTGATATATAAATACGCTCATCAGATTTTCAAAATTCCACAATCATTCCACACAACATACTGTTAATTAGTTTACATTTTAATTTTAATTATTAAATTAATTTAATTTAAAATTTTGTCTCACAGCAGTCATAACAAATATACAATTAGAATGGAAACCATCAAAATATGCATATCATATGATTACAATAAAGAAAAACAAAAAAACAAGTCTTAAATTTACTCTTGTAGTTACTTTAAATGTTTAATCAAATTTAGACAATTTTCCCGAATGTCT…
201	Contig1616_WUSTL	CAGTTTCGGTCCGGATTCCCGGGATCTGAATTTGAGTGTAATTATGTTGATAGCGATCTCCTCCAACCTGTCAACGGGAACATTCGGATATGAATGTCAGAACTCAATCGAGTGCACCTTTGCTTGCCGCAAGTGTATTTACAGCGATCCGAGCTGGCTGGAACCGTCCGACTGTTGCGAACTGTGCTCTGACAAAGGTCTCAAAGCTCTTACTCGTTGCAATTTAAGGACAAAAAGAGGACATCGATTTCTGAGAATATAAATTCAATAGATTCACTATTGATTTATCGATTGTTTTGTTTATTATAACAATTTGTCAATAAAATACTTTTCAAATTCAAAAAAAAAAAAAAAAAAAAAAAAAAAAAAAGG
201	gnl|ti|1484635854_WUSTL	AAACAAAACAATCGATAAATCAATAGTGAATCTATTGAATTTATATTCTCAGAAATCGATGTCCTTTTTTTGTCCTTAAATTGCAACGAGTAAGAGCTTTGAGACCTTTGTCAGAGCACAGTTCGCAACAGTCGGACGGTTCCAGCCAGCTCGGATCGCTGTAAATACACTTGCGGCAAGCAAAGGTGCACTCGATTGAGTTCTGACATTCATATCCGAATGTTCCCGTTGACAGGTTGGAGGAGATCGCTATCAACATAATTACACTCAAATTCAG
202	Contig1618_WUSTL	TTTCGGTCCGGATTCCCGGGATCCAGGATGTCAGGTTGGAGGATATGCTTGGGAACAACTAGATGTACCGGCGCGTTGAGCTCTAAGAGGGCCGAATCCTTTGGATCATATCTATGCTGTAATCGGGTAGGTAGCCATCGGAGTTTGGAATCTTCGCCAACCGTCTACGTTGCTGGTTGGCTTTCCACCTGTATTTTTTTCGAGGTTTTCGAATTGATGAAGTGCCACCTCGGCTTCATGGCGACTTTTTCGAGGCGGATTTCTTCCTGGCTCCGGTTTTATGGCGAGACTTGGCAGCTCCATGTCTTCGTCATCCCGATTCTGATTCCGGAGAGGCTATGGAGGTACCGTGTGTAGATAGGGAGTATCCATGTTCCCACAGGGCTTGTCGGTAACGTC…
202	gnl|ti|1484635858_WUSTL	CCTTTTTTTTTTTTTTTTTTTTTTTTTTTCAAATTCAAAAATAATTTATTAATACAATTAAGCACACATAAATCCAAACTAATATTTTATAATTAATGCAAATCGTCTCATTCTTATTAGTAATGGTTACCAAAATATAAAAGTAGATTGGGTTTGAGTTTTCATTTCATGATAATAGTAAATACCTAAGGTAGCATTAGATTTATAGTTTTTTTCTTGCATGCTCAGTAAATAAGTATCGCCGTAGGTGATCAATAGTTATATTTTAAGCCAAATTGTACATCATTTCTGCCGTTTGAATATTAAGTGCGTTTATTAGGTGCGATATAAACACTTGATATATTAAAAAGGCTGTATGTATATAAGTTAACCTATTGAATTTATTTGCAAATGATAAAT…
203	Contig1626_WUSTL	CAGTTTCGGTCCGGATTCCCGGGATCTTCTATTGATCGGCAGGCAGCAAAAATCTCCTGAGTGGTTTACGCACACACCTACTGTGTTTCAGAAATTTTTCTTGCTCAGTTGCCGAGCTATTCTATTACGTCACCAGGTGTGTGCTGCCACGTGTTCGCATGCTGATGCTCTTGTGATAATGACGATCTGCCAATTTATCGATTGGAAAAATCTCTCTGTTTTCAACCATTCTATTGGTAGATATTTCTCTCTCTTCAACATATCTAGTCGTTCATTTGGAATTAATTGTCAATCGTGAATGTCATGGAGAGACTTCTACTTCCATTGCTCGAATTCATTAACAGTATTTGTCCCTCGATCTTTACGGTAATTATCCTCCTAAATCGGCCTTGTCCTCGG…
204	Contig1628_SE3	CTTTATTTTAGTCGCTTTAATTGGCTTCATTGTTACATGCGATGCTCTAGGTCAGTTAACTGAAGACCAATTGGTCGTTTTACCACATAAGTATAACTATGATGAAGCTACCCGCCAATGTGCTAGCAAAAATCTGCGTTTAGTTAAAGTTAACGATATCGAATCAAATGAACTTCTTTTTAATTTTGCTGTAAAAAAAAGGCTAGGTAAGTATTGGATAGATGGAAATAACAAACAAGGAACTGGACGATGGGTTGATAGTGAAGGCAATATGTTATCATTTACAAAATGGGCTCCCGGTGAACCAAATTATCTCAAAACAGAACGATGTATTGAAGGCTTATTTTTTAAAGATTCGTCTTGGAATAACATTGGTTGTGATAGTGCGAAAGCCACAAT…
204	Contig3767_SE3	ATAAGTATCATTATGATGAAGCTACCCGCCAATGTGCTAGCAAAAATCTGCGTTTAGTTAAAGTTAACGATATCGAATCAAATGAACTTCTTTTTAATTTTGCTGTAAAAAAAAGGCTAGGTAAGTATTGGATAGATGGAAATAACAAACAAGGAACTGGACGATGGGTTGATAGTGAAGGCAATATGTTATCATTTACAAAATGGGCTCCCGGTGAACCAAATTATCTCAAAACAGAACGATGTATTGAAGGCTTATTTTTTAAAGATTCGTCTTGGAATAACATTGGTTGTGATAGTGCGAAAGCCACAATTTGCTACGACCCATCAACGGATGAAACTCCTGGTCTTACTGAGAGTCAACTAGTTGTCTTGCGAACAAAAGCAAGCTATGAAGTTG…
205	Contig1633_WUSTL	AGTTTCGGTCCGGATTCCCGGGATCGACTTCAAGCCCGAGTCTATCATAGCTGTGCACCGATTGGTCAATCATTTCCAGATCGCTCTTGGAAACGGCGAGATCTGCACGTTTGATTACACTAGAAACAAATTATCAAACGTTTTCTCCTGGAAATTGAGATTAAAATCGATAATCACAAAACTCAATCAGTCCGTGGCACTCACATCGGATCACAGGGTTTATCGCTCAATCGATAATGGAAATCCAGTGGAAATAAAATACCTGGAAGGTTGCCAGCACATTTCTTTATCTTTCAATAAGCAATTTGTTGCGATTTTCCCACAGACAATTTGCTGGGTTAATTGGAAGAGCTGCAATATTGTCAAGCAAACAAGAATAAAAGTCCCAATCAAAAGCGT…
206	Contig1636_WUSTL	TCCCGGGATCGCAAATGCCCTTCAATCATAACAATGTCGTCCATGCCAACCACAGCGCGAATGCAGCGAGATTTCTTTCTAATTCCGCTGTCAATTCGAGCTATAATTCTGTTCAAACCACCGCCGGTGTTGGCGGAGCAGCAACCGAACAACAACAACCTGCCGGTGGTAATACCAACAACACGAGAATCAATTGAAGAGTTAAATACAAAATTATGGAATATTTGTAAAAAAAAATTATTTACGATTTATTATTGTTACTCTTTGCAAAATTTTCCTTTTTTGATATTATATAATGTTTGGTATTGATATAATAAAACGTCATGGCAAATAACCCCAACAATCGAGAAGCTCCTTTCTGATTGGTTGATTTAATCGATTTTTATATTTTGCAAATTT…
206	Contig5966_SE3	GTTTGAATATTTTGCGAGTTCTAGTGAGCTATTTATTTTGATACATTAGTCAACTGTTTACGCTTGCTTATTATTATTGCGTGTTATGATTTTATCCAAATTTTGATGTTTGATATTTTTTTGATTACTATCACTATAGTTACGTTATTTGCTTAATGGCATCCTCAATTATGAATGGTCGATTAAATAGTTGAGCTTTGTTATAAGCATATATATATATATATATATATATATATAATGCTCTGCTATTGTTTATTAGATGTAGGAATCATTAATATAATACCGGGTGTTTGTGGTGTGTTTTGTCATTTTTTATTTTGTAATTTTACGTTTTTTCACTTGTCAGTTGAATGATATATTTATGATACATTGATGCTTTTTAATACCTTTATTCCTTTC…
206	Contig6320_SE3	CACCTTTCGTTTTTTTGATTAAAAATGAATACAAATGAAGCTATTCATAATAGAAATGCTGAAACGGCCCCCAGATTAAGATACGCGGATCCAATTCTGCCAAATGTTGTTTTTCCTTATAACTATCCAATGCAAGGTTTATTTTATCCTATTAATTCTTCTGTGATTATGGCACCTAATCATTCTCAACCAACTACGATTAATGCTAATGATCACAGTAGTAATGATCAAAGTGGAGTTATGTCGCCAAATAGTGATATAAGTATTGTTAGTCAACCTCCTTATAAGATTGTTAGCTGGCAAGATATAGCTGATAGTTATGAAGGTAATGAAGAAAAACCTAAATGCGGGAAGTTAAGGGATAATATTTATTTTACACAAAGATCAGCATCTAGTGAC…
209	Contig165_WUSTL	AGTTTCGGTCCGGATTCCCGGGACTCCGAAATTGTTATGCAAGAGTGTAGAAGTTTTTAAATCGCAAAATAATAATTTTTTAAGAGGTTGTCTTTGGTCACCAGATGGTACCTGTATATTAACAAATAGTGATGATAACTATCTTCGAGTGTTTGAATTACAAAAACAATTATACGATAATGTTCTTCGTGATGTTAAGTCTGTTGATAGTGAAATGACACCAGTACTACAAATACGCAATCTTGATTTAATTTACGATATGTCTTGGTATCCATATATGAATAGCAATGATCCTGATACATGTTTCTTTGCAAGTACTAGCAGAAAAAATGCCATTTGCTTTTGGGATGCTTACACAGGAAAAGAAAGAACTCGAATTCAGCCCCGTGATCACATGGA…
209	Contig4967_WUSTL	GTGATGTTAAGTCTGTTGATAGTGAAATGACACCAGTACTACAAATACGCAATCTTGATTTAATTTACGATATGTCTTGGTATCCATATATGAATAGCAATGATCCTGATACATGTTTCTTTGCAAGTACTAGCAGAAAAAATGCCATTTGCTTTTGGGATGCTTACACAGGAAAAGAAAGAACTCGAATTCAGCCCCGTGATCACATGGATGAGCCTATCAGCGCGCAAAGCTTGGCTTTCGGAAGAGACGGCGTCAAATTGTATTGTGGATTTGACAAGTGCATTCGAGTGTACGACATAACAAAATTCGGTGGAAATCCTGAAAGAAGGCCACGAATTGGAAATAAATCAGACCTCCGTGGAATAATATCTTGCATTGCAACCAGTCCGGTTAATA…
209	Contig7417_SE3	CTAGAACTGGAAACTACATAATGATGTTTGCAATGGGTTATCGTTGCATCCGTGTCTGCCAATTGCAGCCACTTGCTCTGGACAGAGGCGAATCGTTCCAGCTTGGCGTCGCAAAGGTATGTTGGAAGGCCCTGTCGACAATACCGATGATGACTCTGAGGATTGGTCAACAGATGAAGACAATGACGTCATGTTTGGAATCGATGAAAATGAGTTAAAAATTTGGTGTTATCCCGTCTTAAATGAGCTTGTGAAAATAAATGATATTTTATGAAAAAAAAAAAAAAAAAATGCGA
209	gnl|ti|1374060173_WUSTL	TCACATGGATGAGCCTATCAGCGCGCAAAGCTTGGCTTTCGGAAGAGACGGCGTCAAATTGTATTGTGGATTTGACAAGTGCATTCGAGTGTACGACATAACAAAATTCGGTGGAAATCCTGAAAGAAGGCCACGAATTGGAAATAAATCAGACCTCCGTGGAATAATATCTTGCATTGCAACCAGTCCGGTTAATATCGGCATGTATGGTTGCGGTTCGTATAGTAAAGACGCGGCAATTTTTCATGAGAATACTCGTGAACAGATTATGGAATTTTTGCGTGCAGATGATCGAATCGGAGGAATCACTCATATTGAATTCTCTCCCACCGATATGAATTGCGTTGTTACTGGCAGTCGTGTCGATGATGCACTACATGTGTGGGATTTACGAAGTCC…
210	Contig1653_WUSTL	GGGATCGGAGTGCTGCTGAACATCCCGAAGGACCAATTAGCTCGGGTTGCTCAGTTCCTCGAGAAGCAGGGATTCAAGGACAAGGCGTTGGCAGTGACAACTGATATGGAGCACAAATTCGAGTTGGCGTTGAGTCTGAATAAATTGGAGCTGGCATTCGATATTGTGGACGGTGACAAGGACAACAGCACCGATCAGAAATGGAAACTGATGCCGCCACGAAGGCATGCAATTTCCAGCTGGCACAAGAGTGCATGGCCCGCGCTCACGATTACGGCAGTCTCTTGTTGCTGGCAAGCAGCACTGGCAATCGATCGATGATGGAGAAACTGACGGAGAGGGCGACCGATGATGGCCAGCAGAACATCGCATTCCTTTCACGATTCCTTCTAAATGATC…
210	Contig2425_WUSTL	ACAGTTTCGGTCCGGATTCCCGGGATCGGAGGCGAGATGGTGACTGTGGCCCACCTCGAGCGGCACATGTACCTGCTGGGGTACTTGCCCAAGGAGAATCGGGTGTTCCTGGCCGACCGGAGCCTCCAGATCATCAGCTACACATTGCTGCTCTCAGTCCTCGAGTATCAGACATTGATTATGCGAGGTGATTTCGACAGTGCCGACGGAGTGCTGCTGAACATCCCGAAGGACCATTTCGCTCGGGATTCCCGGGTCCTCGAGAAGCAGGGATTCAAGGACAAGGCGTTGGCAGTGACAACTGATATGGAGCACAAATTCGAGTTGGCGTTGAGTCTGAATAAATTGGAGCTGGCATTCGATATTGTGGACGGTGACAAGGACAACAGCACCGATCAG…
210	Contig5810_WUSTL	ATTAAGCGGCCGCCCTTTTTTTTTTTTTTTTTTTTTTTTTTTTTTTTTTAAAAACAATAAATTTATTGAAACCACATCGCAACAAAAGACGGAAATCGAATTTCTAATCAGATTTATTGCTGTCCTCGTCAACGTCCTCCTCGTCCCACTCTTGTGATAAAGCCGCGTCGATCTCGTTCTCAATTTCCTCTCCAATGGAGTTGTGATCATCAGATAGCGAGCCGTGACTGGCGCCGCTCTCACTGATAACAGCAGAAGCATTGAGACTGGGAGTCACCTGGACTGGATTAGTTCTCACTTCGTCGGCTGGTTTTCGCTCCCACATGTGCTGGCGCTGTAAATATGCATTTGCCGGCATTTTCTGACATTCCAATGAGGTCTGTTTGAGATGGGCTTCGA…
210	gnl|ti|1440434868_WUSTL	AAAGAACACACATGCCGCCACGAAGGCATGCAATTTCCAGCTGGCACAAGAGTGCATGGCCCGCGCTCACGATCCCCTGCAGTCTCTTGTTGCTGGCAAGCAGCACTGGCAATCGATCGATGATGGAGAAACTGACGGAGAGGGCGACCGATGATGGCCAGCATAACATCGCATTCCTTTCACGATTCCTTCTAAATGATCTCGATGGCTGCTTACAATTGCTCCTCGATTCAGGT
211	Contig1657_WUSTL	GTTTCGGTCCGGATTCCCGGGATATTCAATGCTAAGAAGACTCAGTTTTTCATCGAGAAATTCTGACCAATTAACCTCACCAATGACGCGGTTAAATAAGCGAGGAAATTTGTTTCCAACCTCACCGACTTCTCCGAAGATTCCTTTCAAAACTTTATACATTAATTACGGAAACATAGTGGAACAAGTTCTCAGTTATTATTCATCGGAAAACTTTCAAGATTGTCCAATGGATGTCCATTTTACGTACAGTAACAAGCAAGTGGAAAAGAAATCTGCTGTTGACATGTTTATGACATTTTGGCAGTTTGTTTTTGAAAAGTATTTTGTTGGAAGAGATGGAAGTTTTGTTCCTAGAATGGATTTGAATGGGGATTGTTTGAATGATACAGAGGCTAT…
211	Contig7074_WUSTL	TTTTTTTTTTAACTAAAGGATTATATTAAATTTTCACAAAATAATAATTTTCTACAATATGTCAATCCAATGAAAAGGTTTTCCAAATATAGTCGAGTATCGTTAGAAATGAAGCGTAATTACGCAAGTTGCATTATGAATTTCATTTTCCAAACAAGCTAGATTTCGAGCTGCATCTGCTGAGGAAGGAAGCTCCATCATTGAGATCGCAATTCGGATTATCTGAATCGCAAAAGACCGGCTGGCATTGGCCAGTGTTGTGGCAGGTTTTTAGAAAAATAGTCGCCATCTCTTCACTGAGATGTTCCCAGTTCGGATTTAGCATAAGAATTCCTTTTCTTATATTTCCCAAAATGTAATGCGGTTTTTCAATGCAATAAAATTTGGACGATTGTAGAA…
212	Contig1658_WUSTL	TCCCGGGATCGGCCGCCCTTTTTTTTTTTTTTTTTTTTACATTTAAAGAAAATGAAACTTGCTTTTCTGGTAATTCTGATTGTTTTTGGAATAACTCTGTTTTCGGAGGAGGCCGAGTCGCATGATTCTGAGTCATTTGGTGATGATGGAGAAATCGAAATAAAACATGGAGATGAAGAGAAACATGCAGAGATTGATGAGGAGAATAATTCAGAAATTGATGAAGAACCGACAGAAATTGATTATTCAGAAGAAAAGTAGAAAATACAAATGTCATTTTATGCGCAAATGTCTGAATAAAATTTCTCATTTAAAAAAAAAAAAAAAAAAAAAAAAG
213	Contig1659_WUSTL	AGTTTCGGTCCGGATTCCCGGGATCGAAAAAACTCGACACAGCCGACTTAAGACCGATTATTATAGCGAGCAATGAGGAATTTCTCCACAGAGAATGGAGATCTTTAGCGTGTTTTCCAAATCTCCATCCGATTTCATTCAATAACATCAATAAGAAGTCTCTAAGTGTTCTTCAAGTGGAGAACTGCCACGTTTGCGTGATTATGAGTGCACGAGTCAGCAAACGGAACGCAGCGAATCTTGATTTCCATCTCGTCGACAAAGAGATCATTTTGGGCACTCTCAATGTCAAGTCTATTTTCAAGAAAAAACTTCAAAAAAAATTCATCGGAAAATCCGGAGAAATCCCAAATCGATTTCTAATCACAAAATTATTAGTGGAAAACAATGTCCAGTTTC…
213	gnl|ti|1608867256_WUSTL	CCTTTTTTTTTTTTTTTTTTTTTTTTTTTAAGATTTAAATATTTATTTCAAATAAATCTAGTTGAGTACACGTATAAGCCAGCAACACTAAGTTAATAATAATAATAATGATAATAATAATAATGATAATAATAATAATGATAATAATAATAATAATAATAATAATAATAATAATAATAATAATAATAATAATAATACTTATAAGCAAGCCCGGAGAGGATAAAAGTAACTCTTGATGAAATGTATAATAAATCTGTCAATTCGTAATAGTAAAGTCACACTGGCTTAGCGGCTGTAACCCGAGAACCGAATCGTAACAGCTGACGGAAAATTCACCATCGGGGTTTGTCAGAATAACCTTTTTTTTACTGGAAGAAAGAATATTTTGTGTGGTTTCAA…
214	Contig1660_WUSTL	AGTTTCGGTCCGGATTCCCGGGATCCAATAATTGTCGGAATTGTGATTATAATATCCTTGGTTACTGTCCTCTGGTATTTTTTGTGTCGAAAGCGTAAAACATCAACTGTATCCGCTCAAATGTGTCCACCTCATATTATCCAAGGTTATGGTGCTGATTTTCATCATCCAAATTTCGCAGTCGATGTTGCTCATCATGGAGCGATAGGTCACCATGGAGCGATAGGTGACTGTGGAGCGACTGGCCACCATGGAGCGATAGGTGACTGTGGAGCGACTGGCCACTGTGGAGCCATAGGTGACTGTGGAGCTATATAAACTGTGCCCATGGTAATTAAGATCAGAATTTAATTATAACTAGAGATTATGATGATCGAACAAATTACTGATGCATGCGTT…
215	Contig1664_WUSTL	GGATTCCCGGGATCTTTCCGTGAATATATTGCCATGGTAACCTCTCACAATAATATATTGACAGTTTCTTCATCCAATCAAAATCACTGCTCGCCGATCTGCGTGTTTCACTCATCTGCAGAAGCGAATGTCAGACAATTGATTGATAATTATCACAGCAGAAATCCACGTGGCCAATCCCGCCATAATACTTCTCCTCTTTATCGATCCCATTATTATCCCATATTGATCACAGACAATATTCCAATCGATAATATGAACCCGAAAGTAGATCCACCAGTGCATAGCAGTTTGCGTTCGCCAGCTGATGAGTGCACTCTGATGGGGGCATATCACCTTGTAAATGCCATCCTGGCATTATCTTTTGTCATTATGTGTTCCCTATCGCTACCAGCGGTC…
215	Contig809_WUSTL	ACGGATAGAAAATGATGATCATTCTAATCATTCGAATTTGCATTCTGAGTCTCCTTTCCATGAATATATTGCCATGGTAACCTCTCACAATAATATATTGACAGTTTCTTCATCCAATCAAAATCACTGCTCGCCGATCCGCGTGTTTCACTCATCTGCAGAAGCGAATGTCAGACAATTGATTGATAATTATCACAGCAGAAATCCACGTGGCCAATCCCGCCAAAATACTTCTCCTCTTTATCGATCCCATTATTATCCCACATTGATCACAGACAATATTCCAATCGATAATATGAACCCGAAAGTAGATCCACCAGTGCATAGCAGTTTGCGTTCGCCAGCTGATGAGTGCACTCTGATGGGGGCATATCACCTTGTAAATGCCATCCTGGCATT…
216	Contig1665_WUSTL	CAGTTTCGGTCCGGATTCCCGGGATCAGATTATAATTTTGACGAATCAGTTAGCTCGTTGCGTTATGCCAATAGAGCCAAAAACATAAGGAATAAAGCAATAATTAATGAAGATCCAAAAGATGCATTGTTGAGACAATATCAGAAAGAATTGGAACGATTAGAACAGCAATTAAAGGACGGAGGTATAGAAGATGTATCAGGAGAATCAGAATCAGAATCAGAATCCGAAATTGTTATAGATGAGAATGGGGTCGAAAGACGCGTTAAAAAACCTAAAAAAATCAGATCAGAGAAAATCAGTAAGCAACGTTTAGCAGAAATCGAACGATCTATTGAAGAGAATAGACGAAAATTAGAACAACAGAAAGATATGGAATCAGAAGAGAAAAATCGTGTC…
220	Contig1688_WUSTL	CCGGATTCCCGGGAGACCTTCGATGATGATGGAGAATTCTGGATGTCTTATCAGGATTTCATTAAAAACTTTGAGAAAATGGAAATATGCCATCTGGGTCCACAATCTCTTGAGGCTGATCAATTAGGCGGGAAAAAGAAATCTCGCTGGGAAATGTGTATTGAAAATGGAGAATGGAAAAAACGATTAAATGCTGGAGGCTGTAGAAACTTTTTAGATACATTTTGGACAAATCCACAATTCCGAGTTAAAGTGGTTGATCCAGATGAAGATGACGACGAGAATCTCGGAACAATTATTATTGGATTAATGCAGAAGGATATGCGCAAACGTCGTAAGGAAGGAGTTGAATTTTATACAATTGGTTATGCAATTTATCAATTAAAAGATGAAAATCAG…
220	Contig4351_WUSTL	GTTTCGGTCCGGATTCCCGGGATGTTGTTCTATTGAAGCCGATCCCAGAAAGACCGAGGCGCAACTTCCAAATGGTTTGATTATGGGACATGCATATTCAATAACTGACGTGAAAATGGTCAATATAAATATACCTGGAAAATCCGGTAAAATCCAGTTGATTCGAATTAGAAATCCTTGGGGAAATGAAGCTGAATGGAAAGGTTCTTGGAGTGATAAAAGTCCTGAATGGAACTATATTTCTCAAGCTGATCGAAACACTATGGGGCTGACCTTCGATGATGATGGAGAATTCTGGATGTCTTATCAGGATTTCATTAAAAACTTTGAGAAAATGGAAATATGCCATCTGGGTCCACAATCTCTTGAGGCTGATCAATTAGGCGGGAAAAAGAAATC…
220	Contig6497_SE3	GACAGTCATTCAACCAAATCGCTGGGCAAGATCTGGAAATCGATGCATACGAATTGCAGGATATTTTGAATACCGCATTCAAGAAAGGAGTAACGAGAGCCGGAATGGAGGTTAATCCAGCAAATTTCAAATTTGATGGATTTAGTATTGAAACTTCAAAAAGCATGGTTGCCATGATGGATTATGATCAATCTGGAAAATTGGGATTCGATGAATTTAAAGTTCTCTGGACTGATTTACGTTTATGGAAGGAAGCTTTTAAAAAGTTCGATCAGGATAAAAGCGGAAACTTTAATTCATACGAATTGAGACTTTGTCTTAATTCCGTAGGTTTCCGGTTGAGTAACAAGATTCTAAACAGTCTCGTTATGCGCTTTGCCAACAAGGAAGGCTTGGTTT…
220	gnl|ti|1450460140_WUSTL	CCTTTTTTTTTTTTTTTTTTTTTTTTTTTTTTTTTTTTTCAAGTCAAATAAAAATAGATTTAATTAACTAAAAAAAATAACACTTTTAAATGATAAAAAAATCAATTAAAGAACTTAAACAAATTCTATAATCCCATCATATAACATGCAGGGAAAAATCAGCAAGCACATGAAAGGGTAAGATAACTAAATTTTTAAATAATTCCATTTTCGATTAGTTC
220	gnl|ti|1450466871_WUSTL	AACTATTTTAAATATAACGGCTCAGTTGCAAAGGCACCGTCTTTTATAAACCTTCGAGAAGTTTGTGGTCGACACAAATTACCACCTGGAACATATGTTATTGTTCCTTCAACATTTGAACCTAATCAGGAAGCATCATTCCTTATGAGAATTTTTTCTGAGAAACCAAATGAATCTGGTGAACTTGATGAACAAACAGCTATGATTCCTACAGAGAGTAATCCAGTAGTCAGTAACACTGCTACTCCAGTGCCAGAGAAAGTCGTCAGTCCAGCTGATGATGCACAAATTATGGCGCTGCGACAGTCATTCAACCAAATCGCTGGGCAAGATCTGGAAA
220	PL030008B20G07_SE3	TTCAAAATTAAAACAGATCTATAAATGCCATACGTGTCTACAAGAACTGTAAGAACTATTAAATATTCTGGTGGAGGAGTACCTGAAGTAACAACTACTACTACAACAATAGACAATGGAGACAAAAAAACAATTACAGTCCAAGGAAATGATTTTGGTGGTATTCCTATCGGATCAGCGAAATTTCAAACCCCGCGTTCTAATGTAATTAAGCCCGCTGTAATTGGTGATGGTAGTAATGTACCAGTTCGTCCAACTGGATCACATGCCGGAGACGCTGTTCCAGAAGGTAGAGGGGGTGCATCTGTCGGCCCAAGCCAAGACTACAATAACGTGAAAAATAGCTTACGTGGAAAACTATACGAAGACCCCGATTTTCCTGCAGTTAATGAAAGTCTT…
222	Contig169_WUSTL	CGGGATTTTTCATTGTTGGCTTTTTAGAGTGCAGCGTTGCTGTCACTACTGCAATTATTTGCGGCAGGCAAGTTTGTTTCGGAGCAGTTTACCTTCCTGCAGGTAGCTCTGTGCGTAGGCGTGCGTGCAGTGGTTTTCGCCGTGGATCAATTTATGGAAGAAATCAGTGTTCTTTATTAGGCCCGCCATCAGATCTGCCAGGCTTAGCGAATCTGCTAACCGGTACAAACACAACAACAATTACCGGTTCTTTATCAAATCTCATCCGTAATAGCGGTCAATTACCGGTGCTCACTACTAATTCCTTTTATGCCAACGTGCTTTTTCCACAGTTACAGTCGAGTCCTCATGCCCAATCTCCTTTATCCGCTACCTGTCGATCAAGTCTTGTATATCTTC…
222	Contig6763_WUSTL	CCTTTTTTTTTTTTTTTTTTTTTTTTTCAAAGTAGATTATATATTTACATGGAAATTCAATTTTCTTTTTTATTTAATAATTTTCAACTACAATAATTCAAAAATTTTTTTTATATTCTAAATAAAAATATTTTGTTTTAACGAATTATGCATTTAAACAATAACCCTGAGTATATTAAAGACAATACAAAGAGCAAATATTTAAATAATAACAAATTGACACACGCAACTAATGAGTGTTACATATATTATATATATATATATATATGAATATATTGTGTATATGTTTATATGTGTATATACGACAGATGAATCACAGAATGGCTCCTTTCAAAATTTGATTTCAGGTTATTAAATGATATATTTCGTAGCTATTGCAAAACAGGATAATCGAGGGTC…
224	Contig1695_WUSTL	AGTTTCGGTCCGGATTCCCGGGATTTTAAATTTATTTATTTTCTTTTGAAATGTAGTATTGTAATTTTGTTAAAGTTCTTTACATACTTTTTACTTGAGAATTAACTCTTCCATGAAATTATACTCACATCAATGTTAACTTGGGCAAAGCTTGGACTAAAGTTTAAAAATGGTTTTTTCGTTGCACGAATTTTTGATATTACATTTTAAACTGAAATATATAAAGTGATAATATTTTTTTTCAGGAACTACGTATTTAATTTAAAATTTAAGGTTTCCGATGTTTGGTAAGATTTTTGGGGGGGTTTTGGTAACTATATTTATAATTGTTATTGGCAATGTTTTTTATATTATGTTTTGTATTTACTTGTATCTTTTTTTCATTTTATTCGAATACGG…
224	PL08004B2B10_SE3	ATGAAAGAGTTAAAGAAATAAAAATTGAAATACAAGAATTACAAGAAGAATACGTTAAACAGCGACAAGAACATGAGGCTGAACAAGAAGAATTGACAAAAGAAATTAAATTGAGAATGGTAATTATTGAAAACTTTATCTCAATAGAAGACAAATTGAAAATAGAAAAAAGACTAGAACTTGATGAAGAAGAAGATGTTTGGCGATTGAAACCTTTAGCTAATGTTGACGGTCAACATCAACTGCAACCTAGGCCTATATCAGCTATTGGAGGGCGGCGACCAGTAAGTAGATTTTCCCGATTGGCTTGTAAAACTGAACATAGTCCACGACATAAATCGGAAAACGTATTGGTAGTCGATCTTGATATGCCCAGCAGAACTACTCGGGATTATGAAC…
225	Contig1696_WUSTL	AGTTTCGGTCCGGATTCCCGGGATATTTTAATTGATTAACTGATCAATATTCTTAATGCTTTTGTTGTTACTATGGTGGGACGATTTCAATCAGATCAATTATTACTAATATCCCAATTCACCGACTGCGCCATAATATAATAATGCCTATGTAATAATGATTTACCTCACATGCTTTGTTATTAAAGTATCAAGATTGCATTACAGTAAAATATATTGCGGCACACAAAGTACATACACCTGTTAGAAAAGGTATTGCAACGTTCTATTGGCCTGCGTAAATATATGGGGATTGATAATGGTGCTTATTTGTAAAAGGTAGTATATAATGAAAACTAAATCACTGCTTAGAAAAACATTTTTGAAAAAAATTATGATTTTTTACTGTAGTTTGGGGTC…
226	Contig1699_WUSTL	TAGACAGTTTCGGTCCGGATTCCCGGGATGGCGCGTTACGGGCTTACATGCACGGATTTTACGTCAGCAAGGAGACCTATCAACGGGCGCGGAACGCTTTGCTTGTTGCGGCCAGAAATAGAGAGGAAGTGCTTCTTAATGACGCCTCGAAAAACCAGCAACAATCAATGTTAGAGACCGGTAACCACGTACACGATCCCCTTGACGACGTGCCGGATCCGCGGATTAATGTCCAGTTGAAATTCCTTATCAATGACAAACGGTTTGCAGATCTGTTCACTTGTGACGCTTTCATTCTGGACCCGACTTGCCGGGCGTACGAGCAAGCGGTTCTAAATATGAAGCATTTGGCTAAAAAACGGAGCAAGAAAATACTACTGAAACATCAAGCAAAGAAAT…
226	Contig1731_WUSTL	AGTTTCGGTCCGGATTCCCGGGATGTCGATGAATTGAATCTGGTAGACAAGATCGGTACCGGCGCGTTGCGGGCTTACATGCACGGATTTTACGTCAGCAAGGAGACCTATCAACGGGCGCGGAACGCTTTGCTTGTTGCGGCCAGGAATAGAGAGGAAGTGCTTCTTAATGACGCCTCGAAAAACCAGCAACAATCAATGTTAGGGATCGGTAACCAGGTACACGATCCCCTTGACGACGTGCCGGATCCGCGGATTAATGTCCAGTTGAAATTCCTTATCAATGACAAACGGTTTGCAGATCTGTTCACTTGTGACGCTTTCATTCTGGACCCGACTTGCCGGGCGTACGAGCAAGCGGTTCTAAATATGAAACATTTGGCTAAAAAACGGAGCAAG…
227	Contig1705_WUSTL	AGTTTCGGTCCGGATTCCCGGGATGAAGTGTTGAAAAAGTGGATAAAATTCCACATGGTTTTAACGGGACCAGAATTATTTTTTTACAAAGATCCCAAGGCAGCTATTCCCAAATCCGGCATGCCACAGGGAAAGTCTGAATTGAAATTAAAAATTCAAAATCTTCAATTCACCGAAAAGCTCGACAAAGATAGCAAAGCCAATGTCGTACAAATGGAAGACACCGGAGCTCCTGGATCGAACATAACCTACCTTTTAAAGTTCCCTTCGCCCGAAGACATGAAAATTTGGCTCATAGCATTACAATATGCGAAAGATTGGAAACAAGAAGATATGTATTCAGAAAAAGCCAGCACTGTTGTAGTGACATCGGACAAAAAACTTTTGGACGCTGCCTGC…
228	Contig1711_WUSTL	CAGTTTCGGTCCGGATTCCCGGGATGGAAGCATCGGACGAGAAATGTCATTTAGAGAAAGAGCTGGAACATTTGAGATATGAGCTGGGGAAATCTCGGGAAGAATTGTCTCATCAGCAAACGGAAATTCAGATTCGCGATGAAAAACTCGACCAGATGCGAACGGAAATGAGAACTGTGGAGGAAGAGCTGTACAAAAGCAGGAAGGAGGCTGGGGACAAAGAAGGCAATGTGGTGGAACTCAGAGCGAGAATGAAGATACTTTCTGATGAGCATTCGAACGCACTGAAGAAATTGGAAAAGGAACTGCAGATCCGGTTTCAACATGAGCTCAATTCGTCACTGGCCGTCGGCAATGAACAGTACAAAAAATCAATTCAGAACCAAAACAGTAATTTCC…
229	Contig1714_WUSTL	CAGTTTCGGTCCGGATTCCCGGGATCCAGCAAATTCGCTACGTATCTCATTCCTCAATGCGACACCGGAGATGATCAATTAAAATACATCGAAAGTCTTCCTTTGGAAAATACACCGGAGGTATTTGGGTTGCATTCGAACGCTGAAATAGGATATTACACAAGTGCCGCCAAGGAAATGTGGAGTAAGCTCATTGATATTCAACCACAAACCGGTAAGAGCGGCTCCAGTCAGTCGAGAGATGAAATAATAAACGAAAAAGCATCTGGTATCAAATCGAAACTCCCAAAGCTATTTGATCTTGACCGACTGAGGAAGAAATATGGCTTAGATATCAGTCCAACAATAGTTGTGTTGTTGCAGGAATTGGAGAGATTTAATATTCTGGTGGACCGCATG…
229	Contig3869_WUSTL	GCGGCCGCCCTTTTTTTTTTTTTTTTTTTTTTTTTAATAACCATAAACTTTTATTTAGAAAGCATTATATTCACATAAAATAGTTAAAAATAGTTATCTACAAAATTAATCAGTATTCAAAATAAGGCACACCCCTTGCAAAACCCAATGACTTGGATGTTCAGTCGTTGCCAGGTCAGCCTCGACAACCAAGCCAACACCCATGGCATTCCTTCTTTGAGAAGTGACATAGACCGGCGTTAAAAATGTATTTTGTTTTTTCAACCTGTGAGCTTCAATTGGAATAACTTTAATGACTGGTAACGATTGAATAAGCTGCTTCGGTTTAGGTCTAACTAAACAACGTTGAGACCTATCCCATCCAGCACCTTCTAAATAAAGCCCGTGTACAAAGCAACC…
229	gnl|ti|1450464427_WUSTL	GATGTTGCCAAATCTTTATATAATGGCCAAATACCGCAAATATGGAAACGTCTAGCTCCCGATACTCTTAAATCACTGGCAAACTGGATCACCCATTTTAACGATAGATACACTCAATATTCTCAATGGGTGGAAAACGGTGAACCTAATGTTATGTGGCTCTCCGGTCTTCATATTCCCGAATCGTATTTAACAGCTCTAGTTCAAGCCACGTGCAGAAAAAATGGTTGGCCTTTGGACAAATCAACGCTTTATACATCAGTTACTCAATTTGCAACTGCCGCCGAGGTCACAGAGCGTGCCCATCAAGGTTGCTTTGTACACGGGCTTTATTTAGAAGGTGCTGGATGGGATAGGTCTCAACGTTGTTTAGTTAGACCTAAACCGAAGCA
229	gnl|ti|1463489171_WUSTL	TCGAAAGTCTTCCTTTGGAAAATACACCGGAGGAATTTGGGTTGCATTCGAACGCTGAAATAGGATATTACACAAGTGCCGCCAAGGAAATGTGGAGTAAGCTCATTGATATTCAACCACAAACCGGTAAGAGCGGCTCCAGTCAGTCGAGAGATGAAATAATAAACGAAAAAGCATCTGGTATCAAATCGAAACTCCCAAAGCTATTTGATCTTGACCGACTGAGGAAGAAATATGGCTTAGATATCAGTCCAACAATAGTTGTGTTGTTGCAGGAATTGGAGAGATTTAATATTCTGGTGGACCGCATGACTAAATCTTTGCACACTTTAATGCGAGCGTTAGTCGGAGAGGTAGGAATGTCAGCAGAATTGGATGATGTTGCCAAATCTTTATATA…
230	Contig1718_WUSTL	CCGGGATGTTTTGCTCCTAGAGTGCCGGACAACATCATAAAGGTCGGAAAAATCTGCCAAGATTGTAATGTGCCACATGTTATCAACAATGCGTATGGGGTCACATTGAAACGATGTATGAATGTTATCAATGAGGCTTGCATAAAATACGGCAAACAGGGAGTGTATGCAGTCGTACAGAGTACGGATAAGAATTTAATGGTTCCCGTTGGCGGAGCCATTGTAGCGTCTTGTGATGAGGGAATTATTGATAGGTTATCAGGACTATATTCAGGAAGAGCTTCTATTAGTCCCTCTCTTGATGTGTTCATAACTCTGTTGTCAATGGGTCTCGATCGATATCGGAATTTCATTGAAACCAGAGAAGCTAATTTCACATATCTCAGAGATAAATTGATA…
230	gnl|ti|1389000595_WUSTL	AGTTTCGGTCCGGATTCCCGGGAGTCGTCATTTTAATTTTTCTCATGGTATTGGAAGGTCTGGTGACATTAATTCTATTCAACCAAAAGCTGCAGGCTCAAGCATCATTAATAAATTAACAAATCATCTCGTTCTTCATTTACTTCAAGATTCTGGCATGAAATCTATGAAAAAAGCATTATTAATTCCAATGGCTACCGGAATGAGTCTATCTTTAATAATGCTCTTATTGCGTACGGAGAGACCATTAGCAAAATACGTAATCTGGTCAAGAATTGATCAAAAGTCTTGTTTCAAATGTATTAAAACTGCTGGATTTGAACCGATCATAATTGAAACTGTGAGCATTGGTGACGAACTGCAAACAGATACCATTGCCATTAAGGAGGCTATTGAATC…
231	Contig1721_WUSTL	GTTTCGGTCCGGATTCCCGGGATCCAGTCCATCAGGAATTCTCATGGAGTCATTTCAGTTCTTCAAGCTCAATATGAACTTTTCTGAAATAGACAACAAACTGCATTTATTGGTCAATGGGAAATCTCTAGCTAGCAGCGATTTGATGCTGGATAACACGACAACAAGGTCTCAGCTGTCACAGTTTGTGTTGCGCCACTTGCAAAAGACCAAATGGACATTAATGAGGAACACATTGTACATCAATGACAACACCGAGTCTGCCGCCAATATTGATAAATCGGAAATGTATGAGAAAAATCTGAATGATCCAACGAAAATCAATTCAAATTCAAATATCGGCGGGAAATTGATGATGAAAATGGGCTGGAATGAAGAAAGTGGTCTCGGTAAAATTGG…
233	Contig173_WUSTL	TTTCGGTCCGGATTCCCGGGATATGCTTTATATTGGCGAAAATAATAAATTTAATTTACTGAATTTTAAATTATTTTAAATAAAATTTAGTATTATATTATACAATAATATGATTTCATTTTCTTTCAATAAAAAAATTAGTGATACAAAAAACAAAATTATAAAGCAGAAAGAAAAAGTCGAATTTATATCAAGTTTTTCTAATGATAATGCTGTCGTGCTACCAGCAAAATATCCTTCAAATGCATCCTGTTCATATAAACGTAAAAGAAAATGTATTATGAATAAAACAGATGTAAAGAATTTTGTAACTAATGACATTGAAAATACAAGTGCTTCAGAATCAAAAGACTTTTTAAAGTCACTTTTAAATACAAAAATGAAGTTAACAGAAAACGA…
233	Contig2549_WUSTL	AAAAACAAAATTATAAAGCAGAAAGAAAAAGTCGAATTTATATCAAGTTTTTCTAATGATAATGCTGTCGTGCTACCAGCAAAATATCCTTCAAATGCATCCTGTTCATATAAACGTAAAAGAAAATGTATTATGAATAAAACAGATGTAAAGAATTTTGTAACTAATGACATTGAAAAGACAAGTGCTTCAGAATCAAAAGACTTTTTAAAGTCACTTTTAAATACAAAAATGAAGTTAACAGAAAACGACAACTATGATAGAACATTAAAGTTATTTTCAAATAATTCACTTTGCAAACAAAAACAAAATAGAAAACGGAGAAAAGGCTCATCGAAAAAGAAACCTGAGCAAATTCTCATCAATGATTTAGTTGTAATTAACAATGGAAAATTTAGC…
233	Contig5508_WUSTL	GTATTATGAATAAAACAGATGTAAAGAATTTTGTAACTAATGACATTGAAAATACAAGTGCTTCAGAATCAAAAGACTTTTTAAAGTCACTTTTAAATACAAAAATGAAGTTAACAGAAAACGACAACTATGATAGAACATTAAAGTTATTTTCAAATAATTCACTTTGCAAACAAAAACAAAATAGAAAACGGAGAAAAGGCTCATCGAAAAAGAAACCTGAGCAAATTCTCATCAATGATTTAGTTGTAATTAACAATGGAAAATTTAGCGGATATATCGGAAAGGTGATTTATTTGTCAGGTGATTCAGATTTGGTCCGTGTTTATGTTGAAGAATTGCAAAAGGAAGTCAACGTGCGCTCAGCTGCTGTTGAAGCGATTTCCAACGATGAAATCA…
233	Contig6487_WUSTL	CCTTTTTTTTTTTCCTTTTTTTTTTTTTTTTTTTTTTTTTTGAATACAAAACAATTTATTATCACGCAGGCCCAACATGATCGTAAGAACTCATTCGACACAACAACCGGATGTCAATGGCAAACTTTTCCTCTGAATTTACATCGACAACCGTTGCTACCAGATCATCGATTGCTAATACAAGTACAACACGGGACAAATGAGGACCACCGAGGACTTTTGCATGCTGTTTTCTGATTGGCTGGACTCGAATGAGCATTGATTGGCGGACATCGTAAAGGACATTTTTATTGGATGTTATGCACGAGCACTCGTCCGGTCCCAGAACATCGTCAATGACAACGGTTTCATTGTCATATCTACCGTTCTGATAACTTCCATCGATTAATCTCACACACA…
233	gnl|ti|1389004080_WUSTL	GATTTCATTTTCTTTCAATAAAAAAATTAGTGATACAAAAAACAAAATTATAAAGCAGAAAGAAAAAGTCGAATTTATATCAAGTTTTTCTAATGATAATGCTGTCGTGCTACCAGCAAAATATCCTTCAAATGCATCCTGTTCATATAAACGTAAAAGAAAATGTATTATGAATAAAACAGATGTAAAGAATTTTGTAACTAATGACATTGAAAAGACAAGTGCTTCAGAATCAAAAGACTTTTTAAAGTCACTTTTAAATACAAAAATGAAGTTAACAGAAAACGACAACTATGATAGAACATTAAAGTTATTTTCAAATAATTCACTTTGCAAACAAAAACAAAATAGAAAACGGAGAAAAGGCTCATCGAAAAAGAAACCTGAGCAAATTCTCAT…
233	gnl|ti|1484638547_WUSTL	CCTTTTTTTTTTTTTTTTTTTTTTTTTTTCAAAGAATACAAAACAATTTATTATCCCGCAGGCCCAACATGATCGTAAGAACTCATTCGACACAACAACCGGATGTCAATGGCGAACTTTTCCTCTGAATTTACATCGACAACCGTTGCTACCAGATCATCGATTGCTAATACAAGTACAACAGGGGACAAATGAGGACCACCGAGGACTTTTGCATGCTGTTTTCTGATTGGCTGGACTCGAATGA
234	Contig1732_WUSTL	TAGACAGTTTCGGTCCGGATTCCCGGGATCGAAATCTATATAAATCTTATATGATGTCTTTAAGGCCAGAACCTGTGACTTCTAAATTTAGGAAATATTATCTTAATGATATTTTACCTATTTATCACACTAGTAAACTATCGCTATCCAATTGTTCATCTACCGGATCTACGTCGAGTTTAACATCGATTTTATATCGTAATAACAATGTCAATAATGCTGATTTAAACTACGATTCATTTGATGATTTATCAATCGAAAATAATGAATTGAAAATTTCTGATCTTCCTGAGCAGTCTTTAAAACGATTAAATTCACAAGAATTTAATTCTATGACTAATAAAAAGTTTTCCAAATTAAAAAAACAAAATGGTATTTTCCGCGAGATATTTAATTCAT…
234	Contig2327_WUSTL	GGATTCCCGGGATAAAGTCAAAACATCAGTGAAAATTCCATCAAAGATATCAGCACAAAAGCTGTGTCAGAGCAATCCGATGTTCCATATTCAGTCTGTAATTTTACGTCGGTTTCTGAAGAGCAGAAAATCAATCAGTCGAATAAATCCGACAAACAGAGCATTGATGAAAATAATTTCTCATCGATTGATGATGTGAATTCGATATCTATTGACGAGCGCTCATCGGTTTCCAATACGGACTCCGTCACCGATAAGCAGCTGCCGGTGCCGGTGCCGCCTCAGAGAATGCTCAATCCGTGGGATGATTGGTTTCTGAGGAAAGAGAAGGAAGAGCGAAAGTTATCTGAGGAGCTACGTAAAAAAATGATGAGAGAAGAGGCTAAGAAAACAGAAGAA…
234	Contig5570_WUSTL	CCTTTTTTTTTTTTTTTTTTTTTTTTTTTTTTTTTTTTTTTTTTTTTGAAACCGTAAATCATTGGTGCAATAAATTACAATAAATTAATAAATATAAATCGCTATTGATAATGATCAATTTTTCGTCTCAATCACTGGGATCCAAGGTTTCGGATTGAAAAATGCGGGCGGCGGATTGCTTGTTTTATCGTAATAGCTTGTAAGTTTCCCATCCGATATTCCATAACTGTATGGAACCGGTAAATGGTGGTCTTTGTGTTCTTCTAACCAATGTTTGAAAGCAGTTTGTGATTTTGCAATCTTTATCATTTTTTCAGCTTCCAGTTTATTTTCTTTTTCTTTTTCTTGCTTTTCTTTTTCTTTCATTTGTTCTATTTTTTTCAATTTCCAAGAAACATA…
234	Contig5894_WUSTL	AAAAGAATAATTGCTCGAAAACCCGATTATCCGGGATCCAGAATAACTCATGTCAACTATCAGCAAACTATGTGTGAAGATAAAGGTTTGAAGCCTAAAAAATCCTCTAACCCCGTTCACAAAAACGGCATTTATAAAAATAAAGGAAATCCAATGGAAAACGAAAAAGCTTCTATTAATGAAAAATCGAGCAGTGAAAAACAAATTCCAAGAACAATTGCAAAGAAAAGTCAAAACATCAGTGAAAATTCCATCAAAGATATCAGCACAAAAGCTGTGTCAGAGCAATCCGATGTTCCATATTCAGTCTGTAATTTTACGTCGGTTTCTGAAGAGCAGCAAATCAATCAGTCGAATAAATCCGACAAACAGAGCATTGATGAAAATAATTTCTCATCG…
234	gnl|ti|1389002026_WUSTL	TCCGACAAACAGAGCATTGATGAAAATAATTTCTCATCGATTGATGATGTGAATTCGATATCTTTTGACGAGCGCTCATCGGTTTCCAATACGGACTCCGTCACCGATAAGCAGCTGCCGGTGCCGGTGCCGCCTCAGAGAATGCTCAATCCGTGGGACGATTGGTTTCTGAGGAAAGAGAAGGAAGAGCGAAAGTTATCTGAGGAGCTGCGTAAAAAAATGATGAGAGAAGAGGCTAAGAAAACAGAAGAAGCAGCTGCTAAGGAAAAGCGTCGAGAACTGTGTCAGAAGAAAATTGCTGATTGGTTGGCCAAAAAGGAGGAAGAGCGCATAAAATGTCTATGCAAACTGAAAGATGAGAAAAAGAAAAAAGAGCTTAAGAGTTAGAAAAAGACGATT…
234	gnl|ti|1389002135_WUSTL	AGTGAAAATTCCATCAAAGATATCAGCACAAAAGCTGTGTCAGAGCAATCCGATGTTCCATATTCTTTCTGTAATTTTACGTCGGTTTCTGAAGAGCAGAAAATCAATCAGTCGAATAAATCCGACAAACAGAGCATTGATGAAAATAATTTCTCATCGATTGATGATGTGAATTCGATATCTATTGACGAGCGCTCATCGGTTTCCAATACGGACTCCGTCACCGATAAGCAGCTGCCGGTGCCGGTGCCGCCTCAGAGAATGCTCAATCCGTGGGATGATTGGTTTCTGAGGAAAGAGAAGGAAGAGCGAAAGTTATCTGAGGAGCTACGTAAAAAAATGATGAGAGAAGAGGCTAAGAAAACAGAAGAAGCAGCTGCTAAGGAAAAGCGTCGAGAA…
234	gnl|ti|1463475370_WUSTL	TCCCGGGATATCAAAGATATCAGCACAAAAGCTGTGTCAGAGCAATCCGATGTTCCATATTCAGTCTGTAATTTTACGTCGGTTTCTGAAGAGCAGAAAATCAATCAGTCGAATAAATCCGACAAACAGAGCATTGATGAAAATAATTTCTCATCGATTGATGATGTGAATTCGATATCTATTGACGAGCGCTCATCGGTTTCCAATACGGACTCCGTCACCGATAAGCAGCTGCCGGTGCCGGTGCCGCCTCAGAGAATGCTCAATCCGTGGGATGATTGGTTTCTGAGGAAAGAGAAGGAAGAGCGAAAGTTATCTGAGGAGCTACGTAAAAAAATGATGAGAGAAGAGGCTAAGAAAACAGAAGAAGCAGCTGCTAAGGAAAAGCGTCGAGAACTG…
234	gnl|ti|1463481829_WUSTL	TTTACGTCGGTTTCTGAAGAGCAGCAAATCAACCAGTCGAATAAATCCGACAAACAGAGCATTGATGAAAATAATTTCTCATCGATTGATGATGTGAATTCGATATCTATTGACGAGCGCTCATCGGTTTCCAATACGGACTCCGTCACCGATAAGCAGCTGCCGGTGCCGGTGCCGCCTCAGAGAATGCTCAATCCGTGGGACGATTGGTTTCTGAGGAAAGAGAAGGAAGAGCGAAAGTTATCTGAGGAGCTGCGTAAAAAAATGATGAGAGAAGAGGCTAAGAAAACAGAAGAAGCAGCTGCTAAGGAAAAGCGTCGAGAACTGTGTCAGAAGAAAATTGCTGATTGGTTGGCCAAAAAGGAGGAAGAGCGCATAAAATGTCTATGCAAACTGAAA…
234	gnl|ti|1484633857_WUSTL	CCTTTTTTTTTTTTTTTTTTTTTTTTTTAAACTATTAAATCGATTTTATTTTGTTACTTTTGATTTAAATTAACTTCTGAAAATCAATAATCACAGTAATGATTTGAAATTATTGGTTTTGAACCTAAAATACCAACCTCATAATGTTCCTGTCAAATGCACAGACTGTGATTTAAATCAACTGCTCTGATAATCAATAATAATCGCGTTATTGATTATTCACTTACTGATGTCAGTTATTTAATCGACCTTATAAAGGAACGTACCAAGTGCAAACTTCACCGTCTAAATACAGTTTGTCATGCCCACCGATAAACGCTCTCAAACCTCAAATGAAACCGTAAATCATTGGTGCAATAAATTACAATAAATTAATAAATATAAATCGCTATTGATAAT…
236	Contig174_WUSTL	GAATTGGATTCAGTCGGATTTCTGATAAATATTTGATGCATACAATCGATGCAAATCAAAACAAATTGTCAATTAAAACAAGCAAATCATTTGCTAGTGACAGCAAATTAATATTAAATTTCAATGGTGCAACTAGAGCTTTCAAATATTGGGGATTTGTGGCAGCATTTCATCTGTATATTCGTTTGGAATTCAGGGCAAACAGTTTATATGCAGACAAATGGCCATCAGATGAATTGATTATATCAAATATATCCTACAGCAGCATTAGCAGTAGAGCAGTGACGGAAAATGATTGGCCAGCTGCTGGCGATATGAGCAATCGGATGAAGATTTGGTTGGGATATGATCACGATTGGATAAGTAAATCACATTCCAATTGGCCCACAAATCAAATTA…
236	gnl|ti|1374060586_WUSTL	AACAAGCAAATCATTTGCTAGTGACAGCAAATTAATATTAAATTTCAATGGTGCAACTAGAGCTTTCAAATATTGGGGATTTGTGGCAGCATTTCATCTGTATATTCGTTTGGAATTCAGGGCAAACAGTTTATATGCAGACAAATGGCCATCAGATGAATTGATTATATCAAATATATCCTACAGCAGCATTAGCAGTAGAGCAGTGACGGAAAATGATTGGCCAGCTGCTGGCGATATGAGCAATCGGATGAAGATTTGGTTGGGATATGATCACGATTGGATAAGTAAATCACATTCCAATTGGCCCACAAATCAAATTATTGGATGCGTTGAACTGATTGATGTCAATGAGAAATCAATAATATTTGTCAAGCACGGAAATGATTTCTACTTGGA…
237	Contig1752_WUSTL	AGTTTCGGTCCGGATTCCCGGGATGTTTTATCAATATTAATTAATTTGAAGCTACTTAATCAAAAACCAACCATGTATATTTAACCAAAATTTTACTTCTGACTGGAAATGTAGAAGTTCTTGGAAGGATAACTCTAAAATTAATTTACAAAATTTATTCCAATTCACTAAAGCCACTGACATGATGTTGATTGCTGATTGCAATCGATTTTATTTTGATTCTCACTTAAAGTCCGATATGACTGTACAAGAATTCTTGGTGTATTGGAATGGTTTTCAATTGAAAGAAGATGACAGATTATTATATTTAAAAGATTGGCATTATTTTTTAGCGATTGGTTCAATGAATTCTCTGATATAAGGCGAGATGTTATCGATGACTACAGATTTGTTTATGTT…
237	Contig1999_WUSTL	CCTTTTTTTTTTTTTTTTTTTTTTTTTTTTTCTTAAAAAGCAAATTTATTTCTGGTTTTAATAAAATTCGAATTCTGCTGGACAAACTGCTGAATTTGTTGCGGCAGCAATTGCAATGTCTGGCACCTCGGGTGATCGGCTATCAGCTGCAGAACTCGGAACGCCCGGTCAATATCTGCAATGTCGAATTGAATGGATCCATCTGTCCAATCAATGGCCGACTGAATCTCGACCAATTCCGAACTGATTACCCGTTCAAAGAAATTGCCAAGAAAAGTAATGCTTCCTGCGCTCGAGTCCGAGATATCCTCCAACTGTTTTCCTTGAATTTTCAGCAGTTTTTTAAATCGTTTGTAAATGATCGATAGCGTCATTACAATAAATTCCTCGAAATTCATG…
237	gnl|ti|1484634919_WUSTL	CCCTTTTTTTTTTTTTTTTTTTTTTTTTTTTTTTTTTTTTTTTAAAAAAAGCAAATTTATTTCTGGTTTTAATAAAATTCGAATTCTGCTGGACAAACTGCTGAATTTGTTGCGGCAGCAATTGCAATGTCTGGCACCTCGGGGGATCGGCTATCAGCTGCAGAACTCGGAACGCCCGGTCAATATCTGCAATGTCGAATTGAATGGATCCATCTGTCCAATCAATGGCCGACTGAATCTCGACCAATTCCGAACTGATTACCCGTTCAAAGAAATTGC
239	Contig1769_WUSTL	AGTTTCGGTCCGGATTCCCGGGACAACAAACATTTTGATAATATCCCTGGCAGTAGCAGATTTGTTATTCATAATATTTTGCGTTCCATTTACCGCTGTCATGTACGTCACTGGTGGATGGCCGCTTGGAAGAGTTCTCTGCCAGATTTATCAGTACATGACGTATATCACTGCGTATTGTAGTGTATATACGTTGGTTTTGATGAGCATTGACCGCTATTTGGCTGTCGTCCATCCAATTCGTAGTATGACTTTGAGGAATAGTAGAAATACCATAATTGCAGTAGGAACCGTTTGGAGTTTGTTTCTCGTATCAAATTTACCGCTTTTAATAAATTCAGATATCATTGAGGGTCCGAGAGACGAGATCACAGATTGTCTCGTTGATTATTGTACATA…
239	Contig6171_WUSTL	CCTTTTTTTTTTTTTTTTTTTTTTTTTTTTTTTTTATTATAACAATAATAATTGATCTATTTAAATCAATAAACAAATATCAATAAATTATAATATCATCAATAAAAATAAAAGATTTGTTGCCCATTAATCAGTAATATGTGTTTCCAGGAGAACAAAAGTCTCGAATTTACCATTTTTATCCATTTCAGACAGATCAGTTTTACTGGATAAATCTTCAGTCAGATTTAACGAGTTCTCGGTTGTCTGTTCGAGGATCAATTTCTCAACCGGTTCGGAAATTAATTTAATTTGATTGTGACAATTAATTAACGAAAGCTTTTGTTCCTGGGTTGTCGATTCACGTTTCCTAGTCACCCCGGATGTTGCCAGGACATTAGTGCCACACTCATTTGTAAT…
239	gnl|ti|1484638208_WUSTL	CCTTTTTTTTTTTTTTTTTTTTTTTTTTTTTTTTTTTTTTTTAAACAATAATAATTGATCTTTTTAAATCAATAAACAAATTTCAATAAATTATAATTTCATCAATAAAAATAAAAGATTTGTTGCCCATTAATCAGTAATATGTGTTTCCAGGAGAACAAAAGTCTCGAATTTACCATTTTTATCCATTTCAGACAGATCAGTTTTACTGGATAAATCTTCAGTCAGATTTAACGAGTTCTCGGTTGTCTGTTCGAGGATCAATTTCTCAACCGGTTCGGAAATTAATTTAATTTGATTGGGACAATTAATTAACGAAAGCTTTTGTTCCTGGGTTGTCGATTCACGTTTCCTAGTCCCCCCGGATGTTGCCAGGACATTAGTGCCCCACTCATTTGT…
240	Contig1779_WUSTL	AGTTTCGGTCCGGATTCCCGGGATGTGAAAGAAATGCGTAAAAATTATAATATTCCATTGAATGATAATTCAGCAATGGACGTTAGTTGTTCTCCACAATCTGGCTTTATGCCTAATTTTTTAATTGGTAATAATAATCATAACGATTCATTCTATTCGAATCAGTCTAAAGTTCAACCTTCAATGCATAATTTTATTTCATTTGAAAAAAAAACACCCAGATCTTCTTCTTTAAAACGTCGTGAATCATATAACGAAACATCTCGAAATGTTGGTCCTCCAATTACTACTCTCAGAAATAAATCTCCAAAAAATCCTTATATTAAGAATGTAGATCTTGCCAATGATACTAGTTTTTATGGAAACAGTTATGCTACACCTGGGAAATTAAATCAATCT…
240	Contig6065_WUSTL	ACAGTTTCGGTCCGGATTCCCGGGATAGTTGTTCTCCACAATCTGGCTTTATGCCTAATTTTTTAATTGGTAATAATAATCATAACGATTCATTCTATTCGAATCAGTCTAAAGTTCAACCTTCAATGCATAATTTTATTTCATTTGAAAAAAAAACACCCAGATCTTCTTCTTTAAAACGTCGTGAATCATATAACGAAACATCTCGAAATGTTGGTCCTCCAATTACTACTCTCAGAAATAAATCTCCAAAAAATCCTTATATTAAGAATGTAGATCTTGCCAATGATACTAGTTTTTATGGAAACAGTTATGCTACACCTGGGAAATTAAATCAATCTGTCAGAAGTGTTAAACCATTTGAAAGCAGTAAAAAGCTGCTTAATTCTACACTGAAAG…
240	gnl|ti|1484642365_WUSTL	CCTTTTTTTTTTTTTTTTTTTTTTTTTATAACAAAATAATTTTTATTCTCTTATAAACATCAAATGTAGTCAGGATAGAATGCAAATAGTTTCACGACCTTCTGAACACCATTGACATGGCTCGGCTCAACAATCCGCCTTTCGGGCGCTCCTCAGTCTTGACCGGACTGGGGAAATTGCTTTGACTCAATGAACGCATCGATAGATTCAACATGCTACAATTGAATTTGTCTGTTGTCAAAATAGAACTCGACCCGTTGACTGGTAACGGTTCCTCTAGCAACCGACTGGAATTTGGACTGTCAATCGACTGGCCAATAATTGATCGCTCTTTAAATCGATTACCAGATGGAACGTCTGTCACTTTGTCATCGCAAGGTTTCACTCCTATCATCGTGT…
240	gnl|ti|1608868438_WUSTL	AGTTTCACGACCTTCTGAACACCATTGACATGGCTCGGCTCAACAATCCGCCTTTCGGGCGCTCCTCAGTCTTGACCGGACTGGGGAAATTGCTTTGACTCAATGAACGCATCGATAGATTCAACCTTCTACAATTGAATTTGTCTGTTGTCAAAATAGAACTCGACCCGTTGACTGGTAACGGTTCCTCTAGCAACCGACTGGAATTTGGACTGTCAATCGACTGGCCAATAATTGATCGCTCTTTAAATCGATTACCAGATGGAACGTCTGTCACTTTGTCATCG
241	Contig178_WUSTL	TTTCGGTCCGGAATTCCCGGGATGCATTTATTAAAAAGATTCAGCTTTGGATCGACACTATTAACACAGATTGCTACATGATGCTTCCTTCATTTTCTGAATTTGTTGATGATAAAATTTTATCTCAGCAAGAAGTGCTCGATGTTCGCACAACTACAGAAAATCATTTGATTGAGATGAAAGCAAAATTAGTTTCGTACTTTCCGACTAAGGACGACATTCATCAAAGAAATATGTGGGTAATAAATCCGTTCAGTGCTGAATTAGCGCATAATTTAACATTCCCAGTAAAAGTACAGTTAATTGAATTAACTTCGAATAAAACTTTAGAACAGAAATATCAAGTGCAAAAACAATATATCTCGATTTTGGTTTGAAATAAGGGAAGAATATAAAATG…
241	gnl|ti|1608868078_WUSTL	CCTTTTTTTTTTTTTTTTTTTTTTTTTTTTTTTTTTGACGGTTTAATACATTTATTAAATATCACAATGCGTTCACTGTCATTGTTGGTAGCTCTCTCTCTTTGTAAGCAATTTGGGCTGGAGCGAACACCAGGAGGCACGTCACGGCATTACCCTCTTGGCTTGCGAACAGAGCGGTTTCGAGTGCCCTGATTTGGAATCGCTGGGCTTGTAATACTTGCACGGCTTCCTTCAATGATGTCCGGGCCACTTCCAACTGTCAATATATCTTCTTGACGCTGGCCGGTTCGAACAAGGTGGCTTTAATTTGTTGTAATTCTCACTTGGCCTGCAGCAGTTGTCGAACGAGCCGAGTATTCTCTTCACGTGATTTTCCAATTTCGATTCTAATGAATGAGA…
242	Contig1782_WUSTL	TCCGGATTCCCGGGAAGAGGAGTCAACTAACTCAGTTGAAATTAGCAGTCAAAGTGCAGTCAAGTCTCATGAGTGTCAGTTTTCAGATAATATAGATTATGTAAAAAGAGCTGGACCACCACTTTTGCTAACGTCTCCATACAGCACAATTACGCATCCTAAAATTCCACCGACGCAAGCAGGTAGCAGTGGTCACGGTAGCGATTGCAGGAGCTTTAAAGAATCAAAATCTACGCAAGCATCTGTGAATTTCCATCAAGAAAACACTGTATACAGATTTTTACCGTATGCCAGAGCCGGCAGCAGCGGTTATGAAAGCGTTGTCCGAGACAGTGAACTCTCCTCTCACAACGATTCAGCCAGTGAATGTTCCGCTCCAACCAATGCCGCTCTGCAATC…
242	gnl|ti|1484636706_WUSTL	CCTTTTTTTTTTTTTTTTTTTTTTTTTTTTTTTTTTTAAACACAAATATGTATTTAATTACAAAAAAATCAATTGTATGCCTAAGGCACAATAAGTTTATCAAGATGTGAATTGTTAATATAAAATTATTCATATAAAGAATCTGATGAGGGCTTTCCAATAAATGATGTAATCATGTATAAGTTACTTTGGTATCTGTTGAGTACTGATCTAAGGGTTTGGTTTGTTGCATTGA
243	Contig1783_SE3	CAAAAGTTGTTGATGTTCCTGAAGTCGAAGTCGAAGTGAGCAAGCTCGTCAATCGCATGCTCCATCTTTGTCAAGGGTACCGACAAGTTCAAATGAGATTTTTGACTGGTGAATTGAATCTCATGTCATTTGGTCGTCTGTTTGAATTGGTCCGACAAATCGAAGCTAAACACGTTGAAGAATTGATTCGGTTCCAAGTCAGTCGAGGACAAAAGATTACTTGGTACGATGTCAAACCAGTCGACGATATCGAGGGAGCCAAACCAGGGGAAATTATACAAACCATTTTGACTTTGGAGAAAGAAATCCATCAAATAACTACAAGATTGTGTAAATTGGCCACTGATAAATTAGACTTGGCTTTAACTACATTTTTGGAAGATCGAATGATCTTGAGAC…
244	Contig1787_WUSTL	GACAGTTTCGGTCCGGATTCCCGGGATGAAAGATCAATTCAAGTTTTCTATTAGCTACTTTCAACAAAATATAGCATGAAAGATACTTCATTGTTCGGTGGAGTGTCTGCTTATAGATATCTTTGAAAAGGTGCTGCATAAGTTCTGACATTGATGGTGCGCAAGCATTCAACGTTATTGTGGAAATCACTGATTACGAACAAATTACGGCGAAAGATACTGGAGATTATATCAATTATCCAGGGTGCGAAATCATAGCTTGGCGTCTCAAATCAGTATCCATCAAACCGCAAAATAAAATGAATAAATTATTTAATTCTGCCTTGTGACGTTGATAATGGTGTTCTGCCTCCTCCTGACGTTTCAAGTACTTGGCTGCAGCATCTCGATATTTAATGC…
244	Contig2115_WUSTL	AGTTTCGGTCCGGATTCCCGGGATTTCAAAACCAAGAAACAGGAAAACAAAAAGTTACTTTGAAAGATCTTTTTCAAAAAATGAATCTTCCCAAATTTTCAAAATCCGAAGACATGGTGAATTTAACTTACCTCAATGAAGTGTCTGTATTAAGTAATATCAAAGAAAGATACTTCAGTGGATTAATTTATATATATTCTGGATTGTTCTGTGTCGTATCAAATCCTTATAAAAGACTTCCAACTTATAAAGATGAAATTATTGAATTGTTTAATTCATCAAGATTTGTGCAATTTATCAAGATCAATTTAAATTATTCAGGGTTCATTGCTGGGGCTAATAGTGAGATATATTTACTCGAAAAAGCTCGAGTTATTCGACAAGCGCTTGAAGAAAGAT…
244	Contig358_WUSTL	GGATTCCCGGGATATTAAGTAATATCAAAGAAAGATACTTCAGTGGATTAATTTATATATATTCTGGATTGTTCTGTGTCGTATCAAATCCTTATAAAAGACTTCCAACTTATAAAGATGAAATTATTGAATTGTTTAATTCATCAAGATTTGGGCAATTTATCAAGATCAATTTAAATTATTCAGGGTTCATTGCTGGGGCTAATAGTGAGATATATTTAATCGAAAAGGCTCGAGTTATTCGACAAGCGCTTGAAGAAAGATCAATTCAAGTTTTCTATTAGCTACTTTCAACAAAATATAGCATGAAAGATACTTCATTGCTCGGTGGAGTGTCTGCTTATAGATCTCTTTGAAACGGTGCTGCATAAGTTCTGACATTGATGGTGCGCAAGCATT…
244	Contig6214_WUSTL	TTTCGGTCCGGATTCCCGGGAAGAAAGATCAATTCAAGTTTTCTATTAGCTACTTTCAACAAAATATAGCATGAAAGATACTTCATTGTTCGGTGGAGTGTCTGCTTATAGATATCTTTGAAAAGGTGCTGCATAAGTTCTGACATTGATGGTGCGCAAGCATTCAACGTTATTGTGGAAATCACTGATTACGAACAAATTACGGCGAAAGATACTGGAGATTATATCAATTATCCAGGGTGCGAAATCATAGCTTGGCGTCTCAAATCAGTATCCATCAAACCGCAAAATAAAATGAATAAATTATTTAATTCTGCCTTGTGACGTTGATAATGGTGTTCTGCCTCCTCCTGACGTTTCAAGTACTTGGCTGCAGCATCTCGATATTTAATGCTCCCA…
244	Contig7316_WUSTL	CCTTTTTTTTTTTTTTTTTTTTTTTTTTTTTTTTTTTTTTTTTCATGGGTTGAAAGGAAAATTGTTTTATTATTTCATTTATGACACCATGAAAATGAATACTGTTGTGTTTCAAACTACATGGATACGGGTCTGAAAGCCTCAACACCTTATACTTCCTACGCGCTCGGCAACTGGTAGCATAAACAAACAAAATCTACCGCCTACGAATGGTACTCCTCTTCACCGCAATTAGTATGATGAAAATTATCAATCCTACACTACCAGCTGCCAGCAATGTCGTCGCAGATGGGGTAATGCCACTGTGCGAAAAAGGGAACACTACGATAACTACAAAATCACATATTGTTACCAAGCTGAAAGTCATCCACGAGGATCATGAACAAACACAAACGACCA…
246	Contig1789_WUSTL	TCCCGGGATTGAAGATCCAAATAATAGACCAGACTTTCCCGGGATTAAAAATTCAATGAGGAAAATAGACAAAGGAAAAGAATCAGGAAATATATTAGATAATTTACTTTCGCGTATGGAACAATACGCAAACAATCTCGAAGGTTTAGTTGCTCAACGAACTCAGGAATATTTAGAAGAAAAGAAGAGAGCTGAAGACTTATTGTATTCAATGTTGCCAAAATCAGTTGCTCACCAATTAATCAAAAATCAAAGCGTTTCGGCGGAAAGTTACGAGCAGGTCACGATTTATTTCAGTGACATTGTCGGATTTACATCTTTGTCAGCCGATTCGACACCTATGCAGGTTATTGAACTGCTAAATCGCCTTTATACGACATTTGACAGTATAATTGAAAA…
246	Contig1996_WUSTL	TTTTTTTTTGAAATTTATCTAACTTTATTTCGATTAAAGTATACAGCTAGAATTCTAACCATTTGTTTTAAATAAAGCAACTTAAAAAAATATATCACAGTGGAAATCTTGATATAGTTTATTGTACGATTTTTATAATTATAATTTTTTATTCACATTGAATTATTTTGGCACTTTCCGGTACTGGATCGACTATGAAATCATTTTCTCCATGAAGCCAATATGTCAGTTGCTTTCCTTTGCCTTTCATTTCGACTTCTCCACGCTCACTCATGATAAAGGTCTGAAATGACTTCAACACTTCCATTGTGGAATGGCTGATGTGGATTTTCAATGGTAAACCGTTGCTCTCCATTCTACTGGAAGTGTTGACTGTATCTCCGAATAAGCAATATCTTG…
246	gnl|ti|1450465238_WUSTL	CGAACTCAGGAATATTTAGAAGAAAAGAAGAGAGCTGAAGACTTATTGTACTCAATGTTGCCAAAATCAGTTGCTCACCAATTAATCAAAAATCAAAGCGTTTCGGCGGAAAGTTACGAGCAGGTCACGATTTATTTCAGTGACATTGTCGGATTTACATCTTTGTCAGCCGATTCGACACCTATGCAGGTTATTGAACTGCTAAATCGCCTTTATACGACATTTGACAGTATAATTGAAAATTTCGATGTGTATAAGGTTGAAACCATAGGAGATGCTTATATGGTTGTGTCAGGTCTTCCAAACGTGAACGGTAGGAATCATGCCCGGGAAATCGCTAGAATGTGTTTTGCAGTTCCTGT
247	Contig1791_WUSTL	TTTCGGTCCGGATTCCCGGGATCGAAAATTCAAAGCAGAACAAATCCACTTGTCAATATTGATTTATCAAATTCCCTACCGAATTCCGTTACGAAAGAAAAGCCTGATTCAATCGAAACATCTCTAAATCATTCTATGGAAAACTTATCAATCAAATCCTCTGAAAATATAATCGATAATTTCCAAATTTCCAATACTCCTGCAAGCACAACTACAGCCGGAGTTCCATTTTATTATTATCGATCCGATTCCTATGAAATGAAAAATGTCGGAATTCCTTTGAATTCGGTTTCCACGTCGGCTGATAATAAACCACAATTGAGTTTATTGGAATGTCCTGCGAATAATCCTGATTTGTTATTGTCGTCACTTAGCAACTTATCTATCCAATCGCATTTC…
249	Contig1798_WUSTL	CAGTTTCGGTCCGGATTCCCGGGATGTGGATTCGGACGATGAAAACGAGTCGATTGATGATATCGTGTCGGATAGCGAGCAACCGAAACCGAGCGAGGAAACCGCTGAGACACCAACTGGCATTGCCTCGACATCGTGGGCTCATTATGACAACGCTAAAACATCCACCGCACCCGTTACGATCAGTTACGATGCTGCGGCACGGAATCCCCTGTACGCCAATGCCGACATGACAACCCTTGTGGAGCTCGATATGCTAGCCAATCATTACCATCCGTCGGTGAAGATTTTCGCTGAGAAAATATTGAATATGGAGAAAATCAAGTACAAAAGTGATCCAAGTGAAGATATGTCACTTGCTAGATTCCTCGACAGATTTGCCTACAAGAATCCGAAGAA…
249	Contig7099_WUSTL	GAGGGTGCGTTTGATGCCCGTCACGCAAAAGAGTTTGCCAACCTGAAAAAGGAACGAGTACCGGGTGACGAATTGTTCTTTCACAAATATTTCAATCACGCCAAGCAAAATAAAATCGGCCGAGTTTCTGAGAAAATCGATCCGAATTTCTCGGATTCCGACACGGAATTTGATAAGTTTTTGATGCGCGAGAACGGTGGAAATATGGACGAGTACAATATGTCCGGCTCTGAGATGGGAGATATCGATGACGATGACATTGAGTTCTCTGATTTCTCTGAGGACGATTTCAGTGCGGATGGGGAATGCGTCGGTGAGGCGCAAGAAGGTCCTGGGATAGCGGAGGATGAGATAATGTCAGTGGATGGCGTTGAGAGCGAGCAGGAGGAGCACAATGAG…
250	Contig1800_WUSTL	CCCGGGATCCGAAATCCCGATAAACCAATGACATCTGATCATATTTAGATGGACAGCAACTAAGGCACCGTCGCGAGGCATCGTCGATTGGGCCGCCCGAGGACATGCCAGGAAAGCCCAATGTCAGTCGGCGGCTGCTGCTAATGATGATTGCCATAACAATCCACAACATTCCCGAAGGGCTCGCTGTCGGTGTGGCATTCGGGGCCGTCGGCCAATCCAAAACCGCCACGATATCAAAGGCCAGGAATTTGGCGCTCGGTATTGGTATCCAGAACTTTCCAGAGGGTCTCGCTGTTAGTCTGCCGCTAAAAGCCGCTGGGTTATCGCTGGGACGGAGCGTCTGGTACGGTCAACTGTCCGGTCTCGTGGAGCCATTGGCTGGTTTCATTGGCTGCC…
251	Contig1801_WUSTL	CCGGATTCCCGGGATTGTTTGCCGTTGACAACAGTTTTAGTCTCGTCGATCACATCTACGTGTCGATGCTCGTCCATATTCGAGAGTATCTGCTGGGATCGGATTTTGCATCCTGTCTCACGCAATTGATGCGTTACCCGAGCAACGTCGACGTCAACCAGATAATCGATTATGCATTATTCCTCTACAAGCCTGATACCTATCAAAAACCGAAAGACTCCTCACAATATCGAGGAATCTCGTCGTTTCCAATGAAACTGTCGGTGAACAGTGCAATAAAAAAGAAACAAAGAGCACAAAGAAACAAAACGATTGTCGGAATCGAAATATTCGCCAATCGATTGAGTAACCTGATCAATAAGAAGCCGGCAATCGAGTCTGGGATAATCATTCAAGACC…
251	gnl|ti|1463478435_WUSTL	TCCCGGGATGAGTCAGTTGATGTATCGGCATAAGATTCCATCGATTTCTGATTCAGCTCCAGTGACACCGACAAATGCCAATACCCAGACAGCTAACAATCAGAAACGGAACGAGCCGCAAAGTTGCCCGGTTGATGTTACTGATTACCTCGACATCAATATACACAACAGTCACACAGCGGACGATTACGAATGCCTTCATAAAATCATATCGACCTGCTCAAGATTAGTCAACCAATCGATTAGCGATATCAATTCCCACACCGCCAATGACAACAACAACAGGAGTCCGAGTCTCGATCGGGCTGTTGCGACTTTGAAACAGGCGAGAGATATTTTGAACGGAAATCTAACGCTCAATCGCAAGAAGTTGATTGCAGAATTACAGTACGACAAACC…
251	PL06004A2C07_SE3	CGGTCTTCTTTAAATCTATATAAATCTTATATGACGTCGTATCCTCTAAAAGACGCTGATAACCAGAAGTTAGAAATAGCAAATGATATATTAAACACTCTCAATGAAATTGTTCCAAAAAAAGTTGATATTCCGATTGATAATTATGAAGTAGAAGCGAAAAATAATGGATTTGATGGAAATTTAACCAGTGAATGGAAAAGAAGTCCCAGTTACACAAATTCTTATGAAGATGAATGGTTTCGATTATTTAAATCCGACGATGTTTTATTCGAAACTATACAAAGCTTAGGATTATCGGGTGAACTGAGAAATTGCCGTTTTAGAAGTATTTGTTGGCGAATTTACCTAGGAGTTCTTTCAACCAATAGTGAAAATTGGATAACTGAAATCAATCAA…
251	PL08001A1F07_SE3	ATCGGAGAAGATTTTGAGATTGCTGCCGAACTATAATTCAAATAGCAATAACAATAATGTGGAATTGCAGGGCATTACTCGCAAGTTAAATTAACAGATATCAAATCAATCGTTTGCACCACTTCCAATTTATTATTTAGCAATATTTCTACCAATAACAATGAATCAATTGATTAATTTATAAATTATTATAAAACAACCTTTGAACAATATTTCAAAAAATTTTATATTATAATAAAATAGTAACATTAATTAATGATTTTTGTACATTTATTGAGGTGCTTATTTTTATCAATATTTTCATCGACACTAAAATTTTGCAAACATTTTCACAAACGTAGTGTTATTTCTCGATTAAAAATTTTTTTATCATTCTGTGATGGACATAATATTTGTTAT…
252	Contig1805_WUSTL	TTAAGGATTTACAGATCTGGTTGTCAATCAGGCCGGAACAATGTTGTTTGCGTATTGCAAGGATGAATTTATTTACCAATATAACCTTGAAAGGCCAAATTATAAAATACCGGTTTACCAATACACAGGCCATGTCAGTGATTCGTATTATTTGAAAATGGATCTCAGTCCAGATGAAAAATATCTTGCATGTGGGAGCAGCTCTTACTCACCATACATTTATCACGTTGGAGTTGTTCCACAGCAGCCGATGTTACTAAATGGACACAAAGGTGAAGTGACAGTTTGTCGTTGGTGCCCAGCGAATCAAGGAATTATAATGAGTGTATCAGACGACTGCACTGCAATGGTGCATCGCATGAAACCCGGGTCGGAGTTCAATGTGTTCTATCGCAACCA…
254	Contig1811_WUSTL	ACAGTTTCGGTCCGGATTCCCGGGATCGAAATCCGATCATAGATCTCAATCAGATAGCAAAGTCAAAATTGAAATTGATGAAATAGTAGACAATAAATGTCTTGAGGATGATGTCGTTTTCAAAGAAGACAACAATTTGAATGGTATCAATAATCCAAATCTAGAATCAGACTGTTCAAATTTGTCACCGAAATGTGTCTTGTTGAAAGGTCATCAAGAAGCATCTAGTGGCGGGATATTCCCAGCATTAGAAACACAGTTTGCTCAAACAAGTGGACATTCTCGAGAGGACCTCAGTCAGATTTTCAACGCAACATCTCCATGCTCCTATTACACAGATTGTTGTCCAAACACTCCAAATTATTTGAATATGTCTGGTAATGAGGAAATGTCATTTAT…
254	Contig7060_WUSTL	CCTTTTTTTTTTTTTTTTTTTTTTTTTTTTGTTGAGATAATATTATTATTTGTATAATAGGCAAAAATAAAAGCGCTTGATTTACAATAAATTGACATAAAAGTGTGGAACAATATACAAAGTGGTCACTACTACCGAACATTCAACGGTACAAAATACCATCTGAAAATCTAAAAAATTTACCGCAAGAATCACGCATACAAAGGAGACTCAAACACGAACAGGTAACCGCAAAATTCGCTATATTCATTATCAATAAGGATATATAATATATCTTATGTTTTATTGCCACCATGAGCATGAGAGATAATGAAATCAGAATAAAAATCCAATCAAAAAATCACGTTCAATGATAACAGAAACGCGCGAACGCCCTCTCACCCATTCATACAGCCACAA…
254	Contig7108_WUSTL	CCTTTTTTTTTTTTTTTTTTTTTTTTTTTTTTTTTTTTCAAATTTACTCTCCAATATATTTTAAACAAAAACTTGATAATTTAATTTATTGTAATCGAAATGAATTAAATGATATTTAACATTGTTGAGATAATATTATTATTTGTATAATAGGCAAAAATAAAAGCGCTTGATTTACAATAAATTGACATAAAAGTGTGGAACAATATACAAAGTGGTCACTACTACCGAACATTCAACGGTACAAAATACCATCTGAAAATCTAAAAAATTTACCGCAAGAATCACGCATACAAAGGAGACTCAAACACGAACAGGTAACCGCAAAATTCGCTATATTCATTATCAATAAGGATATATAATATATCTTATGTTTCATTGCCACCATGAGCATGAGAG…
256	Contig1814_WUSTL	GATTCCCGGGATGGAATCTCGCAGGCCAATAGACGACACAGACCCAATCGTAATCGACGCCGGCGGCAGATGCGTACAGCCGAAAATGCCCTGCTCCATGCAAACTTGAGGAGCGACGGACACCCGGAGTTGACAATGTTCCAGACTTGTCGTCCCCATATACGACTACGACCTGGACGTAATCTATGCTCCCATTCAACCTGAATTTTCTCATCCCGCTTCGGCTCAACGCAACTGGTCACGAGTCGCCAATTAACACTCACATCGCCACTACCTCTCGTGCGATTCTGGATGAAGAAGGGCAATCCAGCGGACGATCGTCACCACTAATCATCTCGGTTGTAGAACCGACTGCACATCGAGGGTAGAGGGCAGGTTCTTCTCGCCAACCGGAGACCC…
257	Contig1815_SE3	CGGAAAAAATTTATCAATTAGTCGGGGGGAATTCCTATTTTCAATATTTTATATTGATGTTCATATTCATTTCCCAATTCAATACGGCAATAAATATTTTGATGCCAATTTTCATCAACAACTATCAGGATGTCTATTGCGTTTTGCCGAAAAACCAAACCAATCAAGTCTTCACTGAACACCGAAACCAATTCAAAGCAATAGACAATGAGACCGGATTCCTAATCATTGACAGTAGTCGGTGCAGACTTACAAACATCAGTAGTATTTGTTCAGAGATTTTTGTTAAAAAATATCCCATGACATCGACAATTCGCAGTCAGTTTAAATTGTACTGTGAATATCATGCACTCAGTTCATTTGCGACCTCTATGTTTATGTTGGGAATCTGTCTTGGAT…
259	Contig1816_WUSTL	CAGTTTCGGTCCGGATTCCCGGGATCGACATCAAAATAAAAAATAAAATAATTCAATACAATTCTGGCACTCGAATTTCTCGTTTTCCCAATAGCAAAAAATATATTTCTCGACTTTTGTATGCAAAACAATTGAAAGACCTCGGCGATGAGTTACTAAAAGGCGTTTCAACACGTGTAAGAGACGCTGCAATCCTTGGGCTTTATTCTGGTCCTAGAATACAGTCAGGAAATCACGGAAGGATTTCTGTCTACGGAGACTCAAATTGTCTTGATATGACTTTTCGAGATAAAGATTGTCTCTGGCTGTTGGATAGTTTACTGCAGTACTCCAGAACCGGTCATATATCTGAGCCTTTGTCTTCAGTAGTGTCTATCGTCAAGTCAGATCTTGGGGCAA…
259	Contig5081_WUSTL	CCTTTTTTTTTTTTTTTTTTTTTTTTTTTTTTTTTTTTTTTTCTAAAAAACATATTTTATTTTCTAAAAATAAGATGCGGAGCTGCTGATAAAATTGGGCGAATTTCCTTGAATTTGGGACGCAATCGACGACAGAAAACACAAATGACAACGCAGCACACGCTGCAAACACAAATGACGTACAACCAGTACAACCGAGGTCCGATGATTTCTGAATGCTGGAGCACGATTCTGGGAACTCGGGAATGCCTGTTGTCAAGATTAACGGATTGATAGGGAGAATAATTTCTGAATCCGATTCCCAGTGGAACATTGTACTCTTTTTTCTTTATCAACAGCTGCGGTCGATAAGTCGATTCATCGGGGATCGAGAAGTTGTCTATGCGCATTTCCGTGTTT…
260	Contig1229_SE3	CTAAATTTAAAACTAAATTTGAAATATATTCCGTTGCGTAATGTGCGTTATTTTTGTTGCCATATGAAAAATATACTCTTTACCGACAAGCATGATTGGATTAAGGTAGAAAATAATATTGGAACAGTTGGAATCTCAGATTACGCGCAAGAAAAACTAGGTGATATAGTTTATGTCCAACTACCAGAAGTTGGTTCTGAAATTTCTCAAAATGATGAATGTGGAACAGTAGAATCTGTCAAAGCAGCAAGTGAAATTTTTAGCCCAGTCTCAGGAAGTATTGTGGAAGTTAATAAACGATTAGAAAATGAAAGTGGGCTAATTAACAAGCATCCTTACAAGGATGGATGGGTATTTAAGATTTCATTATTAAAACCTGGTGAATTGAAATCTCTCATG…
260	Contig1818_WUSTL	ACAGTTTCGGTCCGGATTCCCGGGATCTCAATCGGTTTCTTTCATGACTTAAACTTTGTTCCAGCTGTGTTACAATTAATAATCTATTAGAGGGGAGCTTGGGTTTCGCAAAGAGGGCGATTTCACAGGTGACATTGGAACAGGAATCGGAGTCCTTCATTATCACTAACTGGGGCATTGGGTTAACCGAAACTAATCATTACAAGCTATAAAGAAGTATAATATGATCGATAAAGTGGCGGCTGATCCTTGCAATACGTGCTGGATATCGATTAATTAGCAGAGAACATCCGGTCGAATCACCACTGCTGTATATCACTTGATCATTTGTTAATAATGATTGATTTACCAGCCTTGTCGATAACAATAACAAGGCGGCAGCCAATCAGAAATGAATGA…
260	Contig2954_WUSTL	GTCTTACAAACGTTTTATATAAAATTGAATGATTTATTATGGTTAAGAGATTAAAACCATCAAATGATGAAAACCGAAAAGATACTCCGACTAAATCTATTAAATTGTCCTTTGATCGTAATAAAATATTTATTGGAGCCCATGTTTCAATATCAAATGGGTTATTTAAAGCATTTTATAATGCAAATGTAATAGGCGCTAAAGCATTTGCTTTGTTTCTCAGAAATCAAAGGCAATGGTCATTTAAGTCTATTTCTGATGAAATGGTTGCTAAGTTCAAGGCAGAAGCTGAAAAAAATAAGATTTCATTAGATAACGTTGTACCACATGGAAGTTATTTATTAAATTGCGGATCTCCAAAAGATGATATTCTGAAAAAAAGTCGTAATTTATTTATCG…
260	Contig4261_WUSTL	TCCCGGGATAAGCATTTGCTTTGTTTCTCAGAAATCCAAAGGCCAATGGTCATTTAAGTCTATTTCTGATGAAATGGTTGCTAAGTTCAAGGCAGAAGCTGAAAAAAATAAGATTTCATTAGATAACGTTGTACCACATGGAAGTTATTTATTAAATTGCGGATCTCCAAAAGATGATATTCTGAAAAAAAGTCGTAATTTATTTATCGAAGAACTTCGAACATGTGATAAATTGGGAATTAAATACTTCAATTTTCATCCCGGCTCAACCTGCGGAATAGCATCAAGGACAGAAACAATTAAACTGATTGCTGACAGTGTTAATTTAGGAATATCCAAATCTGAAAATGTTATAGTTCTCCTAGAAAATATGTCATGCCAGGGCCACACGATCGGGGG…
260	gnl|ti|1450453971_WUSTL	CCTTTTTTTTTTTTTTTTTTTTTTTTTTAACAAACTATAATTTATTTTTAGAGAATACTTTTTTGCAATTATTTTTCTTTAATTAATTAATATAAAAAATCAATTTGTTCTTTGTATATATTTTCTCCCGGAGTTTCTAGAATCATCGGAATGTTCATTATTCGAGGATCCTTGACCATTTGTTCAAATAAACCCAATCCTATTTTTCCTTTGCCAATATCCTCGTGCCGATCGAGATGGTTACCGCAGTCCCCTTTCGAATCATTCAAATGGATCGCTTTGAGATATTTCAATCCAATTTTCAAGTCGAATTCCTCCAT
261	Contig1822_WUSTL	CCGGATTCCCGGGATATTACAGTCAAGATATTACATCGCAAATTCTCTCTCTTGTGCGCTTGTGTTTAATTTCCTCTTCAGATCTTCTTTGGAGGGTCCGACCCACAGGCTTAGTAGCAGCTGAAAGCATTCTCGATGCAATGGAGAACCAGCTTAAAGCTGCTCGTTTGCCCCATCGAGGACTAATGATCCCCGAAGAGAATCTCGCCAAACCCGAATGGAATGCTTCAATAATCCATGGGGGACCCGACGCGATGTGTATGAGTCAATATTGTACGCCTGAACATGTTGACTCTTCAGATTCAATTTTTGGTGAGCACCTCATTGAAGAGCAAGGACGAATTGTGATTCGGCTGGGAAATCCCAGTAAAATAAATTTGATCCGAATGCATCTGTTGG…
261	Contig5232_WUSTL	CCAGGACATTTACTGTGCTTCAATTTGAGTGTCTCTATACCGACAATATTCGTCACCATTCTGATAACATTCAGATTCCCAATTACAACGTGGCTTCCATTGAGCATCACGCTACTGTAATCGAAGGCGTAAGTAGGTCTAGGAACTCTCTGTTGAATGGAGAAACTAAAAACTATAATTGGGACTCAGGATACACTTGTCACCAGCTGGGAAATGGCGCAATTGTTGTCCAATTAGCCCAGCCCTACATTGTTAATTACATCAGGTTCTTGTTATGGGATCTGGATGATCGTTCATATAGCTATACAGTTGAAGTGAGTACTGATCGCGCGAAATGGGTTATGGTAGCAGACAACAGTTCGGAATTATGCTCATCTTATCAAAACCTTTATTTCACCA…
261	gnl|ti|1450458422_WUSTL	CCTTTTTTTTTTTTTTTTTTTTTTTTTTTTTTTTTTTTTTCAAAGTCAAAAAATATCAATTGAATCGATCTGTAATAAATAGGGGGGTTAACCCAGAATGAAGAAAGGAAGGAAAGAAGATTATTATTAGGGATTTTCAATTGCATTAGTCTCATTTGAATGGGGGCACGTTTCCAGATGGACGATATGAAATACTTCATTGGCGGAATTATAGGTTCCAATAATTCTGATAAAAACCACAGGTTGCCTGGTGAAATAAAGGTTTTGATAAAATGAGCATAATTCCAAACTGTTGTCTGCTACCATAACCCATTTCGCGCGATCAGTACTCACTTCAACTGTATAGCTATATGAACGATCATCCAAATCCCATAACAAGAACCTGATGTAATTAACAAT…
261	gnl|ti|1608871025_WUSTL	CCTTTTTTTTTTTTTTTTTTTTTTTTTTTTTTTCAGAGTGGAACTGAGATATTAATAAATATGATAATAGTAAATACCAAAAACAAAGTCAAAAAATATCAATTGAATCGATCTGTAATAAATAGTGAGGTTAACACAGAATGAAGAAAGGAAGGAAAGAAGATTATTATTAGGGATTTTCAATTGCATTAGTCTCATTTGAATGGGGGCACGTTTCCAGATGGACGATATGAAATACTTCATTGGCGGAATTATAGGTTCCAATAATTCTGATAAAGACCACAGGTTGCCTGGTGAAATAAAGGTTTTGATAAGATGAGCATAATTCCGAACTGTTGTCTGCTACCATAACCCATTTCGCGCGATCAGTACTCACTTCAACTGTATAGCTATATGAAC…
262	Contig1823_WUSTL	GTTTCGGTCCGGATTCCCGGGATCAAAAAAAATTAGAAATCTTTTTAAATTTAAAAATAATAAAGGATCCTATATTTTATTAATTTGTCCTGCGACGGCTTTTGGATTGGGAATTTGGCAAGTAACACGCAGAAATTGGAAATTAGAATTGATTGAAAACATTGATAAACGTATCAACGCAGATCCTATTGTAATAGAAACACATAAGCAACTAGATGATGAATATCCTGAATATACTTTGGTTAAACTGAAAGGAATATTTGACAATGACAGGGAAGTATTTGTAGGTCCAAGGATGTTGATACAGGATTCAGTGCCAAAACGTTTTACAAAAAATATGCCCTGGCCAATTGGATACAATCTTATAACGCCGATGAAATTGATTTGTAACTCGCAAAC…
262	Contig1913_WUSTL	CCTTTTTTTTTTTTTTTTTTTTTTTTTTCAAATCACAGAAAACTATTTATTAGCCTGAAAAGAAATCAGAATCTGAAACTCTTTACCCAAATAAATGTTGTGGCGATTCCCAGGGCGAACCATGTGAAAATATACTGCAAATGCTCGTTGCGCAAAATGACACGCGTTTGACCTCCCAAAGGCCCTCCGAATTCAGCAACTTTCTCGTCAAATGTCTGATCGGCCAGCCAATGAGAAGTTCCCAACAGTTTTGCGATTTCCTCTCTATTTTTCTGATTAAAAACTACAATGTTTGGATCACTTAAGTTCTTGAATTTCTTTGAGTTGGATTTCACACCAACCATCGATTGCTCTTCATTCGTAGTTCGAACGAGCGCCTGAATTTCGACGACTCCGTCC…
262	Contig226_WUSTL	CCGGATTCCCGGGATAAAAAAATTAGAAATCTTTTTAAATTTAAAAATAATAAAGGATCCTATATTTTATTAATTTGTCCTGCGACGGCTTTTGGATTGGGAATTTGGCAAGTAACACGCAGAAATTGGAAATTAGAATTGATTGAAAACATTGATAAACGTATCAACGCAGATCCTATTGTAATAGAAACACATAAGCAACTAGATGATGAATATCCTGAATATACTTTGGTTAAACTGAAAGGAATATTTGACAATGACAGGGAAGTATTTGTAGGTCCAAGGATGTTGATACAGGATTCAGTGCCAAAACGTTTTACAAAAAATATGCCCTGGCCAATTGGATACAATCTTATAACGCCGATGAAATTGATTTGTAACTCGTAAATTTATAAGCAA…
262	Contig3437_WUSTL	AGTTTCGGTCCGGATTCCCGGGATGTATAATAATTTAAATGTCAAAAAAAATTAGAAATCTTTTTAAATTTAAAAATAATAAAGGATCCTATATTTTATTAGTATTATTTCAGTTATATGTATATATACATATTAATTTTAATTATTAAAAAAGATTTGTCCTGCGACGGCTTTTGGATTGGGAATTTGGCAAGTAACACGCAGAAATTGGAAATTAGAATTGATTGAAAACATTGATAAACGTACCAACGCAGATCCTATTGTAATAGAAACACATAAGCAACTAGATAATGAATATCCTGAATATACTTTGGTTAAACTGAAAGGAATATTTGACAATGACAGGGAAGTATTTGTAGGTCCAAGGATGTTGATACAGGATTCAGTGCCAAAACGTTT…
262	Contig6938_WUSTL	TAAAGGATCCTATATTTTATTAATTTGTCCTGCGACGGCTTTTGGATTGGGAATTTGGCAAGTAACACGCAGAAATTGGAAATTAGAATTGATTGAAAACATTGATAAACGTATCAACGCAGATCCTATTGTAATAGAAACACATAAGCAACTAGATGATGAATATCCTGAATATACTTTGGTCCAAGGATGTTGATACAGGATTCAGTGCCAAAACGTTTTACAAAAAATATGCCCTGGCCAATTGGATACAATCTTATAACGCCGATGAAATTGATTTGTAACTCGCAAACGATATTGATAAATCGCGGCTGGGTGCCGAAAGAGAAACTCTACAGCGAAACACGTGAAAGAACTCAGGTGGACGGAGTTGTCGAAATTCAGGCGCTCGTTCGAACT…
262	gnl|ti|1389003532_WUSTL	AATAATAAAGGATCCTATATTTTATTAATTTGTCCTGCGACGGCTTTTGGATTGGGAATTTGGCAAGTAACACGCAGAAATTGGAAATTAGAATTGATTGAAAACATTGATAAACGTATCAACGCAGATCCTATTGTAATAGAAACACATAAGCAACTAGATGATGAATATCCTGAATATACTTTGGTCCAAGGATGTTGATACAGGATTCAGTGCCAAAACGTTTTACAAAAAATATGCCCTGGCCAATTGGATACAATCTTATAACGCCGATGAAATTGATTTGTAACTCGCAAACGATATTGATAAATCGCGGCTGGGTGCCGAAAGAGAAACTCTACAGCGAAACACGTGAAAGAACTCAGGTGGACGGAGTTGTCGAAATTCAGGCGCTCGTTC…
262	gnl|ti|1484598084_WUSTL	CCTTTTTTTTTTTTTTTTTTTTTTTTTCACAGAAAACTATTTATTAGTCTGAAAAGAAATCAGAATCTGAAACTCTTTACCCAAATAAATGTTGTGGCGATTCCCAGGGCGAACCATGTGAAAATATACTGCAAATGTTCGTTGCGCAAAATGACACGCGTTTGACCTCCCAAAGGCCCTCCGAATTCAGCAACTTTCTCGTCAAATGTCTGATCGGCCAGCCAATGAGAAGTTCCCAACAGTTTTGCGATTTCCTCTCTATTTTTCTGATTCAAAACTACAATGTTTGGATCACTTAAGTTCTTGAATTTCTTTGAGTTGGATTTCACACCAACCATCGATTGCTCTTCATTCGTAGTTCGAACGAGCGCCTGAATTTCGACAACTCCGTCCACCTGA…
263	Contig1828_WUSTL	GTTTCGGTCCGGATTCCCGGGATGTCAAATCCGATATTATGGTGGAATCTATTATTGAATCAGCTAAATATACGGAAATCATTGTGATTGTTGCCGAAGATTTGGTGGAGAATGTTATCAACGGTTCGGTGAATTATATTACTGAACAGAATAAATACAATCATGATACCTTTGATGATGACTTAAGCCCAGTTTTAGAGCCAGAGTCACCACTGATTGATGATTGTGATTATTTTATAAATTATGACTTTGGCACTCGAATTACTAAAGAACCACCTACGTTATCATTATCTATCCAAGCTGAAGATCCTAATGTTGGTTTAATTCTAACGACTAACGGGGATGATTTAGATGTCGCACCTCTTTCCCCTATTATTGAATGCACAGAATCATTTGATA…
264	Contig183_WUSTL	AGTTTCGGTCCGGATTCCCGGGATTAAAAATCTCAGCATTGGATTTGTCATTTATCAGTTAAAATCTAAAGACATTCTACTTCCACTCCGGCGGGATTTCTTTGCTGCAAATACTTTCATTGCGAGTGTTGATTCATTCATAAATTCAAGAGAAGTAGTGAAACGATTCTCTCTTCCAGTCGGATCATATTTTATTGTTCCTTGCACTTATGATGCGAATCAAGAAGGAAAATTCTTGTTGAGAGTATTCACGGAATCGGTCAATAATTCGGTCCAGTCTTTGGAAAGTCTCCCAGTTCATAAACAGTTGGAAACGAAAATTGAGCCCCAGAAAGAAATCATTGTCCGACAAATGTTTTATCGAGAATCCGGAGATGAAATGGCATTGACTGCTTTTCA…
265	Contig1830_SE3	TATTATTAGAATTCTTATTATTTCGAAATGACTATTCTTACTGAGGGAAAAATTATTACTTGTTTGGCAGCGGTTGCATGGTGCGAAAAATCTCCATTAGCTATTGAAAATATAGAAGTATCGCCGCCCAAAAAAGGTGAAGTCAGAATCAAAATATTGCACACTGGAGTTTGTCACACAGATGCGTATACACTCAGTGGTTGTGACTCTGAAGGAGTTTTTCCTGTTGTCCTTGGACATGAAGGTTCTGGGATAGTGGAGAGTGTTGGGCAGGAAGTATCAAGTATTTCACCCGGTGATCATGTTATACCACTTTATACTCCACAATGTCGAAATTGTAAATTTTGTAAAAACAGCAAGACTAACTTATGTTCATTAATAAGATCAACTCAAGGTGCT…
265	Contig269_SE3	GCCGCAATCGGAAATAAGAATTATCCTTCCTGGACTATGTGTATTCAAGTGATGACATATGAGCAAGCTGCTAAATGCCCGTTTAATCCATTCGACATTACCAAAGTTTGGCCTCATAAGGACTATCCATTAATCCAAGTTGGTCAGATGGTCCTCAATAAAAATCCACGGAATTATTTTATGGAAGTGGAACAAGCGGCATTCTGTCCAGCAAATATGGTTCCCGGAATCGAAGCTAGTCCGGATAGAATGTTACAAGGCAGAATATTTTCCTATAGTGACACTCATCGACATCGACTTGGTCCAAATTTTAACTTGATTCCTGTCAACAAGCCTCGATGTCCATTTAGAAATTACGAAGTCGATGGACCTATGCGAGTCGATGATAACAACGGGGAT…
265	Contig4629_SE3	CAATGTCCCGCTTCTTGTTCTGATCCATTAGCTGTTTATCGAGAGGAGCACAAAGATGAGAAGTTGGTATTAGCCCGACAAACTGGAGCACCTATCGGTAATAAGTTTAGCTCGTTAACAATTGGACCTCGAGGTCCGATGTTATTGCAGGATTCTGTTTTTATCGATGAAATGGCACATTTCGACAGAGAAAGAATACCAGAACGAGTTGTTCATGCCAAAGGAGGGGGAGCTTTGGGTTATTTTGAATGCACTCATGATATAACAAAATACTGCAAAGCTGCTATATTCAATAAAATTGGCAAAAAAACCGATTTAATAGTTCGATTTTCGACAGTTGGTCAAGAAAGTGGCAGTGCTGACACTGTAAGAGATCCTCGTGGGTTCGCGGTAAAATTT…
265	Contig7561_SE3	GATTGATTTGGTATGTAAATTCCTTATAATTACATTACTTAGCGTTTAATATAATTCCTCAACAATTGTGTTTAAATATTACGAATAAATTTTGGGATTTTGAATTTTATAAATATTTATTATGGACGTTATTAATACTAAAAGAAACTTATCAAACAGTAAAAAAAAATTTGAAGTAATAAATATAAAAAGATAATTTTTGGATAAAAATTATTGTAAAAATGTTATTTTGATTCTGCTATAGGTGATCATAGATCTAACAGATGGAGGTTGCGATTTTACATTTGAATGTGTTGGTAATATTGAAACAATGCGATGTGCCTTAGAAGCATGTCATAAAGGCTGGGGATTGTCGGTTATTGTTGGTGTTGCCCCATCAGGTAAAGAAATTTCAACGAG…
265	PL06010A2G09_SE3	CTTGAATTCTCTTTATAATAATCATAGAACCGGTAACTAAATATGATTCATATAGTTTCGAATGTAATTAATCTTCAAACAGAGATAAAATTAAAGATATATTTAAGAAGTATTTTATGACTTTATTCCTTAAACCCACAACAAAAATTTTTGTAGAAGAAACCGAAGTGCCATTTGGCTGGAAATTATTTTATATTTTCATGAAAAATTTAGAGTTCTATTTAATAAATAGAACTTTCGCTTATGGACTTCTATGCCAGCTGTATCATTGGATGTTAGAAATTCTAATTTATGCATTTTAATACATTTATGAATTTCTTTTGTTTTAAACAAGAATACACATTTTTATATTGTTTTATGGCATTTGTGTCACTTAATGAAAACAAATGAACCACAAAA…
266	Contig1830_WUSTL	AGTTTCGGTCCGGATTCCCGGGATAAAAGGATGAAATTAACAAATATAAAGATGAATTAAAAAAAAGAAAAGTAGAAAATATTGACGAAGAAGTAATGATAAAACTTCAAGAAGAAGCTCTAGAAAAACAAGGAAAAGTTATGAAGGATTTATCTAAAATAATTATTCAACCAATACAATTTAAAGTTAAATTGTCTAAAAGCAAAAACTTTATAACGTGTTTCACGTATTCTGATGACGGAAAATTTTTATTTACAGGAAATTCCGATGGAGATATTAATAAATGGGATGTGAACGGTGGAAATTCTTTGGCGATGGTTAAAGGTGGTAAACGACATTCTGCACACAAATATCACAAATCTCGTGTTTCAGCAATCGCTTCTAGCAAAGAATTCGTTG…
266	Contig5357_WUSTL	CCTTTTTTTTTTTTTTTTTTTTTTTTTTTTTTTTTTTTTTTTAGAAAAAAAGGCATTTATTTATTCAAAGAGTTTAAATATTTTGATCATGCTTTTGGTGTCGGGACATCTCTGGTGTAGTCTGTGTCGCTTGTGCTGGTTGCTAGTGGCAACCGCTAGGTCCTTGCCGCCGGGGCTGAACTTTAGATCGTTCACATAGCCGGTAATGTCCGGTAGCACAAAAAGCAATTGAATCGTCAGGTTTTCTTTCTTTCCATCAACAACTTTCCAAACTTTCGCCTGGCTGAGATTTGAGCCACTTGCAAACACATTTGTGTGTTTCAGTGCGCAAATCGACACGACATTGATTTCATTGCTGACTTTTAATTTACCGTCTGCCGGTAAATCATGCGCGTCAGT…
266	gnl|ti|1463480666_WUSTL	ATCTAAAATAATTATTCAACCAATACAATTTAAAGTTAAATTGTCTAAAAGCAAAAACTTTATAACGTGTTTCACGTATTCTGATGACGGAAAATTTTTATTTACAGGAAATTCCGATGGAGATATTAATAAATGGGATGTGAACGGTGGAAATTCTTTGGCGATGGTTAAAGGTGGTAAACGACATTCTGCACACAAATATCACAAATCTCGTGTTTCAGCAATCGCTTCTAGCAAAGAATTCGTTGTTTCTGGTGATTTAGAGAAAAAGATTTTTGTCTGGAACATGGAGCTAGTGTTAAAGAAAACACTTATAAAACACAGAGGTGAAATAACTAGTCTCGTTTTCCGCCGTAACACGGTGCAATTGTTTTCCGGTGATCGAAAAGGCATCATTTT…
267	Contig1831_WUSTL	CAGTTTCGGTCCGGATTCCCGGGATCAAAATTGTAATATTTTAAATACAGTTTTAAAGAAATTAGTTTTTGTAAAAAAAATTGATAATAAGTAAAAATAATTTTATTTTGTAAAATTTGTAAATTAATCAACAAATAGGTATATTTTAAATGTTTCATGAAAATATTTTAGTATTTAAAGATACAGATATGTCCTATATTTCCAATGCTAAATCAAAATGTTGTTGTGATTCTAATAATTTAGAACATTATCATGAAATTGAAAAGTACAAATCAAAACTAAAAGACAGTCATGCTAATAATAATCGATTAGAGTCAGAAATATCAGACATTAAAGATCGATATAAAAAAGAATTGTCAAAATTAAACGATGAAGTTTCTCGTCAAAAAGATAAATACG…
267	Contig2097_WUSTL	TAATAGATACAGATATGTCCTATATTTCCAATGCTAAATCAAAATGTTGTTGTGATTCTAATAATTTAGAACATTATCATGAAATTGAAAAGTACAAATCAAAACTAAAAGACAGTCATGCTAATAATAATCGATTAGAGTCAGAAATATCAGACATTAAAGATCGATATAAAAAAGAATTGTCAAAATTAAACGATGAAGTTTCTCGTCAAAAAGATAAATACGAAAGACTACTCGAAAGTCATAAACGCATTAGTCGATTAAACCATGACTTGGAAGAAAATATATTGAAATTGATCGACCAATTTAACGGTGAAAAATCGGAAATGGAAAAAAGCTACAAAGATATTTATTCAAAACACGAATCATCACAGAATTACATAATGGAATTGCAGAATG…
267	Contig3564_WUSTL	CTCCTCGAGGTTATTAAGCGGCCGCCCTTTTTTTTTTTTTTTTTTTTTTTTTCTCATTAAAAAATAAATTTTCACAGAAAACAAAGAAAAAACAATTGTCATTGAAACCAGCACCAATAAATCGATTTTGTTTTATTTACACATCGAAAATTAAATTTTTGTTATTGTTTCTATGCAATTTTTGATTTAAATCATTATCCAATAATAGATAATGTGAATTTGTTTGAACGGACACCGATCGATATTCTTTCACCGTTCCGCACTTGTTGCACACCACCTCGATCGTATATCTGGAGTTTTGGAATTCCTTCGGCTGACCATCGACTTTATCCGGATGCAGCAGCTCTGCCAGCACACTGGCACAGACATGGTTTGGATGAGCTCCGTTTCGGTGGTTCA…
267	Contig5217_WUSTL	CCTTTTTTTTTTTTTTTTTTTTTTTTTTTTTTTTTTTTTTAAATCGATTTTGTTTTATTTACCCATCGAAAATTAAATTTTTGTTATTGTTTCTATGCAATTTTTGATTTAAATCATTATCCAATAATAGATAATGTGAATTTGTTTGAACGGACACCGATCGATATTCTTTCACCGTTCCGCACTTGTTGCACACCACCTCGATCGTATATCTGGAGTTTTGGAATTCCTTCGGCTGACCATCGACTTTATCCGGATGCAGCAGCTCTGCCAGCACACTGGCACAGACATGGTTTGGATGAGCTCCGTTTCGGTGGTTCGACGACGGCGACGAATCGGAAAATATCATTGCAGTCGGAGGAAACGTGGAAATGGGAATATGAGAATTCGATGAATTTT…
267	Contig5594_WUSTL	CCTTTTTTTTTTTTTTTTTTTTTTTTTTTTTTTTTTTTAAAAGACTGTAATATATATTTAATATTATTTTTCTGAGTTCCATCTATTATAATTCTTCACTACAAATATTTCACTACACCAGAAATTGAAAAGAAACATTTTATTCACAAATACTGAAAGCCGGAGATCATCTTCATTGTGTGTGTGTAGTTGTTTCCAATTAAATATTTCTATCGACAATACAAAATCCATTAATAAAGTAAGAATTTCTCATTAAAAAATAAATTTTCACAGAAAACAAAGAAAAAACAATTGTCATTGAAACCAGCACCAATAAATCGATTTTGTTTTATTTACACATCGAAAATTAAATTTTTGTTATTGTTTCTATGCAATTTTTGATTTAAATCATTATCCAAT…
267	Contig762_WUSTL	TAGACAGTTTCGGTCCGGATTCCCGGGATGATTTGGAAGAAAATATATTGAAATTGATCGACCAATTTAACGGTGAAAAATCGGAAATGGAAAAAAGCTACAAAGATATTTATTCAAAACACGAATCATCACAGAATTACATAATGGAATTGCAGAATGATTGTGAAAGATATCGGCATGATTGTACAATTGCTGTCCAGTTACTACAGAACAATCCCAGCTCGTTTTTATCTCGTCATGTAGAAACGATCCCAGTCAATTTGAAAACTCGTCTCATTCAGTTCCAGAAAGACATCGATATACGCCACTCATTCGATCGACATCAGAATTATTCCAATGGTTCAGAGTTTAAAAATCAAAATTCTTCGAATTCTCATATTCCCATTTCCACGTTTCCTC…
267	gnl|ti|1450462973_WUSTL	CCTTTTTTTTTTTTTTTTTTTTTTTTTTTTTTTTTTTATAAATATAAAAGACTGTAATATATATTTAATATTATTTTTCTGAGTTCCATCTATTATAATTCTTCACTACAAATATTTCACTACACCAGAAATTGAAAAGAAACATTTTATTCACAAATACTGAAAGCCGGAGATCATCTTCATTGGGGGGGTGTAGTTGTTTCCAATTAAATATTTCTATCGACAATACAAAATCCATTAATAAAGTAAGAATTTCTCATTAAAAAATAAATTTTCACAAAAAACAAAAAAAAAACAATTGTCATTGAAACCAGCACCAATAAATCGATTTTGTTTTATTTACACATCGAAAATTAAATTTTTGTTATTGTTTCTATGCAATTTTTGATTTAAATCATT…
268	Contig1839_WUSTL	ACAGTTTCGGTCCGGATTCCCGGGATAGCTGTTTGACATTCACGAGAACCGGAAGCTGATTGGAGGGAAACTGGAGATGAAAATTCGAATCCGGATGCCGTTGTCCGGCAGCCAATCAGACACAATGAAAGAGAAATGGCTGGTTATTGATGATTTCAATAAGAAAAATGTCGACTTATCGAAGCCGGCAGTCGCCATCAGCAGCAACTTAATTATCGCTAACGGCAGCATTGAGGTGCTCAAATTCGAAATCGGTGAATTGACACACAGGCTAAATGCTATTGGCGGACAAATGAATGCCGCGCAAATCAATCTCGTGAAGCAGACAATCCAACAGAAAGAGTCCATTGTCCGATTGCAAGAACAGAAATCGAACTCGACGGACGCCTCAGTGAGAAT…
268	Contig386_WUSTL	ACGATAAAGCACACAAACAGCCCGATTTACAACGCCAATTTCAAGTTCCATATCAACCTAAAATCTCGAGTATTCCAGCGGGTGTGCAAGTCTAAGCATCTGAAAGCCGACATTTACTACAAGAAAGGAATTTTCCAGAAAGACAAACTGCTCGGAACGTCGACAATAAAGCTGGAAAAACTCAAATCGCAATGCAACATCCACGAGCTGTTTGACATTCACGAGAACCGGAAGCTGATTGGAGGGAAACTGGAAATGAAAATTCGAATCCGGATGCCGTTGTCCGGCAGCCAATCATACACAGTGAAAGAAAAATGGCTGGTTATTGATGA
268	Contig5716_WUSTL	GGAACGTCGACAATAAAGCTGGAAAAACTCGATTCGCAATGGAACATCCAGGGAGCTGTTTGACATTCACGAGAACCGGAAGCTGATTGGAGGGAAACTGGAGATGAAAATTCGAATCCGGATGCCGTTGTCCGGCAGCCAATCAGACACAGTGAAAGAAAAATGGCTGGTTATTGATGATTTCAATAAGAAAAATGTCGACTTATCGAAGCCGGCAGTCGCCATCAGCAGCAACTTAATTATCGCTAACGGCAGCATTGAGGTGCTCAAATTCGAAATCGGTGAATTGACACGCAGGCTAAATGCTATTGGCGGACAAATGAATGCCGCGCAAATCAATCTCGTGAAACAGACAATCCAACAGAAAGAGTCCATTGTCCGATTGCAAGAACAGAAATC…
268	Contig6796_WUSTL	CAGTTTCGGTCCGGATTCCCGGGAGAATTCCAAAGTTCCATTACGAGTACAAAGTATTCTCAGTGCTCCAGTCAAATCCCGACCTCGGTGAAACTGAGATGGCAGTGGATGTGATCAAGGGAATTGATTTCGCAATTCCATCCGGTTATTCAGCGGATCAGCTCGACACGTATATCGTGCTCGAGTTACCGTTCCCTAACGACGCATTCCAGACCATGACAACCGAGACGATAAAGCACACAAACAGCCCGATTTACAACGCCAATTTCAAGTTCCAGATCAACCTAAAATCTCGAGTATTCCAGCGGGTGTGCAAGTCTAAGCATCTGAAAGCCGACATTTACTACAAGAAAGGAATTTTCCAGAAAGACAAACTGCTCGGAACGTCGACAATAAAGC…
269	Contig184_WUSTL	TTTCGGTCCGGATTCCCGGGAATTTGTTCTATCTATTACAATGTAATAATTGCGTGGTCACTTTATTATCTTTTTGCATCATTTACGTCCAAATTACCTTGGTCAGATTGCAATAATGAATGGAATGATGAATTATGTCTTAATGATTTTAAAAATGTAACAAATGTGGTCTGTTCTTCTTTTCGAACTACTAATTGTACAAAATATGAAGTTGCTGCAGAACAATATTGGCAAAGAGTTGTGCTAGGCGTAGTGAATTATGCTGGGGACCAACGGCCGATGGAACCGTATTTAGGAACAGTGCAATGGCATTTGAGCTTATGTTTATTACTGGCATGGATCATCTGTGGAGCAAGTTTAATAAAAGGTGTTAAATCTTCAGGAAAAGTAGTTTATTTT…
270	Contig1843_WUSTL	TCCCGGGATCTCATGACTCTTTTAATACTGGGCGAGCAGTGGAATCGGAAATATTCGACAAAGAACCCCAAACTCAAATAGAATCTGTCAATGACGGGGTTGAAAATCTCAAGGAGGACTTGGAGAAATTCGATCGAGACCAGAAACAAAAGCAAATTCTATTGAGTAAATTAAGCGCGATTGACCAAAGCGAATCAACATTAACCAGCATTGAATCGACAGAGAAAGCCGACCTGAAATATTCCTATCCAAACGACAAAGATTTCGTTGAAAATGATTTATCAATTAATGAAATCGAAACCATTCCAGCCATCGATATAAAAAAGCCGACCAAAACCAGCTACAAATTCAATGAAACTATAGAGAATTTGCACCAGGGAATCCCTGTCAACGTCAACA…
270	Contig5645_WUSTL	CCTTTTTTTTTTTTTTTTTTTTTTTTTTTTTTTTTTTCGAGTGAAATTATATATTTTGACATCTGAGTTTCTTACAAACAATTAGTATAAAGTTCAACAACACAATGCACTTCTTATATTGGTTATTGAAAGACTTAAAATTGTAATTAAGACATCATTTTTATAATGTTTTGTACATCACAATCATCACTAGAACGTCTACTAAATTAATTTCCACAGCGCTTGATATTTATTGGTCAAGAAAGGACTAATTGCAACAAATAATGAATTCGGCAACATTTTCAAGTAAAAACTAATTCTTATAGCAAAATCTCTTCGAGATCTTCTGATTTATTGAAATCTCTCGATGAAATATTCGTTGGATTTGTATGAGAAAATCTATCAACAAGTTCTCCTTGA…
270	gnl|ti|1389004305_WUSTL	TTCTGGAAGAAGAAATTCTATCTGGCCGGATAAAGCCTATCGAATCACAAATGAATTATCAATCACCCGTGCTACCAAGGGATAATATACAACAGGAACGAGAGCCCTCTCCTGAACTAGCACTATCAACTCATGACTCTTTTAATACTGGGCGAGCAGTGGAATCGGAAATATTCGACAAAGAACCCCAAACTCAAATAGAATCTGTCAATGACGGGGTTGAAAATCTCAAGGAGGACTTGGAGAAATTCGATCGAGACCAGAAACAAAAGCAAATTCTATTGAGTAAATTAAGCGCGATTGACCAAAGCGAATCAACATTAACCAGCATTGAATCGACAGAGAAAGCCGACCTGAAATATTCCTATCCAAACGACAAAGATTTCGTTGAAAATGATT…
272	Contig185_WUSTL	AGTTTCGGTCCGGATTCCCGGGATAATAAATTGTATTCTTAACTGCTGTTGAAAATATCCAATAAAAACCAAAAAAAATCCACAAAATCTGAATCCACAAAATTTAATTGAAAGGTCTCCAATGACCTTCGAAAAGAACTAATCATTTATGAAAATCTATTCAAGTTTTATATGAGTATAGTGAATCATTTTGATACTACCTTATCATTGTTTTTTATGATTTCGAGAAAGTTTCAATGCCGATGTTGAAATATGTGATTGTAATATCACATAATCGATAATTGATCCGTGAAATAAAGTAAAACAATAAATTATATTTTATCCGCGCGGGATCGCTAGCGCGACTTTTCTCGCGCGTTATCGCCTGGGATGGCCTGCGCAGAACCGCAAAGCGCGTCA…
275	Contig1854_WUSTL	CAGTTTCGGTCCGGATTCCCGGGATGTCACTTTGTGGGATACACCGGTTCTCTAACTCGCATATTTTGAAGCATTCCAGTGTTTCCTTTCTCTTGTTTGTCAGATCAGTTTCACCTTTACCAACTTTAGTAGCGCGATCTTGCACTGCATTTGAACATGGGTTTCCAAGTTGAGAATGTGACTTTGTCGATGGGATTAGTGAGCGGTTGCGGAGGGAAAAAGATACGATTGAAAGATGTCGGATTTTTCATTCAAATGTTTTCAAATTCTTTTTAATATCCTTTATTTTCATTTTTGCTTTATCTTTACGACAGAATATTGATCAATGCTCCTATAGAATAGAAAGAAATATAAAAGGGCTATAAAAAATTAAAATGTTGTTATTTCTCAACCGGAAAA…
276	Contig1862_WUSTL	GTTTCGGTCCGGATTCCCGGGATTAGATCATTGGTTGTGGTGTATGCTATTCGGTATTGGAGTACTTTTATGGGCTCAACTTATCAATTGCATACCGACTACAGTTATTCCAAAACATATGCCTTGGTCTAAGAAAAAGCTTCCGACCGCAGAAAATCAAGCACTAAACCAATACAAGAGCGTCGATTCCGGCAATGAATCGGAAGATGAAGACTATGATGATATTGGAGATTTAGCTCGCCAGAACAACGACGAGGATGACGATGACATAAAAAACAGTGGCCAAATTCTATGGATACGCGGCTTGTCCAGATTACAAACTCAGCAGAACACCTGCAATCCTAATTTGGATAACAGAAACGATGTTGTCTACGGTGGAGTTCGCAGATTTACTTTGAG…
276	Contig4294_WUSTL	CCGGCAATGAATCGGAAGATGAAGACTATGATGATATTGGAGATTTAGCTCGCCAGAACAACGACGAGGATGACGATGACATAAAAAACAGTGGCCAAATTCTATGGATACGCGGCTTGTCCAGATTACAAACTCAGCAGAACACCTGCAATCCTAATTTGGATAACAGAAACGATGTTGTCTACGGTGGAGTTCGCAGATTTACTTTGAGTCAAGTCGGTGGGGTGCAACCGTTATTGGCAGCTCGGCGTCAATCTTCTTACAGTAACAATGAGCAAAATATTAACCTCTCTACCAATCAAACGGAATCTATCATTATCCCTACAGCAACTAAATCAGGAAGTGTCGATTCCAACTTGTCTACTCATCGTAATCGACGAAAAAAACTCAAAACTAGTT…
276	gnl|ti|1450456539_WUSTL	CCTTTTTTTTTTTTTTTTTTTTTTTTTTTTTTTTTTTTTTTAAATCTATACTTTCATAATCACTAAAAAGATATAAAGATATTACAGGGTACAGTTGCATTTCATTGAGTTATTAAACATGAATATCCGTTCACCTCACACAGTATATCATCACACTCGTACATACTTATAAGAAAATAATTACTCAATTAATTAATTTAATTAATTAATTTTTCAAAAAAATCACGCAGTAAATATTGAAACTTCAAATTCAATTACAGGAAAAACACTCAAATATTCTACTCTAATATATAATGAAGATAAGTAAAAAAGAGAATAAAATCTACTTGAGCTGAATCTAAATTAGAAATGTCTGTAAAATATGTTGTCTCTAAACGACTGAAGGTCATCATGATCCTG…
276	gnl|ti|1484639377_WUSTL	CCTTTTTTTTTTTTTTTTTTTGAGAAATTTATTATTATTATCATTATTATTATTATTAATCAAAAACAATCTGCCAGAGCAATAAAACACATAAATCTATACTTTCATAATCACTAAAAAGATATAAAGATATTACAGTGTACAGTTGCATTTCATTGAGTTATTAAACATGAATATCCGTTCACCTCACACAGTATATCATCACACTCGTACATACTTATAAGAAAATAATTACTCAATTAATTAATTTAATTAATTAATTTTTCAAAAAAATCACGCAGTAAATATTGAAACTTCAAATTCAATTACAGGAAAAACACTCAAATATTCTACTCTAATATATAATGAAGATAAGTAAAAAAGAGAATAAAATCTACTTGAGCTGAATCTAAATTAGAA…
277	Contig1865_WUSTL	CAGTTTCGGTCCGGATTCCCGGGATGATGAAAAAAACATTAATTAGAAAAATGCGAGACATCGAATCGTCTCATCTGATTATTATGAATCAAACATTCATGGAACCGGTCCACTGTCATTCTTTCTACTGCTCCGAAGACGTTGTGGAACAGGCAATATCTATAACGACAATGAAACTACCCATATCGATTATAAACCATGAAATTGTTCCCGATATCCGAAATGCCACAAATTTCTCTCTGAAACCCGAACCCCAAGATGATCCAATGTGTGGTGGTTCAAGTAACGCCGGGGAGGTTAAGCTAACCCCCGTGTTCATTGTCGGAACCGCCTATGTTGTCGATGAAGAGCAAGAACCCACCCAGGGGTGCCTGTATGTGTTCCATTATAACGAGCGAA…
277	Contig6186_WUSTL	CCTTTTTTTTTTTTTTTTTTTTTTTTTTTTGTAATATCAAATTTATTTCTAGAACAAATTAATGAAAACGTGATAACTCTTCGATAATTCTTGTCAAATCCTCTACGTTACACTCCTTGAACCCAACTATCTCGTTAGAAAAATCAACCGGAATGCGTATATCTTGAACAATTTTCATTTTATCCTTTATGTCCAAATTTTGGAAATTCTCTACTAAATCTCCGTCTATAAATCGCTCGGCAACCCGGCACTGTCTGATTTTCACATAACTCCTCCATGTTTCGTGCTGGAAATTACCTATCGGAACGAGAATATTTTGCATTTGGCTTTCTACAGATTTCAGAAACGTATAAAGAGTCTGGTTAATCTCAAACACTTGTCCAATCGTTCCGGTCGTCG…
277	gnl|ti|1463488104_WUSTL	GACAATGAAACTACCCATATCGATTATAAACCATGAAATTGTTCCCGATATCCGAAATGCCACAAATTTCTCTCTGAAACCCGAACCCCAAGATGATCCAATGTGTGGTGGTTCAAGTAACGCCGGGGAGGTTAAGCTAACCCCCGTGTTCATTGTCGGAACCGCCTATGTTGTCGATGAAGAGCAAGAACCCACCCAGGGGTGCCTGTATGTGTTCCATTATAACGAGCGAACCGGGGAGTTCACAGTCGTTCGAACCTTCAAAACGACCGGAGTTGCTTATGACATGCAAGAATTCGACGGCAAACTTCTCTCAACATTCAACAGTTCTGTTCAACTGTTGGATCTCACGAAAGATGATCTCCACATCATCTGTCGTTATGACGACAACATTATCGC…
279	Contig1872_WUSTL	AGTTTCGGTCCGGATTCCCGGGATCAATGACGTTACAAGCCAAAAAGGTCATAGACAATGAAATGCAACACGAGAAACTGGCAGTGAGAGCCGGTGGTGTGTCTGATGTAATTGAGATAAAGAAGAATATGGTCCACGCGGACGAGGTGGTTAATAGGACGAATGTAAATCATTATCACGAACAAATCAGTGACAGCGATGATAACGATGGTGAGAAGCAAAGAAGTCATGAACAGAAAAGTCCATGGAAAATCGAAAGCAATCGGAATAAACGCGAGAACGATAACTGTGAATGGTCTCCCCCAGTAGGAGTGAAACTCGAGGCATTAAATGAGATCGTCAATCAAAATGAGAAACCTCGAGTTATGAAGTACGTAATCAGCCCAAAAATAGGTATCG…
279	Contig2916_WUSTL	GATAACGATGGTGAGAAGCAAAGAAGTCATGAACAGAAAAGTCCATGGAAAATCGAAAGCAATCGGAATAAACGCGAGAACGATAACTGTGAATGGTCTCCCCCAGTAGGAGTGAAACTCGAGGCATTAAATGAGATCGTCAATCAAAATGAGAAACCTCGAGTTATGAAGTACGTAATCAGCCCAAAAATAGGTATCGGCAGAGGTAGAGGCCGCATGACAATGAAATCCAATCAGAGTGCAGAAAATGAGATTTACAATCGATCAATGGAGTCAAGCGCGTCTTCTAGTGCCCGGTCAATAGAAGTGACACGAAGTGAAGGATTATTTGAAACACATAACTTCTCGACGAGTACAAAATACGAGGAGGAACCAATCCAACTGTATGATGAGGGTCCT…
279	gnl|ti|1450461176_WUSTL	ATTGCTGAAAATATTATACAATAAACACATACTTTAAAAGAGCCAATGAAATCACGAGAAACAAAGCTCGGATGAACAATGTATATTTAATATTTACAAAGCCAATAATTTGTACGAGAAATGCAATCGAGACACTATAAACATTTCAATCATCTGACAATCCGTATTCCGCATATAATTCGTCCGTCTCTTTGGCTGTTTTCATGCCAAACGCGTTCCACATGATTCCCATGGCTTGGCTGCCCACAGGAATAC
279	gnl|ti|1450462319_WUSTL	ATGCCAAACGCGTTCCACATGATTCCCATGGCTTGGCTGCACACAGGAATACTGTTTGGCCGCTGTTTTTGTTCCAGTGGCGCACAGACAATTCGCAATATTCCGCCGACTCCTCGTCGGGCTGCTCATTTGCATTCAACATCGCCGACACTCCTGCCCGGCCTTTATCGGCGGCACTTGACGATATCGATAATTGATTCTTCCGTCGACCGGTAACGCCTCTTCCTTTGGCAAACACATCAACCGGGGGTTCCTTTGATGCCACTAATCTCGGG
279	gnl|ti|1450465617_WUSTL	GGTCTCCCCCAGTAGGAGTGAAACTCGAGGCATTAAATGAGATCGTCTATCAAAATGAGAAACCTCGAGTTATGAAGTACGTAATCAGCCCAAAAATAGGTATCGGCAGAGGTAGAGGCCGCATGACAATGAAATCCAATCAGAGTGCAGAAAATGAGATTTACAATCGATCAATGGAGTCAAGCGCGTCTTCTAGTGCCCGGTCAATAGAAGTGACACGAAGTGAAGGATTATTTGAAACACATAACTTCTCGACGAGTACAAAATACGAGGAGGAACCAATCCAACTGTATGATGAGGGTCCTCGGCCAATGGAATTAAAAAAAGAGCCCGAGATTAGTGGCATCAAAGGAACCCCCGGTTGATGTGTTTG
280	Contig1881_WUSTL	AGTTTCGGTCCGGATTCCCGGGATAAAAAAAAAAACTAAAGGTCTCCAAAAATCGTCAATCAGAAAATTACGACAAAACCACCTTATAACTCATTAACTGATTAAACAAGGTGACAAGAACTGAATAAAAATCTATAAACCATTCTGAGGCCAAAATTTAAGCCAAGAAACTAAATTAATCCATATATAAATCATTATTAGTGATGGAATAAAAAGAATAAAATCGATCTGCGTTAATTTGTGGGATAGACTAGTAATTGCCAAGATTGCTAAACATATCTGGGTTGCTGTTAAAATAAACATGAAAGGAGCATGACCTATAGTATTACGGATGCTAGGATAATCCTTAATGAACAATTTCCCCACGGGCAAATTCCACAGGTTAGTTATGAAAGCTCT…
281	Contig1887_SE3	AGCATTCAATTGGTTCTCTTCATTGCTTTTGCTGGAATTCTCCATCAATCCACAGCGACATCGCCAATGTTGCAAGGAGCAAACACCAGCTGCAAAAAAATTCAGGATGCCAATTATTGTTTTCACAATGGACGGAATGGATTCATGTTCGAGACCGAATGTGGAGCTTGTTTGTGTAAAAATGGACGAGTCGAGTGTGGACAGTTAAGCTGCCTCTTCAGAACCGAAAAAGAATTCAAAAAGGCATGCAAAAGAGCTTATAGTGCCAACAAAGTTGCTCTTGAGAAATTTTTGAAAAAACAATAAACGTTTTGTTTTCGTGAAAAAAAAAAAAAAAAAATGCGA
282	Contig1891_WUSTL	CAGTTTCGGTCCGGATTCCCGGGATTTGACTATCAGTCACACAAATCAACCAATGGCTAATAGCAACAAATCAACGAGTGAATTCAGTGACGATAAAGAGCAACAAGAATTCTATCAACGAGCTAGCCGGGATGAGTTTGAATCTATGAGAATTAAAGGCTGCTTTTTGCAGACCTGTAAAATTGGAGATTATCATTATGGACTAACTGTTGATGCAATCGAAACTGTTGCTAAAGAAGGTTTAGCTGGCGTTATAGATATGGAGCTTGAAGGCGTTTTGTCTTTAAAAAAGACTCATTTTGAGCCGAGATATGTCTTAACTATGCCACTAAATCGCGTTATTCAGGAATCGAGAATCCGCTACAAAGCGATATCTCCTGTTGGCCTAGATAGTGCAGT…
282	gnl|ti|1484639704_WUSTL	TTTTTTTTTTTTTTTTTTTTTTTTTTTTTTTTTTTTTTTTAAAAAACGAAAATAATATATTTCATAACGAGAAAAAAATCATTCATTCATGAATTGGCCAGGATATCTCTGGGAGCCTTGACCGCTAGACTACGGATTGACGAACTGCTCTGGTTTGAAAATTGTAATGTCCTTAGATCTTCTCTAGAATTTTCTATGTCTTCCATTAATTCATTGTTACTAATTGGAGTTTGTTGATTGGGACTTCTATATCCAAGATCAAAAATTTCCGTGGGATTGTTTGACAATTCCGATGAAATATCTTCATCCGAGTTTTCTAAATCGAAATCTGATGTTCGATTTCGATTAAAGGTTTTGTAGGGGGAGAAATTCTCATCTTTATTTCTCCTCGTCAAAGCA…
283	Contig1893_WUSTL	CCGGATTCCCGGGATCGCCATGCAAGAAGAACAGTTACAACAACAGAAATTGAAGCATGGCAGCAATATAGGGATAGAACAGTTCCAGTCGTTACTGCAACTCCAGAAATTGATTTCAGAGGAATATGGGGAATCTCATTTTTGTGCCAACAAAAATCCATTGACTTATTGTCGGATTCTCCTTCTTTGCCAGATGTTTGAACCGGCTTTGGCGTTTCTTACCCGATTTGACCATTTGAGATGTCACGCTGTCCATTTGGCGCTGGTTTTGTGGCAATGCAATTTGCTTCTCGTCTCGACCAATCTTGACTCACCTTTATTGAGCAAAAGTGACGAGGATCCTCAAGGCTTATCAAGAATCAATTTGATGCGTCTCGTCACGTTATACACTCGGAAATT…
283	Contig3670_WUSTL	CCTTTTTTTTTTTTTTTTTTTTTTTTTCGAAAACCTATCTATATATTTTATACAACAAATAATCAGTTAATCTCAAGTTCTAATTGGCTGAGATTTGCATAAACTTCCGACGGCATCCGATACGGTAATTGACCAGTAAAGGTAATTAATGCGGAAGCTCGGTTGCGAATCTCAACAAGATAATCGTGAGAATATTGTCGATATTTGACAGCCTCACGAAGAGTACGCATGGCAGACACGAGCAACCCCGGAAACATCGATCGGACCAATTCCGGGAGATTTTTGAACATCTCGATAGCAGATCGAATCGATCCAGAATCTGAGCTAACCGGTAGCAATTGTGTGCGATCTAACGCTGCCAGTGCAGCTTCAATATCCCCTTCCATACTGGAGAATATG…
285	Contig1907_WUSTL	CAGTTTCGGTCCGGATTCCCGGGAGAAGATTTCACATGTAATGTATCTTCTAAAAAGAATAAAGAGGATTTTAATTGTGAAGTAATAGTAAAACCTAAAAAATCTGAACAGAAATATGTGTATTCTCCATCTCAAAGTCACAGCATTGAAATCACTTCATCAGATTTACTTTGTCTTAAACCTCGCACCTATATCAATGACAATATTATTAATCTTTATATTACTTATATTTATAATGAAATTATGACTGAAAATCAGAGACAAAGAACTCATATTTTTAACTGTTTTTTTAATACAAAGCTTATAGGACTCACAAATAGTTGCAATCTAGACACTCCATCAGTTCGGCATGAACGCGTTTCTAAATGGACAAAAAACGTTGATATTTTCGATAAAGAT…
287	Contig1910_WUSTL	CCTTTTTTTTTTTTTTTTTTTTTTTTTTGCGAAGAAATCATCATATATTGATTCAAATCCAATCTCAATATTCACATAATTTATTACAAACTCATATTCATGCTCAAATAATATTATTACAGATCCACTTTATTGATCTCACTTGAGTCGATTATTAATAGACAAAACTGATCAAAAACAATTAATCATTAAAATCAATCAATAAAAGCGTATCAACAAATATTTCTAATAATTTGAAATCTATAAATTCAATAAAAAATCATTAACAATTTCAAAATACATTCAATTCAAAATTTGAAATTAATCGATAACTGTGAGACTACATGTAAAAACAGTTAAATTAAATAAAAAATCCGTAATCAAAAGCATACAGAGATAGAGAGTGAGAGAGAGAAATAG…
289	Contig1913_SE3	GGATTGTAACATGTGAATATTGTCAAAGAAGCATAAAATTGAATGAAATGATTCCTATTCACTTGAATCCAGACAATGAAGAAATGTGTGATGACTATGTCTCAATATGTCCTAATAATTGCAATCAAAAGCAACAAATAAACATAAAAAGGCATTTATTGGAATGCATTAATAAAAAGAAAAAATGTCCTTTCAATCAAATTAATTGCAATACTATTGATAAGCTGTCGAAGGAGAATTTAGTAAGTCATTTTAACCAAAATGAAATCTACCACAATACATTATTAGTTAGCAAAATCCCCTATATACAATCCTCGATTCACGATTTGAAGGAAGATCTTGAGAATAATAAAAATATAATTACCGAATTATTTTCGATCTCAAAGAGTATACAGGAGT…
290	Contig1917_WUSTL	CAAATAAACTTAAAAGTTTCGGTCCGGATTCCCGGGAAAGATCTCAGGCAAATGGAATAAAGCAAATAAAAATCGGTAGATTTAAAGAAGCTAAAAGTAGCCAGGCAGTTCAAAGTAAATTTCGACATGCTGTAAGTTACACTTTATCTCAAGACGAAGCAATTGTAGTTGAATATGGAAACGACCCAGAAACAGATATGTATCAAATTGGTCGTTGTACTGAAGATCAAATCGATTTCGTTGTCAATTCAGTTCCCTTAGACAAAGAATACAAAAACCCCAAATCTCCCGGTCCTGAAACGGTTTCTCGATTCGCTTGCCGAATCTTCATCAGTCGTCAAGCTCCTCATGTCGCCAGAATATTTGCAGCCGGCTTCGATGGAAATAAGAATATTTTTC…
290	Contig4473_WUSTL	CCTTTTTTTTTTTTTTTTTTTTTTTTTCGGAGAGAAATATTTATTAATAAAAATGATTGCAATAGATCAAATAGTAAGATACATAAATCACCATTGAAAAGTATAGGAACAAAGTCAAACAGGTCATTATGATCATCTGTATAATCATTATTATTATTATTAATAATATTATTATTATTATTATATTATCACAATGAAATGTCAAGAAAAAATCAATCTGACTGGTTTATCTGTACATTCAACATAACAAAATGGGCACCTGGGACTGAGCTCAGAGTTCTTGCGATTCGGCAGCGCCACGCTGTACCAATATTTGACTGTGGCTTCTGATCCCATGTGTCCACATGGATTGAAACAGTAGGTGGGCAGTTCTAGGTCGAGGAAGAAACCGGTCTCCTG…
290	gnl|ti|1389003342_WUSTL	CGAGAAGTCAGTGTATCTGGTGCTGTTTATAGTTGCTTGTCAAAAAGGGGTGTGCCACAGGGTAAATCACGATTAGACGAAGACAATATTTTACGTGACGGAACGTTGATTGATCTTTGTGGAGTAACAATAATATGGAGGTCCGAATACACCGATACAGAAATAGAAGATAACATTATTTCCTTGTGTTCAAAACTCAACGAGACTCACATTCAATGTCCCATAGGATATCAGACGCTCCGGATCAGTCCAGATTTTTCAGTCTGGCAGATAGATGATGAGAACAAAAGGAAATTCCTCAAAGCTGGGAGCGATTCTAAGCAACAGCAAGTGCAGAACAAACAGCAGCAATCGAACAATAGTTGTTATCAGCAATTGTTCAACAAGGATTCCTGTCGT…
290	gnl|ti|1450456655_WUSTL	GACAATATTTTACGTGACGGAACGTTGATTGATCTTTGTGGAGTAACAATAATATGGAGGTCCGAATACACCGATACAGAAATAGAAGATAACATTATTTCCTTGTGTTCAAAACTCAACGAGACTCACATTCAATGTCCCATAGGATATCAGACGCTCCGGATCAGTCCAGATTTTTCAGTCTGGCAGATAGATGATGAGAACAAAAGGAAATTCCTCAAAGCTGGGAGCGATTCTAAGCAACAGCAAGTGCAGAACAAACAGCAGCAATCGAACAATAGTTGTTATCAGCAATTGTTCAACAAGGATTCCTGTCGTCCCTATGTCTATTTGAAATGTGGACACGTGCACGGATTCCATGAATGGAAGACCGTCGAGGATAACAATCAATGCCGCACT…
290	gnl|ti|1450465119_WUSTL	AGACGAAGACAATATTTTACGTGACGGAACGTTGATTGATCTTTGTGGAGTAACAATAATATGGAGGTCCGAATACACCGATACAGAAATAGAAGATAACATTATTTCCTTGTGTTCAAAACTCAACGAGACTCACATTCAATGTCCCATAGGATATCAGACGCTCCGGATCAGTCCAGATTTTTCAGTCTGGCAGATAGATGATGAGAACAAAAGGAAATTCCTCAAAGCTGGGAGCGATTCTAAGCAACAGCAAGTGCAGAACAAACAGCAGCAATCGAACAATAGTTGTTATCAGCAATTGTTCAACAAGGATTCCTGTCGTCCCTATGTCTATTTGAAATGTGGACACGTGCACGGATTCCATGAATGGAAGACCCTCGAGGATAACAATCAATG…
290	gnl|ti|1484637817_WUSTL	CCTTTTTTTTTTTTTTTTTTTTTTTTTTTTTTTTTTTCGGAGAGAAATATTTATTAATAAAAATGATTGCAATAGATCAAATAGTAAGATACATAAATCACCATTGAAAAGTATAGGAACAAAGTCAAACAGGTCATTATGATCATCTGTATAATCATTATTATTATTATTAATAATATTATTATTATTATTATATTATCACAATGAAATGTCAAGAAAAAATCAATCTGACTGGTTTATCTGTACATTCAACATAACAAAATGGGCACCTGGGACTGAGCTCAAAGTTCTTGCGATTCGGCAGCGCCCCGCTGTACCAATATCTGAAGGGGGATAAATAAAAATAGAGAAATCAATATATCCTTCTCTGTGGGTTACAGAGCAGCAGCAGCGAGAGAC…
293	Contig1925_WUSTL	GATGATGATTTTCAGGATGAGTCCGATAATCACGATTTGCAATTTAAAGTGGCATTTCCTGACAGAGCACTTTTAGTTAATAAAAAGGATGATAATAATGACGAACTGGAAGAGCAAATAGAAATAGACGATGAAATGGATGAAGACATTGATGACCCTCGACTTCGTCGTTTATATAACAAATCAAACAGATCATTTGCACAAGTAGAGATATTAGGTGATGATTCTGAAAGTGAAACAGAAGAAGATAAAATTATACGACATATTAAAGAACGTCAGGCGGAATCACAATTGGACACTGCTGTGGAAGGAGATCGAAGTGACGTTGCAGAGGAAGAGGAGGATGAAGAAGAAATCGCTTTTCGTAGAAAAATCGCCCGTGAAAGAGCTTTAGCTAAT…
293	Contig4849_WUSTL	CCTTTTTTTTTTTCCTTTTTTTTTTTTTTTTTTTTTTTTTACAAATATGACAAAATTTATTGAACAAAATAACAAAAGTATTTATTTTTTTTTATTAGTGGGCTTTTCGAATATTTGCTTTGTACCCCCTGCCTTGTTGTTGTAGAATCTTAGAGCTTGGCTTGCACTCGCCCAACCCGATTCATAGTCAGTTGTGTCCTGATCGACCAAGTGAGTATATTTTGTTCTACCGGCCTTGCCGAAATTTTTCACTTGTTTAATGGCGGGCAGATTCGCAATGTTAAAGTTATCCTCGAGAGTTGGGGCAGTGAAATCTCGCTTGTACACGGAATCTTCTTGGTCCTGGATGTAATATGCACCCCGATGATAATATTTCTGCATGAACTTTTGTTGGCCTTT…
293	gnl|ti|1450453795_WUSTL	CCTTTTTTTTTTTTTTTTTTTTTTTTTTTTTTTGAACAAAATAACAAAAGTATTTATTTTTTTTTATTAGTGGGCTTTTCGAATATTTGCTTTGTACCCCCTGCCTTGTTGTTGTAAAATCTTAGAGCTTGGCTTGCACTCGCCCAACCCGATTCATAGTCAGTTGTGTCCTGATCGACCAAGTGAGTATATTTTGTTCTACCGGCCTTGCCGAAATTTTTCACTTGTTTAATGGCGGGCAGATTCGCAATGTTAAAGTTATCCTCGAGAGTTGGGGCAGTGAAATCTCGCTTGTACACGGAATCTTCTTGGTCCTGGATGTAATATGCACCCCGATGATAATATTTCTGCATGAACTTTTGTTGGCCTTTGACCTGTTGATTTGTGATAATTTTCGGA…
294	Contig1926_WUSTL	GCGGTGGCGATCAAATCGGAAACATGCAATTTGGGCAGAAACTCATCAGGGAAACCGAGAATGAATTAGTTTACGGTCTGACGGTGCCCCTGTTCGTAGTGGACGGCAAGAAGCTCGGAAAATCGACCGGTGCGGAATTCTGGCTCAATCCGGATGCCCAATCGCCATATTCACTCTATCACAGCCTGATAACAGTCCCGAACTCGGTGATCGTAACCGGGCGACTGCTGCATCGATTGACGCTGCTTGATGACCAAGTCATCCAGCAGGCCATTGCAGAGTTCCAGGTGAATAGGAAGAAACAATATTTGCAATCGATTCTAGCCAATGAGGTATTGAAGCTGGTTCATGGCCCTGTCATTCTCAATGCAGTCAAATCGACTTACGATCTTTTTACCT…
294	gnl|ti|1440434489_WUSTL	GTTATCGCATTAGTCGGTGGTGCAACAGCACAAATCGGTGATCCGACTGATCGAGTTAGTGATCGAGAGATATTGCCCACTTTAGTTGTAAATTCATTTAGTAATTCAATAACAAAAGATATTGAAAGAATCATTGGAAATTTTCAATCTTATTATGTCACCAATGAACAACTGGGAACTTTCAAATTGTTGAACAATATGGAATGGTACAATAAACTCAATACATTATCTTTCATCACGGACACAATGAGACATTTTCGATTTCATGACATAAAGAACAAACGAAGTTTCGAGCGGCGTTTAGAATCGACAAATACGATGAACCTGTCGGAATTTCTCTATCCATTCATGCAAGCATACGATTGGCAGCATTTGTATCGGTGTTACGGATGCCGAGTG…
295	Contig1928_WUSTL	CCGGGATTTCTGAAGGAAGCAACAAAAAATTTAGAATTGAAATATGCAGTTTTGAATGTTGGGAAAATTGTTTCCAAATTCGGGACATTAGAGCAAGCAACATTGGCTAGGGAGCATGAGATTCTCACCAGGGAGAGATTGTGTTGCGGCTTGGTCATGTTTGAGCAGGTGCTGAAAAGCTTGCAGCAATATATTCTCACGCCGGATCCGGAGCTGGAGGGGTTCACGGAATACATCGGTAGCAATATCTGGCAAGGAATGCGACCGAGCAACGAAGTGATGGAAGTCCACGAGTGCACTGAGTTCCATCGGATTTGGTCAGCTGTGCAGTTTGTGTTTTGCACTCCTCGCGGTGAAAATGAATTCAATATCGAGGAATTGTTCGGGGAGGGGCTCAAT…
297	Contig1930_WUSTL	CCCTTTTTTTTTTTTTTTTTTTTTTTTTTTTTTTTTTTTTTGATAAAGACAAATGTAATCAGTAGCATTTCTTGTAGTAAAACCTACAATAACCAATCATAATTCATACAACAACAACAAAAATCAAATAGCAGCTTTGTCGCCATCAGAACTCGGTCCATTGCATTCGGTCGGAGAGTTTGCACAAGTCTTCTCATTACAGTCCATGTTGGCATCACCAGCTGAGGGATCACTTGCGTGCACACAGATCTGGGAAGGGCAAATGTTGTGGGCTGGACCACCACCATATATCCCATGAAAGAATTGCCAGGTTTCCATTGAAATCCATCCATAATCGGAGTTGGTTTCAATGGAATATGCTGATTGCAACTTATCAAACCGAAGCACATCGCTGTTATC…
297	Contig6936_WUSTL	GGACATCAAAACGCTGTGATGCAAAGCAAATTAATGAAATCTCCCGAAATTTTATGCCTCCATCTGAAGAGATTTAGGCATGATTTCGGGTGTTCAAAAATAACAACTGCAGTCAGATTTCCCATTGAAGGACTTGACGTCAGTCAATATTTGCACGCAAATAATAAAAATGAAGTACATATATACGATTTAATTAGCGTAATTTGTCATTACGGATCTGGTGGTGGGGGCCACTATATTGCTTATGTACTTAACTGGAGGTTGCAAACGTGGTTTGAATTCGATGATGACCAGGTAACGGAGGTGGATATCAACGTCATTTTGGGATTGACATCTTCCGCATATGTTTTATTTTATAAAAAACGAGATGATCACATGATCTCGATCCGAGAACACGCA…
297	gnl|ti|1389003429_WUSTL	TCCCGGGATGTGACAATAAATATTCCTGTGATAGATGTCAAGGACATCAAAACGCTGTGATGCAAAGCAAATTAATGAAATCTCCCGAAATTTTATGCCTCCATCTGAAGAGATTTAGGCATGATTTCGGGTGTTCAAAAATAACAACTGCAGTCAGATTTCCCATTGAAGGACTTGACGTCAGTCAATATTTGCACGCAAATAATAAAAATGAAGTACATATATACGATTTAATTAGCGTAATTTGTCATTACGGATCTGGTGGTGGGGGCCACTATATTGCTTATGTACTTAACTGGAGGTTGCAAACGTGGTTTGAATTCGATGATGACCAGGTAACGGAGGTGGATATCAACGTCATTTTGGGATTGACATCTTCCGCATATGTTTTATTTTATA…
297	gnl|ti|1450456642_WUSTL	TCGCAACAAACAGCAAGCCAGTCACCATCAAGAAATGGCGGATCTGGTCTAAACCATCTAATCCCACTAATAAATATCATGACAAAAAACCCTCGAACTCCACTGAACCCAATACCACAAACACAGCTTTCAACCTATTGTATTATCAACTGTCTTGGATTTTAACTTTTCTAATTTGGATTAAAAATTGGTTTATAAACCGAGTTGTAACACTAGAGCAATGCCTGGAATTATTTTTCTCCCAAGATGAATTGAAAGGTGACAATAAATATTCCTGTGATAGATGTCAAGGACATCAAAACGCTGTGATGCAAAGCAAATTAATGAAATCTCCCGAAATTTTATGCCTCCATCTGAAGAGATTTAGGCATGATTTCGGGTGTTCAAAAATAACAACTG…
298	Contig1931_WUSTL	CCTTTTTCCTTTTTTTTTTTTTTTTTTTTTTTTTGCAAAATAAAAAGGATTTATTAAAGTTAATAAACAGGCAAATCAGGATTAAAATTTGCTGCCCAAGATCTCATTCCTCCGATAATATCTTTCACCAACACTTGCTGATCTTTGAGGATATCTTTCAATTTCTCAACAGCGATCTGTGACTGGTTTCCACTGCGGCAAATGACAAACACGTTAACAAATCGATTATCCGAATGATCCGATCTAACATCCCGGATCGCGTTGAAAACATCGATCAAAGACTCTTTGTAATCCAATTGATCCATTCCGATTGCGATTGCATTGGTAAATCGGCACGTTTCGATTTGCACTTTCGGACGAACGTCAATGAGCAAATGCGGTTGACTTTGTTGAATGACT…
298	Contig4663_WUSTL	CATGATGTAGTGGATGAAAGCAATCTTCATCGTCAGATTTGTCATAAAGAATCTAAAATTGGTTTGAGTAAAGTTGAATCACTTTCAGAGTCACTTAAGCTGCTAAACTCATCTTTGAATATTGAAGCTCATCATATATTAATTAATAATAATAATGCCATTGATATTATTAAAAATTATGATGTGGTATTAGATTGTACAGATAATGTAGTGACAAGATATCTTATCAATGATTGTTGTGTAATTCTTAAGAAACCATTAGTAAGCGCTAGCGCCTTGGGATTTGAAGGTCAATTAACGGTTTATAATTATAACAACGGTCCATGTTATCGATGTTTATTCCCTATTCCGCCTCCCGCAAATACAGTAACAAATTGCAATGAAGGAGGTGTTTTGGGA…
298	gnl|ti|1389000616_WUSTL	CCCGGGATGGTATTGGAACTATTGGATTAGTTGACCATGATGTAGTGGATGAAAGCAATCTTCATCGTCAGATTTGTCATAAAGAATCTAAAATTGGTTTGAGTAAAGTTGAATCACTTTCAGAATCACTTAAGCTGCTAAACTCATCTTTGAATATTGAAGCTCATCATATATTAATTAATAATAATAATGCCATTGATATTATTAAAAATTATGATGTGGTATTAGATTGTACAGATAATGTAGTGACAAGATATCTTATCAATGATTGTTGTGTAATTCTTAAGAAACCATTAGTAAGCGCTAGCGCCTTGGCATTTGAAGGTCAATTAACGGTTTATA
298	gnl|ti|1450454492_WUSTL	TCCACTGCGGCAAATGACAAACACGTTAACAAATCGATTATCCGAATGATCCGATCTAACATCCCGGATCGCGTTGAAAACATCGATCAAAGACTCTTTGTAATCCAATTGATCCATTCCGATTGCGATTGCATTGGTAAATCGGCACGTTTCGATTTGCACTTTCGGACGAACGTCAATGAGCAAATGCGGTTGACTTTGTTGAATGACTTGATGGTATTCGTGAACGGATATTCTGTCGGCGGGTGTCAGGATCGATAACTTGTTAGAACACGCGTCAGTTGGACGAGATTGGCAAAACTCTTCA
298	gnl|ti|1450459232_WUSTL	CCTTTTTTTTTTTTTTTTTTGAAATTCAAATAAAAAGGATTTATTAAAGTTAATAAACCTGCAAATCGGGATTAAAATTTGCTGCCCAAGATCTCATTCCTCCGATAATATCTTTCACCAACACTTGCTGATCTTTGAGGATATCTTTCAATTTCTCAACAGCGATCTGTGACTGGTTTCCACTGCGGCAAATGACAAACACGTTAACAAATCGATTATCCGAATGATCCGATCTAACATCCCGGATTGCGTTGAAAACATCGATCAAAGACTCTTTGTAATCCAATTGATCCATTCCGATTGCGATTGCATTGGTAAATCGGCACGTTTCGATTTGCCCTTTCGGA
298	gnl|ti|1450460938_WUSTL	GATCTCATTCCTCCGATAATATCTTTCACCAACACTTGCTGATTCCCTGGAGATATCTTTCAATTTCTCAACAGCGATCTGTGACTGGTTTCCACTGCGGCAAATGACAAACACGTTAACAAATCGATTATCCGAATGATCCGATCTAACATCCCGGATTGCGTTGAAAACATCGATCAAAGACTCTTTGTAATCCAATTGATCCATTCCGATTGCGATTGCATTGGTAAATCGGCACGTTTCGATTTGCACTTTCGGACGAACGTCAATGAGCAAATG
298	gnl|ti|1450460980_WUSTL	CCTTTTTTTTTTTTTTTTTTTTCATTTTTTTTTGCAAAATAAAAAGGATTTATTAAAGTTAAAAAACAGGCAAATCAGGATTAAAATTTGCTGCCCAAGATCTCATTCCTCCGATAATATCTTTCACCAACACTTGCTGATCTTTGAGGATATCTTTCAATTTCTCAACAGCGATCTGTGACTGGTTTCCACTGCGGCAAATGACAAACACGTTAACAAATCGATTATCCGAATGATCCGATCTAACATCCCGGATTGCGTTGAAAACATCGATCAAAGACTCTTTGTAATCCAATTGATCCATTCCGATTGCGATTGCATTGGTAAATCGGCACGTTTCGATTTGCACTTTCGGACGAACGTCAATGAGCAAATGTGGGTGACTTTGTTGAATGACTT…
300	Contig1939_WUSTL	TCCCGGGAGTTTATTTCGTATTAACAGTAAAAGTGTGAAACATGATGACTCTGATAAAACGAATGATCATTTAAGCACAATTGATTCTATTGGGGGTAACGAAAAAGACGCGGCTTATTTCGAAACGGACGAAACTGAATCATTCATGTCTAGTTTATCAAAAGATACTGTAGCTGCGTTCAATGCTATAAATTTAGCTGCAAAAAATGTAACGATGGAATTGATAGGATTGCGAACACAAAAAGCGGCTGATGATGCGAAAATTAAAAAACTTAGTGACGAGAATCAATCTTATAGAGAGTACGTAAAGAAAATACAAAAGTGCTCTGCAGAAAACCAATCTTCATATCCAACAACCACTTCTGTTTACCAAAAGGTTGATTCTATCCATAATAACAT…
301	Contig1945_WUSTL	TTTTTTTTTTAACTAGTATAACAATTTATATATACATATCAACTTCTCGCATTTTATTTACTTTTCTCTAATAAAGGTTTCGTATCATCACTTTCACATTTTAACAATTTTTCATTCACGTGCTTATTTTCAGCTTTCCGTTTTTTGGGATTTTTTGGTAGTTTCTTTGTATCGATATTTACAACATCGGAAACGTATTTCCATTTCTCTGCACAGGGCTTTTCTGGATCGTCATTAATGCAACACAATTGATATTCTTGGATAACTTCCGGTTTCACAACCCACATTCCGTCTTTCCGGTCTGCAATCTCTTTCAATTTTTCGAAAAATCTTTTCTTCCCAATTGAAAACTCGTCCCAATCTTTGCCCTGCAAATCGTTTTCAAACGTCACATCGGGA…
301	Contig633_WUSTL	AGTTTCGGTCCGGATTCCCGGGATAAAATGTGAAAAAACTTGGCCACTGTCAGAACCTGAAATTCAATTGGCAACGTCAACAAGGTTAAAATCGAAAACTTTATCATTCGTGGAAAATATTCGACCACCATATTACGGTACTTGGAGGAAACACAGCCAAATCATTACTCCTCTGACACCACTGGCTGAGGATCCGGGATTTTTCGATTATGAGCTGGACTCTGACCAGGAATGGGAATACGAATCTGGCGAGGACATTGCATCATCTGATAATGAGGAGGATGAGGAAATCAAAGAGGAACCAGAAGACATCTCTTTCATGGTACCACACGGCTACCTTTCGGATGGCGAGGATTCAATTGATCTTGATCCCGACGAGGAGCAGATCCCTACATTAAA…
303	Contig1947_WUSTL	CCTTTTTTTTTTTTTTTTTTTTTTTTTTTTTGAAAGGAAAAAGATATATTAAATGCAGTATTGTATTTACTGAAAGCAATCAAGTGGATTATGTTTCATGCCAAATGATTTTTCAATTTTTTTAAATCCATTAAAATATGTACAAAAATTTGTAAATTAAAATAATCTCTACAAATCTGTAAATAATTGCAATCACGTTTTACATCCTACACAATGTCATCGTTCCACATCGACTGGCTCCATTTGTCCTCTCTGCTGTCTGGTATGTGGGTGAGGCTATTCTTGATCACTTTATCCATCGGATAGCTCTCGACTCCTTTGTGCCGATAAATATTCCAAAGCTCTCCTACCATTCCAGCTGCCACGATTTCGCCGTCACTCAACGCCAGCATGTGGACG…
303	gnl|ti|1608874043_WUSTL	CCGGATTCCCGGGATCTGCCGAAGCTTATTAGCGTGACCGAAGATACTCTAGACACTGAAGCCTCAAAGACTATAGTATTCGCAGCTCGTTACATTGACCTCTGTATTCAACGTCAAAAAAAACTTAAAAGGTCCTCCACCCAATGTATTAAAACCGCCTGTTATAAATCCTTTTCCTGTACAAAACCGAAAAACTGTGTTGTAAGCCTTCATTTTCATATTGGTCGAATGTATGGGAATTTTCTTGTCTCTCTTTACTATTTCGTAAAGATTCTCTACATCTTTAACCTGATCGGTCAGCTGTATCTTATGGAGAAAATATTTGGATCGTCTAAATCATTCTTTGGAATGAGAATTCTCATCGACTTAATTCGAGGCATGGAATGGCAACGTTCCGGA…
304	Contig1948_WUSTL	ATCAGAATTACCTCCTGGAAAATGTTTCGTTCCGAAAAAAATGGTCTATCAGTGGAGTAATGCTCATCGACAAGGCGTGTCTGTTGTCAGACTATTTCCTAGTACTGGTCATTTGATGTTAACAGGCGGTATGGATAAATATATTCGACTATGGGAAGTTTACGGTGAACGCCGACTGTTACGTAGTTACCTTGGCCACCGAGAAGCGATTAAAGATCTCGCATTTAATAATGACGGCTCTCAGTTTCTTTCGTCAAGCTATGATAAATATATAAAATTGTGGGTTACTGAAACTGGTCAATGTTTGTCACAGTTTACCAACAAACACATTGCCAACGTTATTAAATTCAATCCAGATATCGATAAGCAGCATTTGTTTTTGGCTGGTTGTCAGAATAA…
304	Contig1987_WUSTL	CCTTTTTTTTTTTTTTTTTTTTTTTTTTTATTGAAAAGCATATTATATTTCAAGACAAAATATTTACATTTAAAATCAATCTTTAATCCCACAGTTTTATATGTCCATCCCAACCAGCTGTGATGACTTTCGACGTTTCTTGAGGCAGCCAAACTGCCGCCGTTGCTGCTTTCGTATGTCCTGGCCATTGCTCAATGCATTTAGTCGTTTTAAAATCCCAAACGAAAATTTTGCCCTCTCCATCTCCGGAAATCAGATACTTCATGTCGGGAGAGAAATCAATCTGACAAGCTGATCCAGCAGCCACTTGATTTCGAAAGACTTTTTTAGTTTTTTTAAATCCCGCATCAAGGTTGTACGTCACGATTTGGTTGTCCAATGATTGACAGACGAGCCATT…
304	gnl|ti|1389001242_WUSTL	GAAGTTTACGGTGAACGCCGACTGTTACGTAGTTACCTTGGCCACCGAGAAGCGATTAAAGATCTCGCATTTAATAATGACGGCTCTCAGTTTCTTTCGTCAAGCTATGATAAATATATAAAATTGTGGGTTACTGAAACTGGTCAATGTTTGTCACAGTTTACCAACAAACACATTGCCAACGTTATTAAATTCAATCCAGATATCGATAAGCAGCATTTGTTTTTGGCTGGTTGTCAGAATAAAAAAATACTTTGCTACGATGTTCGATCGGGAGAAACTGTGCAACTGTACGAGCGACATTTGGGTGCAGTAAACAGTATAACATTTTTCGATGGTAACAAAAGATTTGTGAGCACCTCTGACGATCGATCGCTCCGAATGTGGGAATGGGATATT…
304	gnl|ti|1450460804_WUSTL	CCTTTTTTTTTTTTTTTTCTTCACATTTCAAAATGAAAAGCATATAATATTTCAAGACAAAATAATTACATATAAAATCAATCTTTAATCCCACAGTTTTATATGTCCATCCCAACCAGCTGTGATGACTTTCGACGTTTCTTGAGGCAGCCAAACTGCCGCCGTTGCTGCTTTCGTATGTCCTGGCCACTGCTCAATGCATTTAGTCGTTTTAAAATCCCAAACAAAAATTTTGCCCTCTCCATCTCCGGAAATCAGATACTTCATATCAGGAAAGAAATCAATCTGACAAGCTGATCCAGCAGCCACTTGATTTCAAAAGACTTTTTTAGTTTTTTTAAATCCC
304	gnl|ti|1450464179_WUSTL	AGCAAAGAAAAACACTTTAACTGGTTTTGTTCAACGCACCAATTTGGATGAATTTAATTTTGAAAATCAGAGGAGAACCCATCAAAGTTTTGGATATTCGGAAAGTATAACAGGAGAAAAATCTGATTTATTAGACGATGGAAAAAAGAAAACAGTATTTGAAAAAACTAAATCTAGGCCTGGAGATAAACGGAAAAAGTTATCCAATTACGATGGCGCTGATGTTGAAAACTACACAGGTCCATGGGCTAAATATGAAAATGAGATTACTATCTCAGTTCCAACTGAAGAAGAAAAGGCTTATATGGATGAATATTTAGCCAAAAAGGCTAAAAAGCATCAAAAAACTGTTGTTGCTGAAACCGAACCTATGGAAAACAAAACAGCTTTACACGTGGA…
305	Contig1951_SE3	CTTTCTCAGCCACGGGAGCTCTTGAAGGTCAATATTTTCGAAAAACAGGAAAATTAATTAGTTTGTCTGAACAGCAACTTGTTGACTGCAGTAGACCATATGGAAACCTTGCATGTGGTGGCGGCTTTCCGCATAAGGCGTTTGACTATGTTAATAAATACGGAACGGAATCCGAGGATGATTATATATATCGTAACAAAGAAAACAAATGTATTTATGATAAATCAAAAGTTGTTGCAAATTTCACTTCGTATACTTTTACCAAGCAAAGAAACGAATCTGACTTGGCAGCCGCCGTGGCCACAGTTGGACCTTTGTCTGTAGGCATCGATGCCCGTGATTGGCGTCTTCAATATTATAAAAATGGTATTTACAATAACCCCAATTGTTCTTCAGAAT…
307	Contig1957_SE3	AGCGGTTTCGAATTAATATTACATTAATCAAATTGTTATTTTATGAATAAAAAACACGAAGGCATTAGTTGTGATTTCTGTCACAAAAGTGGATTTTCTCTACGTCGTTATAAGTGCCTATTATGCTTTGATTATGACTTGTGTGGACCTTGTTTTGATTTTAAAAGAGAATCAAACAATCATCATAGTGACCATCCGATGCAATGCTTGCTAACAAAATATGATTATGGAACATTTTATGCAGGCGAAGTACAGACGGATTTAGCATTTAGTTACACATGTCCTATTTGTGGTAAATTAGGCCATACAGTTGTTACGCTGAAAGATCATTTAAATCAAGAACATTCTAATTCGAATATAGAAGTAATATGCCCTGTGTGTGCAAGTTTATCAGATGGA…
307	Contig2089_SE3	TTTAGTTTTGATGATGATGATTTGGAAAGTATATCATTGAGCCTTAATCAAGCTTCTCTTCAAGCTGGAGACATCGATGACTCTGAATATATGGATGATGACGAAGATATTGCATCATTAATTCCGTGGGGCCAAGATCTTGGTCCAGAATCAATTTTTAACCAACTTAAAGCAATTGCTGACCCGAAATCATCTTTGGTTTCTTCAAATAATAGTTTTGTGAGATTGAATGGATCTCTTTCATCGAATTCGAATATTAGTGCGAGCAGTTTATTACATATGGTTACTATGATGAATTCCAGTTTGATTCCTGGTAGTGATAGTTTAGATTTCAAACTATCAAACAATATCCATTTACCTGGAACTTGCGAATTTATTACGGATAACGAAAAAAATCCT…
308	Contig1958_WUSTL	TGTCATTAACACATAACTTATTAAATAAAAATAAATTAAATCAAAAATTACTTCTACCGGATACATAATATTCACAAAAAAATAAATCGAGTTATTCAACATATTTTAGTTATTAAATTTAGCGATAACCTGAAATTTGGGGAAAACATCAAAAACAACGGAATACTTCATCATTTGAAATTGGTAGGTTTTCGGCATTCCAATTAATTATATCCATGGGAAAGATATTTTTTTTTTAAATCGTCTTAACATTCGGATAGTCTCTCTATGTTTAACGGATCACGTGAAATCTAGACGTCCCCATGTAATTTGTGGAATATGGACTATGGTAGTCGGCAACGGATATGGCCTCATTTATTCTCTTGAACGGGTACTAGTGTGCATAATCTTTACTGATTG…
308	Contig5108_WUSTL	CCTTTTTTTTTTTTTTTTTTTTTTTTTTTCGGAGAAATTTTTATTAAATAAAATAAATCATAATCACAATTGTAATCTTGCTAAGGAGAATCCCATTTTGACATAATCGCCCAGAAAATAACGCCCTGTTATGAAAGTAATTACGATCCACGAGTATCAATCAACCTAAGGATAGCCGGAAAAATCAAGAAGGCGAATGACACAAACCAAATAGTTTTCTGTATATAAACAGTCGATTTGATATTTATGTCTCGGCCGATCGATATTGGTGCTTTTCCTTTCGCATACACCAACTACAATCCAGGATGCGATAAGTGCACCAATTTGCAAGTATTCCACATGCAAATTCAGCACAGTGATCCACATAACAACAGTCGATGTGACCCATACAACACACCC…
308	gnl|ti|1374061959_WUSTL	GGATAGTCTCTCTATGTTTAACGGATCACGTGAAATCTAGACGTCCCCATGTAATTTGTGGAATATGGACTATGGTAGTCGGCAACGGATATGGCCTCATTTATTCTCTTGAACGGGTACTAGTGTGCATAATCTTTACTGATTGGGGTTTTGGCATATAAATGATCAAGATAAAACACCGGTCTTTCCATTCAAAAATTAGCATTGGGGCAGGTACTGCGAGATCTCTATCTAGGGCTCGTACAGATTAACAGTGAAATTCGTAGGAATAAAATTTACCTGAAGGTCGAGCTCTTGGGTTTAGAACTATGTCATCGTCCGGAATCCTGGCCGTTGTGTTGTCGTTTGTTGGGTTCGATTGGCGATACATTTTAATTTTCCGAAATATAACTGTTAGCC…
309	Contig1962_WUSTL	CGGATTCCCGGGATCGCACAAGGAAGTCATCAAATAACGAAATGGTCCTGACTCATTGGTTACTATAAATGCTCATCGGAATTTTGTTTTGTTACTCGTATTGAACACTTTCAATCGAGAAAAAGGTACATTCATCGAAACGAGGAGGACCATGACGATCTAGGTTCATGGTTATGGATTCCTAAAACCGAGAAAATCGAGCATCGTTTCCGAAATCAGCGATTCAATAGCTACCCGACGGAGATTCAGAAATCCAACCTAGAAAATCAATCGCAGATGAGCAGGACAGGTGCGGATAATGATTCTCTCAGATGATAATTAATTTCTGACAAATTTCGATTTCGCCTGATTTCAACCATCAGAATTTCCAGTGTCAATTGAACAATGTAGAATGAAATT…
312	Contig1968_SE3	TGATTAATAATTTACTAGGTACAAAATCGTCTAAATGATTTTAAGAATTATTTTATCAATTGGGCTATTACATTTTGCCTTATCAGATACACCAGCAAACTGTTCTTATCAAGATGCCATAGGAAAATGGCAAGTTTTTACTTCAAACTTTTCTACATCATGTAGTACAAGTGCATTTGTACCGACTAAAACGTTGACACTTATCTATCCTAATTTGGCAATTGATGATTTTGGAAATTTTGGAACATGGACTCTTATTTACAATCAAGGTTTTGAAGTTACTATAACGAACAAGAAATATTTTGGATATTTCGATTTCAAACAAATTAATAGTACCTATACCATTTCATACTGCAATCGTTTGCAACCTAATTGGTACCATGACGTTTTGATCAGACA…
312	Contig6604_SE3	AATCAAGGCGGTTGTGGAAGCTGTTACTCATTTGCATCAGCTGGAATGTTAGAAGCCCGTTATCGCATAAAATCAAATAATACAATTTCACCTATTTTATCTCCTCAAGACGTTGTTGAATGCAGCCCATATTCTCAAGGATGTGAAGGAGGATTTCCGTATCTAATCGCAGGAAAGTTTGCCGAAGATTTTGGAATGGCCCAAGAATCATGCAATCCATACAAAGGTGAGGATGGAAAATGTAGCACTACAAAGAATTGCCAACGATATTATGCAACCAAATATAAATATATCGGCGGATTTTATGGAGCTACAAATGAGCCATTGATGAGAATGGAATTGGTACGAAATGGGCCAATTGCAGTTGGATTTGAAGTCTACGATGATTTCATGAGCTAT…
314	Contig197_WUSTL	GTTTCGGTCCGGATTCCCGGGATTTAATTTTTATATAATTGTTGAAATTTTTATTTTAAACATTTATAATTAAATATTTATTCTACATTCATTGGAAAAATAATTGCATAATTGATGGCTCAGGAATTTCAATTATTTATTGACGCAATCAAATCTGGATTGACAGAATTATTCGCCAGATATTTCAAGGAGGAATATTTAGAGCGAGAGGATGACGACGGAATGCGACCAATTCATCACACATCCAATCAAGGGCATTTAGAAGCAGTTAACTTGCTAATTGGTAAACATTGTGATATCAATGCATGTGATATATTCGGTGGGCGACCAATTCATCTCGCATGTAATCGTGGTCACATAAAGACAGCAAATCTGCTTATTGATCAACAGTGCAATATT…
314	Contig4448_WUSTL	AATTATAACTTACAAATTCTGAATTATAATTAAAGAAAGTTTAAATGGTACATTAATTTTAAAGTACATTAATTTAAATAGAATATCAAAAGAAAGAGTTAAAATGATATGGTTTAACCATAATTACAAGTTAGAGACTAAAAAATAAATATATAAAAACCATCAAATAATCTTTTAAATGTACCATATCAAATGTCTCGATATCACATTGGTGATCAATCAAAAGTTCGATTGTCTCTATCTGTTTCTGATTACATGCGTGATGAATTGGCCGCCAACCCGACATAACCAATGCATTGATGTCACAATTATGATCAATGAGTAGCTTCACTGCTTCTATATGGCGTTGACTGCATGTGTGATGAATTGGTGGCCGACCCGACATATTACATGCATTGA…
314	gnl|ti|1389002772_WUSTL	AGAGCGAGAGGATGACGACGGAATGCGACCAATTCATCACACATCCAATCAAGGGCATTTCTCCTGCAGTTAACTTGCTAATTGGTAAACATTGTGATATCAATGCATGTGATATATTCGGTCGGCGACCAATTCATCTCGCATGTAATCGAGGTCACACAAAGACAGCAAAACTGCTTATTGATCAACAGTGCGATATTGATGCTTGTGATATGTTTGGTTGGCGGCCAATTCATCACGCTTATAATACAGGGTACATAAAAGTAATGATACTGCTGATTGAACACCATTGTGATATCAATGCCTGTGAAATATCGGGTCAGCGGCCAATTTATCTCGCATGCAGTCAAGGGCATATAGAAGCTGCCAAACTGTTGGTTGACCATAATTGTGACATCA…
314	gnl|ti|1463474804_WUSTL	TGGCGAATTTCAATTATTTATTGACGCAATCAAATCTGGATTGACAGAATTATTCGCCAGATATTTCAAGGAGGAATATTTAGAGCGAGAGGATGACGACGGAATGCGACCAATTCATCACACATCCAATCAAGGGCATTTAGAAGCAGTTAACTTGCTAATTGGTAAACATTGTGATATCAATGCATGTGATATATTCGGTCGGCGACCAATTCATCTCGCATGTAATCGAGGTCACACAAAGACAGCAAAACTGCTTATTGATCAACAGTGCGATATTGATGCTTGTGATATGGGTCGTTT
314	gnl|ti|1484597942_WUSTL	CCTTTTTTTTTTTTTTTTTTTTTTTTTTTTTTTTTTTTTTTATTTCGAAAAATGTATTCCAAAAATTTTTTTGCACAAAATTTCCAAAGTAAAAAAATCACGTGTAATTATAACTTACAAATTCTGAATTATAATTAAAGAAAGTTTAAATGGTACATTAATTTTAAAGTACATTAATTTAAATAGAATATCAAAAGGAAGAGTTAAAATGATATGGTTTAACCATAATTACAAGTTAGAGACTAAAAAATAAATATATAAAAACCATCAAATAATCTTTTAAATGTACCATATCAAATGTCTCGATATCACATTGGTGATCAATCAAAAGTTCGATTGTCTCTATCTGTTTCTGATTACATGCGTGATGAATTGGCCGCCAACCCGACATAACACATG…
314	gnl|ti|1484641991_WUSTL	CCTTTTTTTTTTTTTTTTTTTTTTTTTTTACTTCGAAAAAATGTATTCCAAAAATTTTTTTGCACAAAATTTCCAATTGATAAATTTCCAAAGTAAAAAAATCACGTGTAATTATAACTTACAAATTCTGAATTATAATTAAAGAAAGTTTAAATGGTACATTAATTTTAAAGTACATTAATTTAAATAGAATATCAAAAGAAAGAGTTAAAATGATATGGTTTAACCATAATTACAAGTTAGAGACTAGAAAATAAATATATAAAAACCATCAAATAATCTTTTAAATGTACCATATCAAATGTCTCGATATCACATTGGTGATCAATCAGAAGTTCGATTGTCTCTATCTGTTTCTGATTACATGCGTGATGAATTGGCCGCCAACCCGACATAACC…
315	Contig1974_WUSTL	CCTTTTTTTTTTTTTTTTTTTTTTTTTTAATTATATTGAAATTTATTAATCGATATCTAATTATTTCATATTATTGGTTAAACAGCGAATATAAAAATAAATCAGAGTTGAGAATCTACTCCAAGTTTTTTCAATTTGAATTTTATAAAATTTGTGAGAATTCCAGTAGAAAATCGATCGAAGTGCACATTGTGTTTAAAATCGATTTCAATCAGATAAAATCCCAATAATAATAATAATACAATCAATACAATTACATACCAATCAACATGTTACGGTCAAAACAAGGTAGTAAAATAATTCTCAAAATCATTATATGCGCACACATACATACATACACAGAAAAATCAATAAAATAAGAAATTCAGAACCAATTATGATACAAAATTTATAAATATA…
315	Contig2893_WUSTL	TCCCGGGATCGATAATGTCTCGCTCGCGGTTTTCGGCAAGGAAAATGCTTCGGAAATCGATTTCTCGTTCCAGTGCCCATTTTGCCCCCTGCAGTTCACCGGCAGATCTGGATTGAACCATCACATCACCAGTGGACATCGCACTGATACAGACAGCACCACTCAGTCCGGACACCACGATGATTTCCTCGCAAAGTTGATTGCAGCTGATCCGAATTTCTCACCGCAGTCCTGCTTGATTTGCCAGGAAATCATGAACAATGAGTTTGAGCTCGATATCCACACGATTGAACATCAAAAAGAATGCCAAACCGCAGAATTGGAACCGACGCAGTTTGCGTGCCCGAAATGTTGCCGGTTGTTTTTCGGCCGAGATGGGAAGTCCTACCTAAAGGACCA…
315	Contig3018_WUSTL	AGTCCGGACACCACGATGATTTCCTCGCAAAGTTGATTGCAGCTGATCCGAATTTCTCACCGCAGTCCTGCTTGATTTGCCAGGAAATCATGAACAATGAGTTTGAGCTCGATATCCACACCATTGAACATCAAAAAGAATGCCAAACCGCAGAATTGGAACCGACGCAGTTTGCGTGCCCGAAATGTTGCCGGTTGTTTTTCGGCCGAGATGGGAAGTCCTACCTAAAGGACCACTACAACATCATCCATTTAAGCAAACCGTTGCCGAATTGTGAAGAGTGTGACACGAAATTCTCCAGCACCGTCTGTTATTCTATGCATCGAAAATCCGTGAAAAATTGCTCCAAAAAAACCCCCGATCAGCTGAAAATCGAAGATCCCTATGAGAAACTGAACG…
315	Contig3132_WUSTL	GCTGAAAATCGAAGATCCCTATGAGAAACTGAACGATCCGATGAAATTGGCATTTGTATGCAGTCGATGTCAAACATTGGTTGCCGGGCAATCGGCTGAGTTGCGGTTTGAGGAGCACAATATTGAGTGCAACGCCGCCGCTGCCGCTGCCACCACGGATGATAGGATTGACGAGTGCCCGATTGTAACCCAGCCCCAGCCAGCAGAGTGTGTCGATAATGGGCAATAAATATATATTTCATGTTTTTAGAATGAATGACAATAATC
315	Contig3561_WUSTL	CCTTTTTTTTTTTTTTTTTTTTTTTTTTTTTGTGTTTAAAATCGATTTCAATCAGATAAAATCCCAATAATAATAATAATACAATCAATACAATTACATACCAATCAACATGTTACGGTCAAAACAAGGTAGTAAAATAATTCTCAAAATCATTATATGCGCACACATACATACATACACAGAAAAATCAATAAAATAAGAAATTCAGAACCAATTATGATACAAAATTTATAAATATATAAAAACGGTATTTCTCACAATAAAAATCATTCGCATTAATAATTATAAATCCAAAGAAATTGATTAGTGTATACAAATTTGTTTCTGGCCAATCAAATCGACGGATTTGAATTTCAGCCAATTAGAATCATTCCCATTAATAATAAAATGGGATTTATT…
315	Contig420_WUSTL	ACAGTTTCGGTCCGGATTCCCGGGAATTTAAGCAAACCGTTGCCGAATTGTGAAGAGTGTGACACGAAATTCTCCAGCACCGTCTGTTATTCTATGCATCGAAAATCCGTGAAAAATTGCTCCAAAAAAACCCCCGATCAGCTGAAAATCGAAGATCCCTATGAAAAACTGAACGATCCGATGAAATTGGCATTTGTATGCAGTCGATGTCAAACATTGGTTGCTGGGCAATCGGCTGAGTTGCGGTTTGAGGAGCACAATATTGAGTGCAACGCCGCCGCTGCCACCACGGATGATAGGATTGACGAGTGCCCGATTGTAACCCAGCCCCAGCCAGCAGAGTGTGTCGATAATGGGCAATAAATATATATTTCATGTTTTTAGAATGAATGACAATAA…
315	Contig4590_WUSTL	TTTTTTTTTTTTTTTTTTAATTATATTGAAATTTATTAATCGATATCTAATTATTTCATATTATTGGTTAAACAGCGAATATAAAAATAAATCAGAGTTGAGAATCTACTCCAAGTTTTTTCAATTTGAATTTTATAAAATTTGTGAGAATTCCAGTAAAAAATCGATCGAAGTGCACATTGTGTTTAAAATCGATTTCAATCAGATAAAATCCCAATAATAATAATAATACAATCAATACAATTACATACCAATCAACATGTTACGGTCAAAACAAGGTAGTAAAATAATTCTCAAAATCATTATATGCGCACACATACATACATACACAGAAAAAATCAATAAAATAAGAAATTCAGAACCAATTATGATACAAAATTTATAAATATATAAAAACGG…
315	gnl|ti|1389002321_WUSTL	TATGCATCGAAAATCCGTGAAAAATTGCTCCAAAAAAACCCCCGATCAGCTGAAAATCGAAGATCCCTATGAAAAACTGAACGATCCGATGAAATTGGCATTTGTATGCAGTCGATGTCAAACATTGGTTGCTGGGCAATCGGCTGAGTTGCGGTTTGAGGAGCACAATATTGAGTGCAACGCCGCCGCTGCCACCACGGATGATAGGATTGACGAGTGCCCGATTGTAACCCAGCCCCAGCCAGCAGAGTGTGTCGATAATGGGCAATAAATATATATTTCATGTTTTTAGAATGAATGACAATAATCACCATTATTATTATTATTGATTATGAGGCTAGATTTGTCATATTGTATTTATTCTGGAGATGATAGGCTTCGATTTTGTATAATAATTGA…
315	gnl|ti|1450458939_WUSTL	CCTTTTTTTTTTTTTTTTTTTAGATCAAGATCTAATTATTTCATATTATTGGTTAAACCCCGAATATAAAAATAAATCAGAGTTGAGAATCTACTCCAAGTTTTTTCAATTTGAATTTTATAAAATTTGTGAGATTTCCAGTAGAAAATCGATCGAAGTGCACATGTGTTTAAAATCGATTTCAATCAGATAAAATCCCAATAATAATAATAATACAATCAATACAATTACATACCAATCAACATGTTACGGTCAAAACAAGGTAGTAAAATAATTCTCAAAATCTTTATATGCGCACACCTACTTACTTACACAGAAAAAATCAATAAAATAAGAAATTCAGAACCAATTTTGATACAAAATTTATAAAATATATAAAAACGGTATTTCTCACAATAA…
315	gnl|ti|1463482157_WUSTL	CCCTGCAGTTCACCGGCAGATCTGGATTGAACCATCACATCACCAGTGGACATCGCACTGATACAGACAGCACCACTCAGTCCGGACACCACGATGATTTCCTCGCAAAGTTGATTGCAGCTGATCCGAATTTCTCACCGCAGTCCTGCTTGATTTGCCAGGAAATCATGAACAATGAGTTTGAGCTCGATATCCACACGATTGAACATCAAAAAGAATGCCAAACCGCAGAATTGGAACCGACGCAGTTTGCGTGCCCGAAATGTTGCCGGTTGTTTTTCGGCCGAGATGGGAAGTCCTACCTAAAGGACCACTACAACATCATCCATTTAAGCAAACCGTTGCCGAATTGTGAAGAGTGTGACACGAAATTCTCCAGCACCGTCTGTTATTCTATGC…
316	Contig1975_SE3	GTCTTCAAAAGTTGTTGATGTTCCTGAAGTCGAAGTCGAAGTGAGCAAGCTCGTCAATCGCATGCTCCATCTTTGTCAAGGGTACCGACAAGTTCAAATGAGATTTTTGACTGATGAATTGAATCTCATATCATTTGGTCGTTTGTTTGAATTGATCCGACAAGTCGAGGCTAAACACGTTGAAGAATTGATTCGATTCCAAGTTAGTCGAGGACAAAAGATTACTTGGTACGATTTCAAACCAGTTGACCATATCGAAGGAGCCAAACCAGTCGAAATTATTCAAACCATTTTGACTTTGGAGAAAGAAATCCATCAAATAACTACAAGATTGTGTAAATTGGCCGCTGATAAATTAGACTTGGCTTTAACTACATTTTTGGAAGATCGAATGATCTT…
317	Contig1976_WUSTL	TTTTTATTGTACATTCAATAATATTTATTAACCATAACCCGATACATGAATAATAATAAAATAAGTCAAAATGCATTTTATTAATCAAGGAGCATCGTCGAGCGCAAACAGAATATCTTGGCAACTGCACAGCAAGCGCAATTTCAATCTGATATCATTATTGATGCTGTCATGGGCCAAAAGTTTATATGCACCCAAACTACCGAGAATGGCAAACAACTGCGAGTAATTCAGTACTGGAACACTTTCAGCCTTGCACATATTATCCAACTGGATCACCACATCTTGCAATGTTGCTTCCTCGAATCCTTGGGCCTTAAATGTTGCCACGAGCGCCTTGAGGAACAATTTCTCATAGAAACTGCAACATTTTCTGATGGCGATGATGATAGGAGAGGA…
317	gnl|ti|1463476154_WUSTL	GGATTCCCGGGATCGGGTGTTCCTGGCACTGGCAAAACTGCCACTGTTGATGGTGCAATCAGCCGTCTAGAGGAGACCGGCTTGACATTTCGCAAAGTCTTCATCAATGCAATGCACGTAAGCGAGCCGCAACAGGTCTATCTGCGCATCTACCAGGCCCTATTTACCAGCAAGGTCCATGCAAACAAGGCAGTTGCGGCCTTGGAGCGTGAACTATTCTCGACTGGAGCTAGAGCGAGGATGCGCTCACCCGTTCTGATTGTAATTGACGAGATAGATCAGCTCTGCAAAAAGAAACAAGACGTGCTGTACAAAATATTTCAGTGGCTGAAATCAAGCAACAGTCGACTGGTCCTCCTCACCATATCCAACACAATGGACTTGTCTCACCGCATCCTC…
318	Contig1978_WUSTL	ACATCCTGCTGGCTACTGATCAAAATGTGACCTTGATTAAGGTTACTGATTTTGGTCTATCGAAGTTTGTCGATGGTGCAACGATGATGAAGACACTCTGCGGCACACCGAATTATTTGGCCCCTGAAGTTATCCTGGGCAACGGAACTCAAGAATATTCATTTGCCTGTGACATCTGGTCTCTGGGAGTTATCCTGTTCATCTGTCTGGCAGGCTACCCACCGTTCACCGAGGAGCGCACAGACCTGCCCCTATCGAAACAAATCACGGAGGGCCAGTACAGTTTTCCTGAGGTGCACTGGTCCGGCGTCAGCAGGCCAGCCATCCATCTCATCAAACAGATGCTGCAGGTTGACCCAAAGAAGCGAATCACACTCATCAAAATACTCCAGCATCCAT…
318	gnl|ti|1440435085_WUSTL	CGAATTATTTGGCCCCTGAAGTTATTCTGGGCAACGGAACTCAAGAATATTCATTTGCCTGTGACATCTGGTCTCTGGGAGTTATCCTGTTCATCTGTCTGGCAGGCTACCCACCGTTCACCGAGGAGCGAACAGACCTGCCCCTATCGAAACAAATCACGGAGGGCCAGTACAGTTTTCCTGAGGTGCACTGGTCCGGCGTCAGCAGACCAGCCATCCATCTCATCAAACAGATGTTGCAGGTTGACCCAAAGAAGCGAATCACACTCATCAAAATACTCCAGCATCCATGGATGAATGACGATAAGGTAAAGACGACAGCCATGAAGATCATGTACCCGTTGTCGGAAGTAACCAAATTATGCCAGGAAGACCTTGGTCCGTGTTCCCCGTCCGCAG…
319	Contig1979_SE3	ATATATCTATTTATACATTTTCAAATCATCATAAAATCCCTAAAATGTTGTATTTCGAAGATTTTATGGAAGATATCGAGGATCTTCCTTATGAGTTTAAGGAAAATTTGACAGCTATTAGGCAACTTGATTTACAAGTACAAAATATTATGGAGCCTCTCGATTCACGCTTGAATGAGTTTTTTCAAAAATGTAGTCAAAATACTCTATCAGTTTCGCAACAAGTACAAGAATATGAAAAAATATTAAAAGAATTTGATGAAGTAGAATGCAAAAATGCAGATAAAATTGCAATAACTGAGCAGATGAAGGATACATTCAATAAAATGATAAAGAAATTAGACACTGAATTAAATAAATTCAAATTAGAATTAGAAGCTGATAATCCTGGTAGTGCAG…
319	PL05007B1E01_SE3	GATGAAAGTGCTAACAGCAGTTCAGTGATAAATAATCCCATCAATCCGTCTGTTTCTGTTTCGGAACCAGACACAAATCCCCGGAAATCCGTGCCCAATGATGGCATGTCAGACGGGGGATCGAGCAGAACTCCGGGCAGTTTGAATTTCGGCATGTATAGTGAACCAATGATATCGGGTTCCAATACCATACAGCAGATATTTCAGGACAGTCAAATGAATCTCGATAACGATATGCTTGGGTTTGATACAAACGAGGAGCTGCGCTATTGTTTCTGCAATGACGTCAGTTATGGCGATATGATAGCCTGTGATGGAGTCGGGTGTCCGCGGGAATGGTTTCATTATGGCTGTGTCAATCTCGTTGTAGCTCCCAAGGGCAGCTGGTTTTGTCGAGAT…
320	Contig1979_WUSTL	GTTTCGGTCCGGATTCCCGGGATTTATTATAAAATGTTCAAATTGATTTAATAATTAAAAATTATAAACATGGGTAATTCTGCAAGCTTTAACGAAACAATCAATGCTCGAATATCTCAGTTAGAGTCTATGGACTTGAATTTTCCAAAATCCTTATCCAAATATTCATCTAATTCTCCAAATAAATGTGTAGCTTGTCAAGCAGCCTTTAATTTTATATCATTTAAGAAACGAAAATGTGTAAACTGTATGGAAAATTATTGCGTTGACTGTGTAATGCACTACAAAGAATCCATCTATATTTGTTACAGATGCCAGATTTTCATGTCCCCTAATTTTGGCTGGTCGGAATTAATGAAATTGAAATCAAAAGACTTGATTTGGTATTTGAATCGTAGA…
320	Contig4560_WUSTL	CCTTTTTTTTTTTTTTTTTTTTTTTTTTTTTTAAAAAGCGTATTTTTTTTATTTTTAAAGATTTTGGTTTATCTACAAAACACAAATTTATTGAATTAAGATTGCAATTCATTAATCAGCACCAAAAATCAGATATAAATCATTATCATTGAAATTTCCGAGTAAAATAACTTTATTGTACAAATGTGGAAAAAAAGGAAAAAAAAATTAAACTGACCTCATACTCGATATAATATCAATAATAACAATATTGGAAATATTTGCTGTGAAAAATACCAGAAATAGAAAGTGAAATAATTATAATCGATTATATGACACAATCAATACAGATCTAGCATCACACAAGGTTCAATGGGTAACAGATTCGAAAGAATCGCAATAGATATTTTTGCTTGCGCT…
320	Contig462_WUSTL	GGATTCCCGGGATCTAATTTTGGCTGGTCGGAATTAATGAAATTGAAATCAAAAGACTTGATTTGGTATTTGAATCGTAGAAACATTTCCTGTTCATCTTGTAAAGAAAAAGAACAATTAGTGGAATTGATTTTAGAGAAATTCAATTTGCCATCTAACAACAAGCGCTTCAACATTGTTGATGACTCAGTTAATCAGAATGAAAGAGTCGCAAATATCACACCAGATTCCACCAATACAATAAATCCAAATGATGCCGACAGTTCTTCATGTAATCTCTCACAAACCGACAATATTTCAAATGGGGCATCCTCGAGTTGCCAACAGACCAATAAAATTCCTGGTTTCCAAAGAATCCCACCGCCAACTTACGAAGAAGCAATGGAAGGCGGTTACCCA…
320	Contig6927_WUSTL	AGCGGCCGCCCTTTTTTTTTTTTTTTTTTTTTTTTTTTTTTTAGAAAGTGAAATAATTATAATCGATTATATGACACAATCAATACAGATCTAGCATCACACAAGGTTCAATGGGTAACAGATTCGAAAGAATCGCAATAGATATTTTTGCTTGCGCTCATCTCAGCTTGTGACAGTTCTGTTACTGGGCCGGAAACACCCGAATGCAACGCACAACATTCTGGCGACAAATCGGACATTCAGCCAATTTAGAGCCACACCTCACGCAACAGAGCATGTGGCCACACTCAATCAGCACACAATCGACCGGGCTGTCCATACAGATTGCGCATTCTTTAACGGGTTCTGATTTGTTTGGATTTTCAGTTTGGAAATCGTTCCGTTCATTATTGTAAGCGG…
320	gnl|ti|1389001522_WUSTL	GATTTTCATGTCCCCTAATTTTGGCTGGTCGGAATTAATGAAATTGAAATCAAAAGACTTGATTTGGTATTTGAATCGTAGAAACATTTCCTGTTCATCTTGTAAAGAAAAAGAACAATTAGTGGAATTGATTTTAGAGAAATTCAATTTGCCATCTAACAACAAGCGCTTCAACATTGTTGATGACTCAGTTAATCAGAATGAAAGAGTCGCAAATATCACACCAGATTCCACCAATACAATAAATCCAAATGATGCCGACAGTTCTTCATGTAATCTCTCACAAACCGACAATATTTCAAATGGGGCATCCTCGAGTTGCCAACAGTTATTTATTTATATCCAAGACCAATAAAATTCCTGGTTTCCAAAGAATCCCACCGCCAACTTACGAAGAAG…
320	gnl|ti|1450463478_WUSTL	TTGCCAACAGACCAATAAAATTCCTGGTTTCCAAAGAATCCCACCGCCAACTTACGAAGAAGCAATGGAAGGCGGTTACCCAGCCTCGGTGATAAACCGAGCCGAACGAGTGCCTATCGAAGATATCAGTGCGATCGATGAGATCGAGCTGCTGTCTATCAGACAACTGAAAGACATGCTTGCATACAATAAGGTGGACTACAAAGGTTGCGTGGAGCGGTACGCACTTGTTAGTCGAGTAAAACGATTATGGACCGCTTACAATAATGAACGGAACGATTTCCAAACTGAGAATCCAAACAAATCAGAACCCGTTAAAGAATGCGCAATCTGTATGGACAGCCCGGTCGATTGTGTGCTGATTGAGTGTGGCCACATGCTCTGTTGCGTGAGG
320	gnl|ti|1450465070_WUSTL	AGTTCTTCATGTAATCTCTCACAAACCGACAATATTTCAAATGGGGCATCCTCGAGTTGCCAACAGACCAATAAAATTCCTGGTTTCCAAAGAATCCCACCGCCAACTTACGAAGAAGCAATGGAAGGCGGTTACCCAGCCTCGGTGATAAACCGAGCCGAACGAGTGCCTATCGAAGATATCAGTGCGATCGATGAGATCGAGCTGCTGTCTATCAGACAACTGAAAGACATGCT
320	gnl|ti|1463489820_WUSTL	AGATTTTCATGTCCCCTAATTTTGGCTGGTCGGAATTAATGAAATTGAAATCAAAAGACTTGATTTGGTATTTGAATCGTAGAAACATTTCCTGTTCATCTTGTAAAGAAAAAGAACAATTAGTGGAATTGATTTTAGAGAAATTCAATTTGCCATCTAACAACAAGCGCTTCAACATTGTTGATGACTCAGTTAATCAGAATGAAAGAGTCGCAAATATCACACCAGATTCCACCAATACAATAAATCCAAATGAT
320	gnl|ti|1484638877_WUSTL	CCTTTTTTTTTTTTTTTTTTTTTTTTTTAGAAAGTGAAATAATTATAATCGATTATATGACACAATCAATACAGATCTAGCATCACACAAGGTTCAATGGGTAACAGATTCGAAAGAATCGCAATAGATATTTTTGCTTGCGCTCATCTCAGCTTGTGACAGTTCTGTTACTGGGCCGGAAACACCCGAATGCAACGCACAACATTCTGGCGACAAATCGGACATTCAGCCAATTTAGAGCCACACCTCACGCAACAGAGCATGTGGCCACACTCAATCAGCACACAATCGACCGGGCTGTCCATACAGATTGCGCATTCTTTAACGGGTTCTGATTTGTTTGGATTTTCAGTTTGGAAATCGTTCCGTTCATTATTGTAAGCGGTCCATAATCGTTTT…
320	gnl|ti|1608870122_WUSTL	CCTTTTTTTTTTTTTTTTTTTTTTTTTCCGAGTAAAATAACTTTATTGTACAAATGTGGAAAAAAAGGAAAAAAAAATTAAACTGACCTCATACTCGATATAATATCAATAATAACAATATTGGAAATATTTGCTGTGAAAAATACCAGAAATAGAAAGTGAAATAATTATAATCGATTATATGACACAATCAATACAGATCTAGCATCACACAAGGTTCAATGGGTAACAGATTCGAAAGAATCGCAATAGATATTTTTGCTTGCGCTCATCTCAGCTTGTGACAGTTCTGTTACTGGGCCGGAAACACCCGAATGCAACGCACAACATTCTGGCGACAAATCGGACATTCAGCCAATTTAGAGCCACACCTCACGCAACAGAGCATGTGGCCACACT…
321	Contig1983_WUSTL	TCGGAAATCGAAAAACTGCAGAGCAATGATAAAACAAGTACGGATATTTCTAAAATTGAAATTGATAAAAAGATGCAAAATTTAAAACAACTTCAAAAGAAACGTAATTATTCTGTTGAAGATAAACTGAGATGCATAGAACTTGCTAAAAGTGGTTGTTCTTTTGCCGATATTTCACGCAAAACTGGGTTTAATCATAGCCTAATTAAAAAATGGACATTAGTAGAATTAAAATTATTACAGTCCAAAGATCAGCTTAAACGTAAAAATCTTCGAACGAAACAAATAACTTGTAAAACACAAACGCCGGAACGAATGGACTGCAAAGTAGAAAATGTAAGTGAAGAAAGTAAAAAGGAAAAAATCATGGATGAAAGAATGAAACAACAATCTAAAAAC…
321	Contig6124_WUSTL	CCTTTTTTTTTTTTTTTTTTTTTTTTTTTTTTTTTTTTTAAAAGACAAAATTTATTATTGACATTACGGAGGATCGATCATCATTTGATGGAGGGAAATCAATTTGTGAATCGAGTGCACCAAGTGCGTCCCGAGCAGCAATATGTCGCTATCGATTGCAGATCGCCGAGCTTGATCACACGCGTGCCGCTGATCAGTCAGTAGCTCATATCGATTATCGATCATACAGAGCACCTCGTATTCATCCCGATACAATTCGATAAATACCGAATGCAACTCACTACTCGGTTGCGGTTCACATGGCAACAACGGGGCAGCCGCTCTGCTGAATACGTGATTACGACGTTTCGTTTTGAGGTTGAATCTCTTCTGTAATTTCTGGTGGAACACTGAGCAATC…
322	Contig1992_SE3	GTCGATTGATGAAAACCCTATCGAACAAAATCTTGATACAAAGAAAAAAAGGATTACTAACAGAAGACGAAAAATTGTTAAAAGGTTATCTCATAAAAACAAGACCAGTGTCAGTGATATAATTGAGTCTTCAGATATAATTGCAAAAATTCGTGATTATTTATTATCTTATGAAGATAAATCCAATTGGAAGTTTAATAAAGTGACTCAAAAAGCAATTCTTCAAAATATGTATTTTAAAGATAAATGTGATTCTTCTCTTTTTAAAATTGTGAAAAAATATATTCAGGCTTTACAAGGAGCATCAAAAACAAGAGTTCTGGAAAAATGCAATTCTTTTATTAATGATGATTGTTCAGGGAAAACCTCCAAAAATCGTGCCAGTAAGATCGCTTCTAT…
323	Contig1994_WUSTL	TGTGCTTTTGGTCATTTTGTCATCCGTATCGTTCCGTCAGGCAGCGTGGTCGCCTCGACTAGGGGGTTGTTACTCTCCACGGTGAGGTTGTTGTGGCGTCTTAAAGAGTACGTCGATCTATCCAAGTAATTTTAGACTGTTTAAACCCCGTAGTGAATAGTATTTTAATTTGTATTTTTAATTTTGACTAATTATTGATCTGAATTCTCTGCAGGTCGAGCTCCAAATCCCTTCAAACTGTCATGCCAAAGATATGCTATGTAATTAAGAAGAGTTACTTAAAAACCTGAACAATTAAAGAAAAAAAACGTTCTGCATTATTCGAGGCGGTCGTATGACCTTCTACTGAAGGAATTTCCCTTTAGTATTGATCGGAGGTCGTGAAAACAAGGAAATATT…
325	Contig2006_WUSTL	CAAGATGCCAATTTAAACTACTTAAAGAATCGGGGTGAACCGGGCCAATGGTTCCAACACAAGGCCGATTACGTTGAAGATAAACCAATTCCGAGAATACGTGTCGGAGGCTTCGAAGTTGTTGATAAAGCAAAACCAACAATTGGGGAAATTATTGTTCCGAATAAATATGATGTCTACAAACCAAACGATATTCATGTCAGGTTAACTTCAGCTGAAGCTAAAAAAATAGCCGATAGATTCAATTTTCAAGATGATAAATGGTTTGATTTCGCGGGGAATTTATCATATAAACCACCGAAAGCACCTAAAAAAGTTTATACTAAAACTGCCGAAGAAATCGCAGAGAATAATTGGCAACAGAAATCCCATGACTGGTTCAGCCACAATCGACCCAAA…
325	Contig2021_WUSTL	CCTTTTTTTTTTTTTTTTTTTTTTTTTTTTAAAACAAGACCAGTATTTTATAAAATGCCGCTTCAGATACATAGATTCCATGTAGATGTGATTCAAATAAAATATGTAAATTTATTATTTGCTTGGAGGCTGTTGCTGGATTGTTTTGAAAAAATCCTTGGCTCTGTTTTTATCTGCTATTTCAAATGCATTTCCATATAATCTTAAAGGTGGAACAACTGGAGCTGTTTTTTTTCCGTAGTTATTCAATAAATTTCCTATCGAAGAAGTTCGTCTCAAGCCTCCTTCTTCCGAACCTGAAACACCGACTCTTTGTTTTGGTTGCGCATCCGGTGGCAATTTATAATTTTCAATTAGAGTTTTCATCGAGCTTCCAATATGTTTATGCATAACTTCCTG…
325	Contig7342_WUSTL	AAACTAGTTATCGCGCTCCGGTCTATAAATCAAACCATTTGGCCCGAGGTATTATTGGTTCAGATGCTCAGGAAGTTATGCATAAACATATTGGAAGCTCGATGAAAACTCTAATTGAAAATTATAAATTGCCACCGGATGCGCAACCAAAACAAAGAGTCGGTGTTTCAGGTTCGGAAGAAGGAGGCTTGAGACGAACTTTTTCGATAGGAAATTTATTGAATAACTACGGAAAAAAAACAGCTCCAGTTGTTCCCCCTTTAAGATTATATGGAAATGCATTTGAAATAGCAGATAAAAACAGAGCCAAGGATTTTTTCAAAACAATCCAGCAACAGCCTCCAAGCAAATAATAAATTTACATATTTTATTTGAATCACATCTACATGGAATCTATGT…
325	gnl|ti|1450454049_WUSTL	CCTTTTTTTTTTTTTTTTTTAATTTTTTTTTAAAACAAGACCAGTATTTTATAAAATGCCGCTTCAGATACATAGATTCCATGTAGATGTGATTCAAATAAAATATGTAAATTTATTATTTGCTTGGAGGCTGTTGCTGGATTGTTTTGAAAAAATCCTTGGCTCTGTTTTTATCTGCTATTTCAAATGCATTTCCATATAATCTTAAAGGGGGAACAACTGGAGCGGTTTTCTTTCCGTAGTTATTCAATAAATTTCCTATCGAAGAAGTTCGTCTCAAGCCTCCTTCTTCCGAACCTGAAACACCGACTCTTTGTTTTGGTTGCGCATCCGGTGGCAATTTATAATTTTCAATTAGAGTTTTCATTGAGCTTCCAATATGTTTATGCATAACTTCCT…
325	gnl|ti|1450462059_WUSTL	CATGTAGATGTGATTCAAATAAAATATGTAAATTTATTATTTGCTTGGAGGCTGTTGCTGGATTGTTTTGAAAAAATCCTTGGCTCTGTTTTTATCTGCTATTTCAAATGCATTTCCATATAATCTTAAAGGTGGAACAACTGGAGCGGTTTTCTTTCCGTAGTTATTCAATAAATTTCCTATCGAAGAAGTTCGTCTCAAGCCTCCTTCTTCCGAACCTGAAACACCGACTCTTTGTTTTGGTTGCGCATCCGGTGGCAATTTATAATTTTCAATTAGAGTTTTCATTGAGCTTCCAATATGTTTATGCATAACTTCCTGAGCATCTGAACCAATAATACCTCGGGCCAAATGGTTTGATTTATAGACCGGAGCGCGGTAACTAGTTTTACCAACAAC…
325	gnl|ti|1450465386_WUSTL	AGCTTTGCCGTATCGTTGTGTTAGTGAAGCAGCAGGAGAGAACTGCCGCAGTCAGACGTTTGGTGGTGACATGGCAAGATGCATGGGCCATTCATCTGGAGACTCGGCTCGCAATGAAAGACCACACGATAGAATAAAAAGTGATGAAGCTAAAGAATATCTAGAAAGAAGCAGAAGCGGTACAATGAATCTCTCTGTCGATGGAACGGCTGTAACTATGAAACCAAAAGTAAGACCGGAAGCGGAAGAATATTATTTGAAAGCTAGGGGAAATGTTGGATCAATCATAGATCAAAGCGTAAATAAAGGTTATTCATCTCCTCAACAAGTTCCGCGAATAAGAAGTGACGAGGCTCGACAAGCTTACGAGACTAATAAAGGAGTTATGGCAAATGTTGT…
326	Contig2011_WUSTL	CCTTTTTTTTTTTTTTTTTTTTTTTTTTTTTTTTTTTTTTTTAAATGAAAAATGTTTTTTTTTGCTGATCAAAAAACAAAATAATTCTGTGATAAAATATTTGCTTTTGAAAATTATTGTTTTAATTTTAGTAAATATCAATTCTTGTTTATACAATAGTTTTGACATTTGTAGCAGTCATTCCAGCACCGGGGGTGGCATTGCTTGATGTACCAACCGCATATTCGGATACAGTCGTCCTTGTCCATCAAACATTGGGTTTGACATCTCTCAATCTCGGCAGTTTCCTCACTCAAGTACCCCTTCAACGTAAAGCAGGAAAGAATCATTAACATGAAAAATTTGCTCATTTCGTATAGCTCG
326	Contig2777_WUSTL	TCCCGGGATCGAGCTATACGAAATGAGCAAATTTTTCATGTTAATGATTCTTTCCTGCTTTACGTTGAAGGGGTACTTGAGTGAGGAAACTGCCGAGATTGAGAGATGTCAAACCCAATGTCTGATGGACAAGGACGACTGTATCCGAATATGCGGTTGGTACATCAAGCAATGCCACACCCGGTGCTGGAATGACTGCTACAAATGTCAAAACTATTGTATAAACAAGAATTGATATTTACTAAAATTAAAACAATAATTTTCAAAAGCAAATATTTTATCACAGAATTATTCTGTCTTTTGATCAGCAATAAAAAACATTTTTCATTTAAAAAAAAAAAAAAAAAAAAAAAAAAAAAAAAAAAAAAGGGG
327	Contig2012_WUSTL	TATGTGATCCGGTTTCCATTTTTTCGGAACGATTTCATTGGTCGGGTTTCTGATTCACTTGAGTATTTCACACACTTTCTCTCATCTGTACCGGCGGGAATCATTATTCACCATCAACTGGGGGCGATGGATAATGTCGGCGCTGGTAAATTTCTCGTCAAGCGTTTTATTTCTCATCTGGATTCTATTGATCTCGGACTTCAAGAGCTTCACCAATTGCATTCACTAATCCGCAAGGGCGATCTCAATACGACAGAATACACCAGTGACATTGAGACAACCTTGAGTATTCTCCAGGATGTCTGGAACATTCTGAATTCCGGCTCGTTCTCAGTGAGAAGCGGGACCCGGAAAATCTCACGAATCCATTTGCAAGCTCATGACTATCACATCCTGCTG…
327	Contig4641_WUSTL	TCCCGGGATGTTAACTTTCGCAACATTTTAAAAGTTAAATATTTTTAATTAAACATTTTATCGGGAAATGATTGAATCTAAGTATGTATTTTTGGTTATTATTGTTTCCTGTTTGACATTTCAATATTTCAAACACAAAAATATTCAAAATCAAAAATTTGTGTCACTTTTATCTTATTTCGAAGACTTATCGATGGTAAATAAGGAAACAAATGAAGACATAAAATTTTTAGTTGGCTTCGAATCAATCAAATATTCGATTTTTAAAAATTTTAATTTATCAGATGATGAAAACGTTAAAAAATCAATCTGTTTTTCAGTGATAGAAACTCTCGATGATTTAAAATGTGCCTTATTTAAAGCTCGCAAAAGTGATTTCACATTGAAGTTTTATGTTAA…
329	Contig2016_WUSTL	TTTGAAACCGACAGTCGAGAACAAGATCAATGAGATCTCGGCTGAACTTGCTAACCTAGTGAGAGATGATCGGATTGACAGTATTTGGAATGAGATTGACTTAATGAAGGCAGAGGGACAGAACATGAGTCGAGGTTTTGAGGTAATTAAGCATGACATTGGTGAGAAATTCAAATTAGAAATGAATGGCAAATTGAAAGCGATGCAAGCGGAGATCGAATGTCAATCCGAGATGAAAATGTCGAAGCTTTGTGAAAGAGAGAAAGTGAATCAATATGACTTTGAGAAACGACTAAGTGAGGTAGAGAAGAACTTGAATTTGATTGACGGGATATTTATGTGGAAAATCAATAAAATAGAGGAAATCAAAAAGTGCGGATACATCTGGAGTGAATATTT…
329	Contig2262_WUSTL	TCCCGGGATGGAAATGCAAACAATTAAAATTGAGCAGCAAGAATTGCTCAATGAAATGGAGAATTTGAAACCGACAGTCGAGAACAAGATCAATGAGATCTCGGCTGAACTTGCTAACTTAGTGAGAGATGATCGGATTGATAGTATTTGGAATGAGATTGACTTAATGAAGGCAGAGGGACAGAACATGAGTCGAGGATTCGAGGTAATTAAGCATGACATTGGTGAGAAATTCAAATTAGAAATGAATGGCAAATTGAAAGCGATGCAAGCGGTATGGAGATATATTGGGAAATCGGGATCAGATTATAATATTGATTGTGTAGGAGATCGAATGTCAATCCGAGATGAAAATGTCGAAGCTTTGTGAAAGAGAGAAAGTGAATCAATATGACTTTG…
329	Contig3792_WUSTL	CCGTTAAAAATGGAGACAATTTCTGTTCTGGTAGCAATGAAGAATGTAAATTATCTAATTTATCAATGGCGTTGAGAGATTATCGAATGAATAGACAGATTTCTAAATTAATAGTGAAATGCCCGTTTGAAAACTGTTCACAGAAATACAATATAATGGATTTATATTGTCATTTGGAATCGTGTGGGAATCGATTGTTGCGATGTCCATTTCAATCTCTCGGCTGTTCAGATGGCGTATCAAATGATCAAATCGATTTGGAGAAACACTTGGCAGATTCAATGGAGAAACATAGCAAAATTGTCGTAAACTCTATAGAAACTTGGAAGCTGCGAATTGAGAAACTTGAAGCCGAATTAGCGAGCAAACAGAACAAAATCGAACAAATGACAGCGGAAA…
329	gnl|ti|1463489425_WUSTL	GGAGAAACATAGCAAAATTGTCGTAAACTCTATAGAAACTTGGAAGCTGCGAATTGAGAAACTTGAAGCCGAATTAGCGAGCAAACAGAACAAAATCGAACAAATGACAGCGGAAATGCAAACAATTAAAATTGAGCAGCAAGAATTGCTCAATGAAATGGAGAATTTGAAACCGACAGTCGAGAACAAGATCAATGAGATCTCGGCTGAACTTGCTAACCTAGTGAGAGATGATCGGATTGACAGTATTTGGAATGAGATTGACTTAATGAAGGCAGAGGGACAGAACATGAGTCGAGGTTTTGAGGTAATTAAGCATGACATTGGTGAGAAATTCAAATTAGAAATGAATGGCAAATTGAAAGCGATGCAAGCGGAGATCGAATGTCAATCCGAGAT…
332	Contig202_WUSTL	CAGTTTCGGTCCGGATTCCCGGGATTTATATGTTAATATTGGTAGAATTACTTATCTAGTAATTTACTTTTTTCAAATATTTCTAATTTCACAAGTGTAATGAATTACAATCAGATGAGAACTACCGATTTATCTTTGCTACGAAAAATTTTAGAAAATCATGATGATACATCAAATTTTTCATTTGAATCAACTGATGGATGTAATGAGGAAGAAATGAAAATTAAAAAGTCCAATGACAAAACAAAACGTACAAGTCTGAAATACCCGAAACCAGATTTTTATTTATCAGAAAATAATTTGGTTATTCGAAATTGGTTGAAAGGAAAAAAGAAAATAATTAAACAGAATAAAAGAGAAATGCATGAACAAAAACTAAAAGATAAATTAAAAAATGAA…
332	gnl|ti|1484597971_WUSTL	CCTTTTTTTTTTTTTTTTTTTTTTTTTTTTTAACGACAACAATATTTTATTCACTAATTTATTTCATTATCAATTTGATTTTTGTATTAGTTGTGATTTACATTTTTTCTGTCTCCTTCTCTCCGCGCATCCTGTCCGGTTCCCTTTTGATAAGGATACTCGGAAACTCTACATCGGCTTCCGGTCCGTTTCCATTCCTGTTCGGCCACTCAGAGGATCCATACGTGGATATCGTATAACCCTTGTCCCATAAGGCCTGTCGGTATCTTCCAGCGAACCTTGTTGGTACAGTTAACGTTGTACGGTCCACATCCGTCCAATCTTGGGAATGAGTACCTGATTTTCCTTTGCTAGTTGCAAATTCTGATTATTATTTATATCCACTGAAACTAGTTTATT…
333	Contig2022_WUSTL	TAGACAGTTTCGGTCCGGATTCCCGGGATATCTTCATGCTTGAAGACATATTGGAAACAGAAAATTTTCATAAAAGTTGAAATGGATCAGAATAATCAATTTGCTGAATGATTCCGAAACGATGGGGCAAAGTACCAAAATGAGGCAATCATACAAAATCAGCAATCCAAGGCGCTAGTACGTCGCTATCGACGTATGGAGCAATACTGGGTGAGGCCCGAGGAAGCAACAAAGTTAAAAATCAGAATTCGAAGAGTTACGGACGAAATTAGCCCAAAGGGAGGAAGTTATAACTCAAATAAATATGCAGCTCAAGGAACGGGAGAAATAATACAGTTAAAGCTGAAGGACGAAATCGTGAAGGATTAGTTTGGTCTGGCAGCAAGCTGTCTCCCGAAC…
334	Contig2023_SE3	AGTTTACATTGAAAATATCCATGAGTGAACAAACCGAAAGCAACCTCCAAACGTCTCCTATTGTCAATGAGGTCCATGATTTTCCAAAGGACAAATTGAAACATGTTGAAGCTTTGGAAAAGGTTGTCTTGCCAGACAACGATACGATTAAACAAGAGAAGACCGAACAGGAGTTGAAAGATGAAATCGAAAAAGGAGCGAAATTGAAGCATGTGGAAACAACGGAAAAGACTGTTCTCCCTAATAAGGATGATATCAAAAAAGAGAAACAGGAAGTTCAGTTGTTGTCTGAAATAACAAAAGAACACGAATTGAGACCAGTAACGACCGAAGTCAAACAGAGACTTCCGTCTCAAATCGATATTGAGGAGGAAAAAAACAATTAAGTTGTGATTGATT…
334	Contig2673_SE3	GCCATTAGTTTACATAGAAAATATCCATGAGTGAACAAACCGAAACCAACCTCCAAACGTCTCCTATTGTCAATGAGGTCCATGATTTTCCAAAGGACAAATTGAAACATGTTGAAGCTTTGGAAAAGGTTGTCTTGCCAGACAACGATACGATTAAACAAGAGAAGACCGAACAGGAGTTGAAAGATGAAATCGAAAAAGGAGCGAAATTGAAGCATGTGGAAACAACGGAAAAGACTGTTCTCCCTAATAAGGATGATATCAAAAAAGAGAAACAGGAAGTTCAGTTGTTGTCTGAAATAACAAAAGAACACGAATTGAGACCAGTAACGACCGAAGTCAAACAGAGACTTCCGTCCCAAATCGATATTGAGGAGGAAAAAAACAATTAAGTTGTGA…
335	Contig2025_WUSTL	AGTTTCGGTCCGGATTCCCGGGATCAAATAAATTGTATGGTTACTACCAAAAATGGAACTTCTAAATCTGTTCCAAAAGGAAATTGCTATATACGTTCGAAACCTCCAGCCACTTGGGAGTCGTGTTTCAAAGATCCTGAGTATCAATCAAAATGTCAGTTTAAGGATAAAAAGAAGAAACGAAAGCCTCCGATCATTTCGATAAGTAAATTAAAGATTCACCACATGAGAAGCAGCAAAAAACTGAAATTAAATGTTGGACAGACTGCCTTCGTCTTGCCACATACGAGAATTGAGATCAAATGTCCAGTAATAAATTTTCCTAGTGAAAACCTACAGTGGTTGAAAGATAATATTACATATGCATTCATAAGAAGAGCCAAAGAAAGAATTCATGTC…
335	Contig5004_WUSTL	CCTTTTTTTTTTTTTTTTTTTTTTTTTCCGGCAAATGCATTTTATTTATAATTACAAGTTTTGCAACAGAAATGTTGATAATGGTCAACTGAACACAATTTTCTCAGCCCGCAATGCTTTGACAGGTCCATACATCCCAAGTTACAAGGGGGAGCTGAACATTTCTTGATCAGTAAAGGCATTCGAATTTTGGCTTTAGAGCATAAACTGCCAGCTTGGGAATTATCATTTCTCCAACGACAACTGACAGTTCGTGCCTTTATTCCCGGATTTCCACAGCGTTGACCATTTTTCAGTTTTCCAAAACAATGTACAATTGGGATTATGGCAGGTCTCAATGGGCTGTGTTGATAGGTCACAGTTGTTCGGCAGGAGAACTTTATTCTCATATTTACACTT…
335	Contig6827_WUSTL	CCGGATTCCCGGGACGAAAGATGAAGGAAAATGGATTTGCAAGCTGGCACAATAACCGCTGAAATCGAAATTCTAACTCAAAATCCGTCCGATGGATTCTCACATTATTTATCGCGCATTATATATTTCAAGGAAGATATCGTAGAGGGTAAAAATAATTCTGCGATTAAATACATTAAGCCTTTATTCTACCAATGGGTGGTGGGTCCATGGTCAATATGCTCAAAATCATGCGGCATTGGGGGCTACCAGACCCGCTATGTGGGCTGTGAATTGATAGAAAGGCGATATTTTATTGAAGTTGATGGAGGAAAATGTTTAAAAAAAAACTCTATGAAACCAGATAACATTAGAGAATGTGTACTATTTCAGAAATGTCCTACATGGTGGATTGGAGAG…
336	Contig2029_WUSTL	CCGGATTCCCGGGATAAAATATTATAAATTCTAATAAATAAAATTAATTTTAATTTTTGACGAGTTTTTGCTTTTGAAATAAATCTAACTTGTTTATAATGTTGATTGAAAATATTTGGATTTTACTTTGTATAATTAATTATGTACATTCTATTCATTTTTATATGAATGAAGGAGAGAAGAAATGTTTTCTCGAAGATCTTCAAGACAATATTATCTTTAAAGGATATTATAAAATTGAATATTATGATGCAAATCAGAAAGCATATGTTAAGAAATCAACACATGATGGCTTACATGTGATCGTTTATGACGGAGATGGTGATATCATTATATCAAAAGCATATACAGAGGAAGGATTTTTTTCTTTTACTACTCACAAATTTGGTGAATTCAAAG…
337	Contig2035_WUSTL	CCGGATTCCCGGGATGTTGGTTTTTAATAGTTCAGTGATTTAATTGCTAAACATTTTTATTTTGTATTTGTTGCGCCATTAAAGTGTGAAACTATTTGTAATTTTCTTGAAAATTCATACACAAAATAATGGAAAATAATTGAAACTTATAAATGAGAACAAAGATTAGTTTTCCACAAACAAAAGTAAAATATCGAAGATTTGCCACCCAGATTTTCTTTGACGTTGAAATTTACATAAAATTGTTCATTTCTCAAATGTTAATTGCATTCATTAAAATTATAATTAATCAAGATAATTGATTAATTTAAACAAATTTAATAGATATAATTATACGATTTTAAAACGGCCTTTTAAGGATGCTAAAAAAATATTAACAGCACATTTAGTAGTAAAAGA…
338	Contig2036_WUSTL	CCGGATTCCCGGGATCTTATCGAAATCTATATAAATCTTATATGATGAGCCTCGCCCCGTGAAAGTTATGAAGCCGGTCGAAAAAAGTGTCGAAGAACCGTTGATCTGTGATTCTTGCTGCATACCGCCCAAAGATGAACCCCCCAGACCTCGCCCCGTGAAACCTGTGAAGCAAGTTCAGAAGGATGTTGAAGAAAATTCGACCTGCTGTAGTTGTTGCATGCCCCCTAAAGTACGTCGAACTTATCTTGTGATTAGACCTGAGAATAACAAATCAGTGAAATATCAAAATCCAGTCCAAGAGGAAATTCCAATGACTCCAATTGCAAACGAAGACCCCTCATATCCTATTGACCATTCAATGTTTTTTTCACCTATGGAAGCAGAGAAAAGCACGGG…
339	Contig2041_WUSTL	AGTTTCGGTCCGGATTCCCGGGAATTTATTAAAATGTTACCTCTCAGTTTAATTAAAGCATGTATCAATAAACCAATTTTAGTTGAATTGAAAAATAATGAAACATATAATGGTCATTTGGCTATTGTAGATAGCTTTATGAATATTCAGTTAAAAAAGGCAATTTGCACGTCTAAGGACGGTGACAAATTTTGGAGCATACCTGAAGTTTATATTAAAGGCAATACAATCAAATTCATCCGAATACCACCAGATGTTATTGACAACGTTAACGAAGAAGTGAAACTTAAAGCCCCACCCCGCACAACATCTGGCTCATCTCAATTCAGAGGGGCAGGTAGAGGGGGATATGGAGGGAATCAACAAGGTAGAGGAGGTCCTCGTGGTCGCGGATTTACT…
340	Contig2042_WUSTL	TCCCGGGATGAAGAAATCAAACAGTTATCAGGATCTCAACAGAAAGCAATAACAAAATTTAATGAGCAAATGTCAAACCTTGAGATGAAAATAAACGAACATCAATCACAATTGTCGGATAAAGAATTTGTAGATAAATTAGTAAATTCTCATTTTGAAAATCTCAAACAAGATGTAAAAGATGAAATAAATACAATCTTGTGGCAGAATCTCACAGATCATGTGAATATTTTAATGAAGTCCATGGACTTGAAAATTGAGCAAAGTAAAACCTCGAATCTTTACCTAAGTAACAGCGAAAATTCATTCAATCGTGGCTCTTTAAATTCTCGCTCCAGAAGTTCTTCGGCGTGCGTGCGTATTCATCAAGTTCGACAGTTGGTAAAATATGCTTTAAAT…
340	gnl|ti|1450460330_WUSTL	CCTTTTTTTTTTTTTTTTTTTTTTTTTTTTTTTTTTTTTTTAAAAACAAATCAAATACGTTATTATTTATAATCATCGATATTGGTATATATATATTTCTACAGAAACAATGTCAAAAAGACATGATAAAACAAAACAAGAGAAATTATTAAAATTACAATAACGAAATTTACAAAAATTAACATTTCGTTAAATCAAAATTTGATAAGTTTTCCATGGACCCTGAGCCTGTAAATACAAGTGTAATCTTTGTTACCGTAATTGGAATTGACAATCAGCTCAATGAATTTCGTGTCCATTTGATTCTGAATGTAAAATGTTTGAACAGGATTAGAGTCAATCAAATAGGTGAAATTCCCAAGAAACGTTCCAATTTTATCAGTTTCATTGGCCAAAGCT…
340	gnl|ti|1450467648_WUSTL	GTTTCGGTCCGGATTCCCGGGATATCTGATATACAAACCGAAACAAGTTCTCGCCAATCGACATCAATGAAAATTTCGGAAGTCCAAAAGGACATGGAAAGTCAGATAATAAACTTAAAAGCAGAATTGGGAAATTTGAAATTAGCTCAATCGAAAACCGGAAATGCCGTGGAAAATTTCACCGGAAATCAATTAAATAACCTTAATTTGAAATATGACGAGTTGGAGGTATCAAAACGCAAGTTGGAAAGCCACATACAGACTCTGGCAGATTTGGTGGGAACATTTAAAGAGAAATCCTTATCAAATTCTGAATCCGTCAAAAAACTGGAACTTCTGCTAGATCTTTTCAGACTAGATCTACAAAATGTTAAAAGCACAATTATTGAACTTGATAAC…
343	Contig2058_WUSTL	AGTTTCGGTCCGGATTCCCGGGATTGTCCTTATATTGGGATGGGTGTGTCTATCTAGGTAACAGTAAATTGACTTTCTCTGGCAGCATTCCATTCACTATTACAGATTATCTGCCTGCATGCACTCGCCTGAATGGTAATTGTTGATTTATTCCCATTTATTTTCGCATGCACTCCACTTATAGTGCATGCGAGCTACATTACATTGGTTTCTCGATCGATCGGCATTCTCGTTGAATGTCAGGTCAAACGGTATGCATATCTCGGAATTAGACGAGAATCCAAATTGTCTCTCTGCACACACACCGATATCAAAGGCCACCTGTCAGTGTGTCTCCGCACCAGCCTAGTGATGGAACATTGCACACTGATTTTCGATTTGACTCGCCCTATTGGTATT…
344	Contig2060_WUSTL	AGTTTCGGTCCGGATTCCCGGGATAAAAGAGCGAAAATAATGGCAGTTATTGAGAAAATAAATTTTTTATATTTTATCACCATCACTACAGTTATGATCTTGCGCCCAGTAACTTTTATCTATTCAGGCACGTGCAGATTTGCAACAAATCTCAATTTTCTTTAAAATACCGGTTTGGAACTCTTGCATCGCTGGAGGAAGTGTGCATACCACAATTGGTATTATATTGAAAAAGGAAGTCTGCATATCTTGGTTGTTCGTATGTTAATATATACCATTCTTGTTGATTTCATTTAGCACCTAGTCCGGGTACTTATTGAACACACCACCTATCAATATTTGTCTTTGTTTAACATGAATTTCAGACACAGTTTTTGTGAAATTGAAAATTCGTGTTAA…
344	gnl|ti|1389002853_WUSTL	TTGATGAAAGCGGAACAGCACGTGTTGCAAAAGTGTTCAAATCAAACAACGAATATACATTTAGAAAAACTCCACCCAAATACATCACAAATTGTTGCTCAAAGTCAGTGTCGAACGACCGTTCAAAAACCAATAGTAAATTATGATGAAAAATCCATGAAGAAATCAGTTTACCCTCTGTCGAATAGCTCAAACGAGAATGTCGATTTAAACAATGGTTCAATAAATTCGAGTTCACTCGATATCGCTTTCGATGATGTCTGTCGAAAACTGATTAACACTGACTACAAAGTTGTGAAACGAGTTCAACAAAATCTCATTCATTTCTTCAAATCAAGGCAGACGCAATATAGACATTTTTTGCCGAAACGAGTGTTTATTGATCCGGACGATGAAGCG…
344	H_55_11d_-2	TTTTTTTTTTTTTTTTTTTGGGNTGAAAAAAATTTATTAATAAATTCTGTTGTTATTTTCAAATCATTTTCCCGAGTATTTCAACTTTCATCACTTAATCGATTGAGATAGTTTTCATGTGCTAGGAGGATTGACCGTTTATAAAGACTCATAATATACAGAACCGGTGTTCCAGACCATTGATAATTGTGGTGGGCTTCGGNGAAGTTAGTCGTGAGCAAGCTTGCGACCTCATTCANGAAATCATCAAAAGGTAATTGATAGAGTTCCAAATTCAGATTCCAATCTGTAGATCCACTGTCTTCATAGTCGGCCGATATTCGAATCTTGATTGGCGGCACAATTGAAGGTAAACTCTTGTAAATATATAAAAAAGAAAAAAATNGACTGTCTGCCCAA…
344	H_55_11d_T3_3	GGTTGTTTAATGTCTAATATTATTAATTTCCACAATAATATATGAATAATTNACTGACTCCAGAACTGATACAAAAATGTTTGGATAAAATAAAATCACTTCATCAACAACTGAATATACCACAACCACCAGAGTTATTGGAAAAAATGTGTTTTGATAAATCAAATAATCGATATGAGGACTACATAAAATTTATTCATGCTCTTATTGCCAGGACCAANAATCAACATCCACAGCCACAAATGCAAATGCCCGGAACAATGATGTCGAATTATCAGTCGAACAATATCGCTGGCACTTCATTCAATGTCACAACAGCCGCTGCCGATCCGTTAAATGCGTTACAAAATCTGACTGTCAGTGCTGGCCAATCAGCGCAATTAATGGCCCAGCANAATA…
345	Contig2071_WUSTL	TCCCGGGATCTCTTTACGATTTCGAAGCTGCTGAAGATAATGAACTGACTTTTAAAGCCGGAGAAATTATAATCGATGTGGATATGAGTAATGAGCACTGGTGGTACGGAAGCAACCACAGAGGACAGGGAATGTTTCCCGCCCAATTTGTGTCGATGGATGTAGAAAATGAGGCCGATAAATTCGGGGAATCCAATAGAGCAAAAATCGAAAAAGGCTCGGCAGCAATCAACCATCAACCTGACAGCTATTCCACTCGACCGATCACGCCGGTGATTGACGAATCAAAGGTTGACGAGTGTCTTCGAGTAATCGAAGATGCCGATCCAACCGGTGAATTGCGACCTGACCCGGCGGAACTGTCGAAACTCGAGGCACAATGCCGGGTTATGGGCCCGT…
345	Contig7223_SE3	AATAAATATTAATGTCACTAGCTAATTTAATTGAAATAGCTACAAATGAAAAGCAAACAGAAGATGACTGGACTAAAATACTGGATGTATGTGAAAAAGGAACGCAAAATCCAAAAGAATGTCTTAAATTAATTCTTAAAAGATTGTTTAATATTAATCCTCATATTGTGCTAAGAAGTATAATATTACTTGATGCATGTGTTCAAAACATTGGTGAGGCCTTTACAAAAGAATTAAGTTCTAGGTATTTTGTTAATGAAATTAAATCCAAATCTAAAAATATCCACCAAAAAGCCCTAGAAAGACTATGTTTTATGATGAAAAAATGGAGTCGTGAGTTGACAGGAAGTGAATACGACTGTATTAATGAGTTGAATAAATGGCTTCAAGATACTTATC…
345	Contig7489_SE3	CCCCATCACGCGCAATTCACCAGCATTCCGATGCAGGATCCTTCTCAAATGATGTCACGAATGATGAATGAGAATGTGAATCCCGCAGCTTCACAATCGGTTCTCCCTGGGCATCATGATCCCATGCTCTACCAGACAATGAATTACTATGCAAACATGAATGCTGCGACTGCTGCTCAAAATACTGATATAATGTATGGATCCGCGGGACCGGGCGCAGCGGCGGCACAACTCCCGTTTGGGCCTAAACAGACCATTCAGCAGTTACCTCCGGGTTCCAGTTATCACCCGACAATGTCAAATGTCACACAGAAATCCAATTTCCCCAGCACAACTCATAATAACAGTTCTGGTCTCAATGCACAAGATTATCATCACCGATCTCTTCCTGTGCAAAAC…
346	Contig2077_WUSTL	TTTCGGTCCGGATTCCCGGGATCGAAACCAGCGACAGCGGATCTGGCGGACAGAAGAAGTTATCGTTGCAAACTGAAAACTGTCAAAAACGTCGAACTCTCTGGAGTCAAACCTGGGTTGAATGCGTCCGAATGGAAGGATCAGTGATTACGGAAATAATGCCCCATATCTTGATCTGTGTCAGTGAAGCACTAAATAGTTCTTTCTTCCATCTGCGAACTCAAGCCTGCTTGTCATTGATGGCCCTCGTTCGAGGGATCGGTAGACAATGGGCCAATGATGAGCTCGGGCTCTGGGACCAATTGCATGCTGCTCTCATGAACGCATTGGTTACCCAGATCAAGTTCTGGCCTGGGAAAGTCTATCTGTTGTATGCTACAATGAGCTTTGTGCGCCAAC…
346	Contig7137_WUSTL	ACATATTCAGAATCGCGATCGACTCATTGAGATTCTGATGAAGGAAACAGCGAAAAGCGACACTTCTTATCGATGTGTTGCATTCGAAGCCGTCGCCAAGGTTTCGGATATTCTCGACAATGAGTGCCTCAAAACGTTGCTACCGATGATGGTTCCGTTGATTGGGAAAGGAGAAAATCAAGTCGGTGTTCCGGAACGGGAGATGCTGCTGAGAATTATTGGACACATGTGGCCCAAAAGTTGTGACGATGTCCAAGAATCATATTTTGTCACTGTCGTTCAGCTGTTAACTCAGGCAATGGAGGAATGTCAATGGAAACAGCAAATCGCAGTATTGAAGAGTTTCAAATCTTTATTCAAAAAGACCACGGTAACCGCAACTAGGAAACTATTGGACCC…
346	gnl|ti|1450462519_WUSTL	CCTTTTTTTTTTTTTTTTTTTTTTTTTTCCCAACCAAAATTAACATTATAAACCAACAATCAAATATGTCAACGAAACAGAAAAATCGTGATAAACAAACGTATTCTAATTTATGAAATCATCTTAATCAAAGAGGCAGATTTCTCTTTAATCGTTGGCACGCTGTCGTTGCTGTAGCACTGGAGCAAACACTTCAGTTGCTCTTTCATCAGGATGAAGATATCTGAAATGAAATAGATAAACCAATAAGCTTCAAGGTATTTAGGGATATAAAGGGAAACAACAATGACCTTGATTATTTAATAGAATTTCAATCGTTTCCAAGCAGGATTCCCGAAGTAGCTTATATTTTGACATTTCCGGTACTCGTTTCCATGACTTCAACATAGCCTTGAGGCA…
347	Contig2079_WUSTL	CAGTTTCGGTCCGGATTCCCGGGATCAACCGAAACCGCAATATGGAGAGACGAGGACCAAGTTGCTATTCGAGTAGCCCCGAACTTGGCACCACACTACAGACAGTCATTATGGGACCCGGATACACCCTCTCCACCTTGGGAGATAGCAGCTGTCCCGTTAGAACAGGTTCTTGACAGGACGAAATCGAAGTACCAAGAATCGCAATCAAACGGGAGCCCGGCCGGAACCCGGCTCGAGAAGCGAGACAATGAGCTGAATTTTCACTTTACAGGTTGGAAACATCGGTCCGAAAATTCCAATGGAAGGTGAAAATGGCGAGGAGACGCATAGAAAAAATCAATGCTACGATAGCTTCTGGCGAGATCCCGAGCACCGACGGATATGTGCCGGATGAGG…
348	Contig1635_SE3	GCTTAAAAATTTTATTTTAACATTGGGAGGATTCCTCGTGCTACCCCTTGTCACTCTGGCAAACCAAATGTTCATCATGAAGGTCGAGTCAACCACAAAATTTCCATTCTATTTCAATACTCCCTTCAAAATTAAATTCGTTCCCGATTCATTGAATGGAACAATTTCGGTGAACTCAGATTTTGCTTCCTTGGAAATCCGAATTACAGACAAAACAGAGTTCGAATTTGAGAGGCTTCAAATCCTTTACAAATCGGAGTCGAAAGTTTATTCTGGAGACTTTTTCACGATTTTAAGCTGGAGAAGAAATGTCATCAAAAACTATATCGAGTTGATTTTGTTATTCCCGATGGCGGCAAGCAACAAATTAGTAGAGATCTATGAAATATCCGCGGCGAA…
348	Contig2080_SE3	GGGTAACTTAGAAACGTTTATTAAAATAAAATTGATTCAATCAAAGAAATATGTTTCCACTGAATTGTCGAAATTAAAAAGACAATTTGCAATAGAAAATGGCAGGGTAAAAGATATTTTCAATAAACTTTTGAATGAGATTCCGATGCTGAAACAAAAAATGAATAATTATTCGAAAGAAGACGCTAAATATGAAGGTAGCAAAATCTCCCAAAATATTCAAGATTTACTCATAGGAACGAAAGAGTTTCAAAAGTTAAAAGAAGATGTTATCAAGCAGAACGACGATATTAGCGGACTGAAATTGAAGACGGAAACTATTAAAATGAACCTAAATTATGATAGGACAATTACTCAAGCAATTGTTAAACAGTTAAAAGCTTCGGCTCTAACGCATGA…
348	Contig3907_SE3	GTCAACCACCATATTTCCATTCTATTTCAATACTCCCTTCAAAATTAAATTCGTTCCCGATTCATTGAATGGAACAATTTCGGTGAACTCAGATTTTGCTTCCTTGGAAATTCGAATTACAGACAAAACAGAGTTCGAATTTGAGAGGCTTCAAATCCTTTACAAATCGGAGTCGAAAGTTTATTCTGGAGACTTTTTCACGATTTTAAGCTGGAGAAGAAATGTCATCAAAAACTATATCGAGTTGATTTTGTTATTCCCGATGGCGGCAAGCAACAAATTAGTAGAGATCTATGAAATATCCGCGGCGAATGAAGCCGAGTATTTCGAAATCAAGGAAAATAGCAAACTAGCAAGACTTTTGTACAAGTCAAAAATAATATTATCTTTATCCCCAAA…
349	Contig2087_WUSTL	AGTTTCGGTCCGGATTCCCGGGATAATCGATGGTAAAATAAACTTACGTCGTAGCACAGTAGCGTAGGTATTTGCTATCCTCCGTGGAATTACTAAAAGCCAACGTAAGTTTTCTGTATTTGTAGGGCGATATGACCGATCGGTATAATAAAATTAAATCAATCATCACTCAAGTAAAAATTGTGACATTGCAGAATAGATACAAAAACACAGAAGAAAAAATAAAATAAAATCGGAATGATCATGACGATGCATTTTACGTAGTGTGGATCAGAGATTGCTCAATGCTATATATATGCCGTAAGTTATCAGATAGTCATTAGGTATGAATAAAACGAACTCGATCGAAAAGTCAAGAAGTAATGCGATCATGAATTAGCACGAACCCAGTGACGGGAA…
350	Contig2089_WUSTL	AGTTTCGGTCCGGATTCCCGGGATCCATAAATTATCTGTTGGTAATAACCAACCAATATTTCCCTGTCGAAAGTGCGGTGAAAGCTTGCTCGGAAACGATTTTGATAATGAAATACAATATCCTTACAATCCCATAATCAGAAGTCCTTTAATCCCCAAAGTGAATACCAATTTCAAAAATTCTATTGCGAGTGATATTAGCCTTGCTAATTGCAAAACCAAAGCTATTATAGATCCGAGTTGGATAAATATCGACAGAAATCGAACCGAGGAGAAATTCTTTTATAATAACTCTTTTAACCACTCGAAAGTCGCTGCCTTTCATAATAATAAATCCGTAGTTGATGATAAAAGAGTTTATTCTCCTTCCGTTAAACCTGCAAGGATTCATCAAATGAT…
350	gnl|ti|1608870517_WUSTL	CCTTTTTTTTTTTTTTTTTTTTTTTTTTATCAAAAATATCAAAATACAATATATTTTATAACATTCATAAATGATAATAATAAATGTTTCTTCTGGGATTTGGTTTCAATTTCTCGAATTTTTATTATGAGAGCTTCGAGGACCAATACGGCCTTTTCTCCGGGGACTATTAGGGATTTCAAACTTCATTGATATTGACGATTGAGATAGGATTTTGTCATTCAAATTTTCACGATTATTCTCCTCGTCTGGAATAATATTCTCCCGGTCGCTATCTCGATTTGTCTGCTGTTTCAGATCGTTTGAGATATTCCTCAACGGTACCGCCATTGGAATTTTGAATGTTTCGCATCTTGGAGTGGAATGGTTATTAGAGCGTGCGCTGAGAACGAGATTTTG…
352	Contig2090_SE3	ATTTTATAAAATGTCTAACGAAAGATCAAATGAGTTTTATCTACGTTATTATGTTGGCCACACAGGAAAATTTGGTCATGAATTTTTAGAATTCGAATTTCGTCCTAATGGAAAGTTAAGATACGCTAATAATTCGAATTATAAAAATGATACTATGATTCGAAAAGAAGTTTTTGTAAATACTGCTGTTTTAAAAGAACTCAAGAAAATTGTGGAAAGTAGTGATATAATGAAAGAGGATGATAAGCTATGGCCATTACCAGATCGAGTTGGTCGACAAGAATTAGAAATTGTAAATGGCGACGTCCATATATCATTTACCACTTCTAAGATTGGATCACTGTTAGACATAAATCAGAGTAAAGATCCAAATGGTTTAACAATTTTTTATTATTTGGT…
352	Contig2194_SE3	TTTTATTTCAATTTTATAAAATGTCTAACGAAAGATCAAATGAGTTTTATCTACGTTATTATGTTGGCCACACAGGAAAATTTGGTCATGAATTTTTAGAATTCGAATTTCGTCCTAATGGAAAGTTAAGATACGCTAATAATTCGAATTATAAAAATGATACTATGATTCGAAAAGAAGTTTTTGTAAATACTGCTGTTTTAAAAGAACTCAAGAAAATTGTGGAAAGTAGTGATATAATGAAAGAGGATGATAAGCTATGGCCATTACCAGATCGAGTTGGTCGACAAGAATTAGAAATTGTAAATGGCGACGTCCATATATCATTTACCACTTCTAAGATTGGATCACTGTTAGACATAAATCAGAGTAAAGATCCAAATGGTTTAACAATTTTTT…
353	Contig2092_SE3	TAATATTTTCGTGTATTTTCTTCAGCGGTGCTCTTAAATCACCATATTTGACCACTGTTGACAAAGATTTGATTAAATCGGTTTTCAATCAAGGATTCTCCAAAGGTTTCACGGACGCACAAGCAGTTGCACTTTCAGTCAAAGGTTATTCATTGTTAGAGCAGAAATTTGAGCATGAAAAATCTGCTTGTAATTTATTTAAAACAACGTACTTAAATTCCGAAAACATAAATGATTTATATGTATCAGCCTATGGTGCTTCACTTTTACAATCTGAAAAATGTAATTTGGATGTGACAAAGAAGAAGAATGCTCTAATGGAAATTGATAAGATCAGTAATATAGAAAATCTTTTTAAAATTGTCAAAACAGTGAGCTTATTAAACTTGCAAATTGACA…
353	Contig6632_SE3	GTAGCTGAAGTAGATCGCAATGATGTTTACAAATTTAATCTGGATTTGGACAAGTCGAATAAGGATTTTGATAATTTGTCTGGTGATTACAAGATGGAATTAATTATTGGAGATGCATCAATTGATAGCCCACAAAATTGGTTATTTGCTAATGTGAAATTGGATATGTCTAGCACCCCGACCACTGAAAATACAGGCGAGAGTCGGCGCAGCGTTGCTGGATCAAAGCGATCTGTGGCGAATCCAAGAATCGGATTGGGCCCGACAACAGTGAAACCGCAAATATTTCACATGTTTAAGCCAGCCGAGAAGCGTGGAGGCCAATTGATATCGACAGTGTTCACGTTCCTTTGTATTGTGCCACCGTTCATTGTCATGATCGTCCTGTGGTCTTTGGTT…
353	gnl|ti|1463474718_WUSTL	GGGTGATCAAATCGGTGATGCAAAACTGGTGGCAGAAACTGTGAAAAATATCCAATCGGCATCAACAATTATGACGAGAAAGTCACTTACTCATGATTCCACGACTGGACTCTACGAATTGGACCTGAGTTCAAGTCAAGATTTATTGGTCAAGGGATTTTATTCTGTAAAATTTGACGCAAAAATCAACGAAACCCGGTTCAATGGCGGAGTGAGCTCAATATTGGTAGTGAAGGTCATATCACAGGTCTCGATTGGAAATGTCGAGCTGTCTGTCAAGGAAAGAGATCAAATCACAGGAACGCTGAATTACAAATTGAGTATGGGTT
354	Contig2092_WUSTL	CAGTTTCGGTCCGGATTCCCGGGATAATAAATCTACCAGTAGTTGACAGCGAAACGAGAGGGCCTCAAAGAGGAACGCCAACAGTTTCAAATGAGGAAAGTGAAGATTAAGGCCCTCGAAACTGCCCTATCATCGAGTCAGAACGGAAACGCGGTGACCTATCCGCTGGTATTCGTTCCGGACCAACTAGCCTACAAAGAAAGAGCAGTTACAAGCTCCACTTACCAGAATCCAACCCCAGATAAATGGAAATGGTGAAAAAAATAGATAATCAACCTTAATGGATTATTTTGTAATCAATTTCTGTCATTAAAATTTAGAAAAGTTGTTTTGGATTTAATTTGTCATTAAAAGATCACGAATATAAGGAAAGAAGGGGTGAATCAGACCAAAAATGCA…
356	Contig2099_WUSTL	CCGGGAGAAGTATCTTACGAATGGTTCAGATTTGATGATACCGGGGATCATTGTGGCAAAGCCTATTAATGAAAAAAGTTACGGAATATTTACTAAAAACGAGTTAGTGGCTATTAATACAATTATGAACCGAGCTCCCATTGCTGTTGGTATGACTATTTATGATAATTATGACATGTTTATGTGTGGAGGTAAAGGTAAAGCTGTCAATATTATACATGTGCAAGGTGATTTTTTATGGGAGTTTGGTGATAAATCTTTTCCACCGCAAATTAATTGGGAATTTGAAAAAAATGAAATTGACAATGTGTCCGAAATAAACAATGAAAATACTGAAATAGTAGAAAATTTAGCTAAAGATATCGATGAAATCTCAATTGAAAACACCACTGAGTGCGA…
356	Contig6649_WUSTL	CCTTTTTTTTTTTTTTTTTTTTTTTTTTTTTTTTTTAAATAAAAAATTTATATATTTCATCAAAAAAAGCAATCTGAAATCATTTATTTAGATTTTGTTTTGGTAATATCTTCGATAAAATTATTCGGTACTTTGTAGGTTTCCTTTAGAATAGTCAATATTCTTTTACGCTGATCGCCTTGAGCTTGAATAGCGGATACGCCGGATTTGTTTGTCACAAGGCCACAGCTGCATCCGATTGCCTGTTGGATTTCGGCGCACAGCGTTTTGACATTGATCTGGAATACGTCGACACCTTCGATACGAGTTATGATTTTGTTATTCTTACTGGTGGATTCCATTCGGATTTTAGGAGATTTCATATTTTTATAGTTGACAACTTCGTTGTTGTTATTGAAT…
356	gnl|ti|1389001188_WUSTL	AATTCAGAGAAGAAGCATATTTTTGAAAATATATCGAAATTTTTTAGAATTGATGCGTCAATTTTAACAAATTTATTTAGTAAATCCAAGCTCAATAAAATCAAAATTGAATGCCATAATGAAGTATTCTCAACAATATATCAATTTGATAACAAGCCGTTGTTTTTTGAGGTTAACAATGTGCTTGTGCCAACCATTTATTGTTTGTGGATAATGTGCGATTTTTTAATTTCATTTACAATACATGAAGAAACTGTGAAGTATCTTACGAATGGTTCAGATTTGATGATACCGGGGATCATTGTGGCAAAGCCTATTAATGAAAAAAGTTACGGAATATTTACTAAAAACGAGTTAGTGGCTATTAATACAATTATGAACCGAGCTCCCATTGCTGTT…
356	gnl|ti|1463480905_WUSTL	TTTTTTAGAATTGATGCGTCAATTTTAACAAATTTATTTAGTAAATCCAAGCTCAATAAAATCAAAATTGAATGCCATAATGAAGTATTCTCAACAATATATCAATTTGATAACAAGCCGTTGTTTTTTGAGGTTAACAATGTGCTTGTGCCAACCATTTATTGTTTGTGGATAATGTGCGATTTTTTAATTTCATTTACAATACATGAAGAAACTGTGAAGTATCTTACGAATGGTTCAGATTTGATGATACCGGGGATCATTGTGGCAAAGCCTATTAATGAAAAAAGTTACGGAATATTTACTAAAAACGAGTTAGTGGCTATTAATACAATTATGAACCGAGCTCCCATTGCTGTTGGTATGACTATTTATGATAATTATGACATGTTTATGTGT…
357	Contig210_WUSTL	TCCCGGGATGGCATAACAGAAGTTAGCATAGACAAAAACATTCCCACCGCCTTGAAAGATATTAATCTCGAAGCTCTTGGAAAAGGACAAGATAGAATTCAGAAAAATCTCAAAATATCTGTTAAAAAGAAGAAATATACAACATTTGAAGCGGATCAAATATACTCGAAACTCCACTCGACTACGGACTACGGGGAATTGAAAAATACGGATATTGTTATTGAGGCTGTATTTGAAGATCTTGTTTTGAAACACAAAATAGTGAAAGAAGTTGAATCGTGTCTTCCGGATAATGTGGTTTTTGCAACCAACACATCAGCTTTACCGATCCATGAAATAGCCTCTGTTTCTAAAAGGCCAAATAAAATAATAGGTATGCATTATTTTTCTCCAGTAGAA…
357	Contig228_WUSTL	AGTTTCGGTCCGGATTCCCGGGACTCCTTTGAAAATAATTGAACTTTGTAAGTTGTCCGTGGAGAAAGGCCCAGTATTCGGTTATGAGTTGGAATCAAAATATTTTGGAGAGCTTGCAAAATCTAAAGAAGCTAGTGCTCTTTTTGGTTTATATTTTGGCCAAAATAAATGCAAAAAGAATCGATTCGGGAACCCTAAAAACTCAGCTCAGCATGTCTCAATACTTGGTGCAGGTTTGATGGGATCTGGCATAACAGAAGTTAGCATAGACAAAAACATTCCCACCGCCTTGAAAGATATTAATCTCGAAGCTCTTGGAAAAGGACAAGATAGAATTCAGAAAAATCTCAAAATATCTGTTAAAAAGAAGAAATATACAACATTTGAAGCGGATCAAAT…
357	gnl|ti|1484598100_WUSTL	TTTTTTTTTTTTTTTTTTTTTTTTTTTTTTTTTTTTTTATAATTTTATTTTTTATTTCTAAATTAACAAATGATATTGAGAACAGAAAATTTTCGTTCAACGAATTAAATGGAATTTTTTTAGAGGGGTCTTTCCCATGATCAAGCAATAGTTGGCAGGGTTTGAATTCTTCTCCATATTGGGACCCATAGTGATTCATCAACTTGACTAATTTATCCCCTCCATGATTGTCAAGGTATCGAAAAGGTCCGCCAAAAAAAGGAGGAAATCCCAATCCAAAAACTGCTCCAA
358	Contig2100_WUSTL	AGTTTCGGTCCGGATTCCCGGGACAGAATTAGTGCCCGGATTCACGATCACATTGAATGGAAGAAAGGTGAACAACTTGGAAAAGGATCGTACGGAACTGTATGGAAAGGGATGTTGGAAAACGGTCAATATATCGCAGTCAAGGAAATCTTGATCGGTGAGCATCGGAACGAATCAGAAAATATCGATGTTTCCGATGACTGCATAAAAACCCCCCGAGAAATCCGCAGGGAAATTGAAATATTACGGACAATTAGACACAAAAATATTGTCAAATATATCGGTGCATGTGACTCTGAGACTTGCATCCATATTTTCATGGAGTTTGTGTCGGGGGGCTCTATTGCGCATATTTTGTCGAAATTTGGTGGATTCTCGGAAAACATCATCAGAATCTAC…
358	Contig5238_SE3	AGAAAACGATCTTCGGTTCTGTGAGCAGTGTCATCAAGTACTCAGATCGGCTGTTCTGTAACGCTTGCTGGCTTGGGAATGACGAGGTCGTCAATCGTTTCCTCAACAAGAGCCAGCTGAAAATTGGACCCGATCTGGCAAATGTTGATCAGGTCAGTTGCTGTCAGCTCGTTGTCAAGAATCTCCCACAGCTCGAATCGATCGCTTCCCACCTGAAATTGCCGTATAAACCCGCCCAAGTTCTCCAATCTTTGCTCAATTACCCACATTTCCTGGACCCGTCTACAGACGGAAACCTCTTGCATGTCGTTGCCAGTAAAATCTGCAAAAGTGCGAGCGAATGTGCGCGAGTGCTTCTGAAGAAAAATTATGAAATTTTTTCTCGGGACAAATTGGAAT…
358	gnl|ti|1450455399_WUSTL	CCTTTTTTTTTTTTTTTTTTTGGGGAGGGGAGAAAAATCAGTATTTAAAATATAAAAAACCTAAAAGAAAAAAAAATTCACAATAAAATCGGCAAATATAATAACAAATCACTCCAAAAAAGGATTATGTAACAATTCTATGGCCGTTGCACGGCCTGCTGGGTCTCTTTTAAGGCATAAATTGATGAACTCACAGATGCTTGCACTGAGTACTGACCGGTTA
359	Contig2102_WUSTL	CAGTTTCGGTCCGGATTCCCGGGACAAAGTTAAAAAAGAAAGAGCTCACGAAGAGAACATATGGTCTTGTGCATATGGTCAAAGTGATAAAGATGGATCTGAGTATATTCTTACTGGATCATTGGATAATAATGTTAAAGTGTGGAAATGGAATGTTGATAGATTAGAATATATTAGAACATGCGAAGGTCACAGACTAGGTGTGCTTTCCGTTGATATAAATAAATCAGGAACATTAGCAGCTTCTAGTAGTCTTGATGCTCAAATAATAATATGGGATCTTGAAAGTGGTCAACAAATGAGATCGTTTGATGGTGCTGCGAATCTTGATGCTTGGACGTTAATGTTTTCTCCTGATTCTAGATTTATTGCTACAGGATGTCAGGAAGGTGACATTAA…
360	Contig2103_WUSTL	GGATTCCCGGGATCAAGAGGCCGCCGTAACTAGATCAAATCATTCGGTGACATTGGTATCCAAATTCGGCCTAGAAAATAGCGGAACCATTGTGGAGCAGTCGCTAACAGTTACCGAGCGCTCTGAATTCTGCCAGTTCTCCACCAGAATCGATTGGCGAGAGAAGCATCGAATGGTCAAGGTGAAGGTTCCGACAGTGATCAATGCTCCCGAGGCACAGTACCGCACCCAGGCGGGATTCCATTCGCGGCCGACGCACCGCAACACCTCATGGGACACGGCCAAATATGAGGTATGTGGACATGACTGGATCCATCTGGGAGAGGCCAATTGGGGAATCGCCGTTTTCAAGGAAGCAATTTTCGGGTCTTCCGTGATTGGTGGGAATGTCTTTCTGTC…
360	Contig2400_WUSTL	ACAGTTTCGGTCCGGATTCCCGGGATCTCTGCCGGATCGTCCGCATGCGGTTGCGATCTCATCCGGAATCCATGAATATCATATCGAATGTCGGTTCCGGTAATCAGCTCGTAATGTACGATGATGTTCCGCTGTTCTGGGACGCCTGGGACGTCATGGATTACCATTTGGAAACCGGCACCGATATCGACCAAATTGCATCGTTCCAGGTGTTCCAAGAGGCCGCCGTAACTAGATCAAATCATTCGGTGACATTGGTATCCAAATTCGGCCTAGAAAATAGCGGAACCATTGTGGAGCAGTCGCTAACAGTTACCGAGCGCTCTGAATTCTGCCAGTTCTCCACCAGAATCGATTGGCGAGAGAAGCATCGAATGGTCAAGGTGAAGGTTCCGACAG…
360	Contig3535_WUSTL	CCTTTTTTTTTTTTTTTTTTTTTTTTTCAAAATTCTAATCGATTATACTGAACAGCTATCAAAATGCAGAGCTAACTACATAGATATGATGCACATTTGAGCAAGCACAGGCGGAATAACCCTATCAGGTTATTATTACTATTCAGCAAATTCAACAATAATCGATGCAATAGCGAATGGACACATAAGCAGGTCGATAGACTCAGGCGTGCAACAAAGGTTGCCATTGGTTACCAGCCGTTCCTCCAGTATATTGGACAGCGCTGCTGATTTAATGGGGGCGGAACTGATCAATCTCACCAGAAACCTCCCCCCAATTTGCTCATGCAACCGCATGACAAATTGCCTGCAATTGTCGCCCTTCTAGAATCAGATAATCAATACAAATCAATTATCAAA…
360	Contig472_WUSTL	CCGGATTCCCGGGATCGTGATTGGTGGGAATGTCTTTCTGTCTCTGTGAATATTGCTTATTATTATTGATCTATATGTTACCGGTTGGTAACCGTTTCTATGCAGTTTGCGGGCGCCCACGAGTCCAGATGCGACTGCCGACAGGAAATATTTACCACACGTATTCAATTACGCACTGTTTCCATTTGACTGCACCGCAACCAATATGATCAATCGATTTGCGGTGATTTCCCGGCTGGCTACTCAGTTCAACTGGAATTGTGTCTGGAACCGAGATTCATTGATTATTGATTGTGCCGGACAGCTACAGCAAGTTCACTCATTCCCGATTTCAATTGGGTCCCCAAGCAACGGAGAGGTGGCCATCGATTGGATAAAGCCGAAGGGCGACAATTGCAG…
360	Contig884_WUSTL	GTTCTCCACCAGAATCGATTGGCGAGAGAAGCATCGAATGGTCAAGGTGAAGGTTCCGACAGTGATCAATGCTCCCGAGGCACAGTACCGCACCCAGGCGGGATTCCATTCGCGGCCGACGCACCGCAACACCTCATGGGACACGGCCAAATATGAGGTATGTGGACATGACTGGATCCATCTGGGAGAGGCCAATTGGGGAATCGCCGTTTTCAAGGAAGCAATTTTCGGGTCTTCCGTGATTGGTGGGAATGTCTTTCTGTCTCTTTTGCGGGCGCCCACGAGTCCAGATGCGACTGCCGACAGGAAATATTTACCACACGTATTCAATTACGCACTGTTTCCATTTGACTGCACCGCAACCAATATGATCAATCGATTTGCGGTGATTTCCCGGCT…
360	gnl|ti|1484634535_WUSTL	CCTTTTTTTTTTTTTTTTTTTTTTTTTTCAAAATTCTAATCGATTATACTGAACAGCTATCAAAATGCAGAGCTAACTACATAGATATGATGCACATTTGAGCAAGCACAGGCGGAATAACCCTATCAGGTTATTATTACTATTCAGCAAATTCAACAATAATCGATGCAATAGCGAATGGACACATAAGCAGGTCGATAGACTCAGGCGTGCAACAAAGGTTGCCATTGGTTACCAGCCGTTCCTCCAGTATATTGGACAGCGCTGCTGATTTAATGGGGGCGGAACTGATCAATCTCACCAGAAACCTCCCCCCAATTTGCTCATGCAACCGCATGACAAATTGCCTGCAATTGTCGCCCTTCAGTTGACAGTCGCACATTACCGGCTTTATCCAAT…
360	gnl|ti|1484640828_WUSTL	CCTTTTTTTTTTTTTTTTTTTTTTTTTTTTTTTTTTTTTTTTTAACTACATAGATATGATGCACATTTGAGCAAGCACAGGGGGAATAACCCTATCAGGTTATTATTACTATTCAGCAAATTCAACAATAATCGATGCAATAGCGAATGGACACATAAGCAGGTCGATAGACTCAGGCGTGCAACAAAGGTTGCCATTGGTTACCAGCCGTTCCTCCAGTATATTGGACAGCGCTGCTGATTTAATGGGGGCGGAACTGATCAATCTCACCAAAAACCTCCCCCCAATTTGCTCATGCAACCGCATGACAAATTGCCTGCAATTGTCGCCCTTCGGCTTTATCCAATCGATGGCCACCTCTCCGTTGCTTGGGGACCCAATTGAAATCGGGAATGAGTG…
361	Contig2104_WUSTL	GTTTCGGTCCGGATTCCCGGGATATTTTGGTCTTTTACTGACTAAAGATTTTGAATTAAACAAAGATTTTTTTACAACATCTAACAATAATTATTTACTACTTAGTATTAAATTTGACTGATAGATTTTATTGATCTTTTATTAATAATTTTATATTTAAAACTTTTTAGTTAAAATAGTATTTAGCACTAATTTATTCATAGTTAGACAAATTATTTCGCTTTAGGTGGTTTATTAGGTGAAGATTTATGTCATTTACTTTCATTTAAGGTGTTGTTGATCACAGTGATATTAAAGGCAATACAGTCGTAGAATTATTGGGATTGAGAGTAATTTTTAGGAATTTTGAGAGTTAACCTCAGATGAGAGGTTAAATCGGGTTTTTATGGTACTTATTTA…
362	Contig211_WUSTL	GGATTCCCGGGACGACATGAAACAAATGATTCTTCAAGGAACTATCGACGAGTCAACGGAATTATTAAATGACGCTAAAAAGATGCTGGAAACAGGCGATCGCCGACATATCGATGTTGCTTATTACGAATATTTTTGCAGTCTCGCCCGAGTTTTAATTGCTAAAAAACGGTTACAAGAGCGCCATTCCAACAATTTACGAATAAAATTGAACCGATTAAAACACGAGCAAGGATTACCGATTGAGCCGCTTTTCCCCAGTGCGATAAAACCGGAAGCACAAGTTGACACGAAACCGACAAGTTCCAAGAAACCCGAACAGAAGTTGGAACGAGAAGAATATGATCATAGTCGATACAGTCCGGTCTTGTTGTCAGGTGAAGAGTTGGGCGACGAGGC…
362	gnl|ti|1450453847_WUSTL	CCTTTTTTTTTTTTTTTTTTTTTTTTTACGAGAAACAATTCATGGATTCACGAACAATTTTACAAATGTTTAACATTGGCTTAAAAGCAATAAGATAGTTACATCAAAAATACTCAATAATATCGTAGAGTATTATTGTCCAGCAGGTCAAAAAAACAAATATATAAAATTTGGTGGAGAACATTTGACCAATTTAAGAGAGCCTTCAGTGTTTGGATTGTAAATTTTCCAAATGAAAATGACATGAAAGAGAAATGGAAAGAAGGCAAATGCAATCGTCCGTCCTTTCCAAACAATTCATACGCAATTCAAATCCGCGCCTTCAGTCAAATAAATATCGATTGGATAATACATAAGCCGATTAAGTTTTTTGTGTTTGTAGAATTTTGCAATTAATAA…
362	gnl|ti|1484598014_WUSTL	TTTTTTTTTTTTTTTTTTTTTTTTTTTTTTTTTTTTTTAACAAGAACAAATTTATTTTCTATATCGATATCGCTTGAAGTGAAAATATAACTGCAGCATATCACGATAGAACTGGCACTTGTAACCATGCCTTTCACTGGTCTCCCATTCACGGTTCACAATTTTGAAAGCGATGTCCTCGTATGGCGGCCCGGCCTTGAACGTGATCATCGCGTATTGATCGTCATCGATGCACGGAGTCAACTCGAATGGGGGAGTTTTTGTTTTATCGATCAAATCCGGATA
362	gnl|ti|1484633488_WUSTL	CCTTTTTTTTTTTTTTTTTTTTTTTTTTTTGACATTTACTTAATCGTATATTTGAAAATCCTTTTGTCATATTTTCATTTAAAACTGCATTTTTCTGTTTGCGATATTTTAATCTAATTAACACAAATTTTCAGCAGTGCCTTTTCAAGCATTAAATTGATCTATAGTCGTATAGGAGCATACATTTAAAAAACCTCCCCAAAATGAGGGAAAATTTAAATTGCGATAACTAATAAAGAGCATAATTTGGGATTAAAATGTCAACATTTTGTGGGTCTAATAAATGGATGCTCCTTATTGAAAATAAATGCTCTACCAGCTGATTTCAGAACCCGCCTCAGTCTTCATTGGTCAAAATCTGGCAGCAATCTAAATAAATGGATTAAAATCAAATTTAAA…
365	Contig2114_WUSTL	GGGATGTGATGATTGCCAATTAAAAAATATTATCTGTGATGAATTCACCGATTTGTTCGATAAGCAATATCCGTTGAATCCATGGACTATTGTAGAGGTGAGTCTTATATGTATTTTACAGGGGTTCTCAGGAGTCGCGACATTTCACCGAAATAACCGCTAATGGAAAAGATGACTTCACATAGACTTACTTTCAATCTGTTTCTTTAACACTAGATTTACAAACATAATCGACGAGATTCGTAAATTAATATAATATTAATTATATATCAATAAATACTATTGATAATAATATTATTGCAAATTTAATAAGCTTTATAATATTATAGAAAATATTATGTTATTGAAATTAAAGAAACTAATCTCAATTATTTTTGTGGAAGATTTTAGTTTTTGGTC…
365	Contig2945_WUSTL	GGAATTCCCGGGATGTGTCGAACACATATTGGATCCATATTTGCGTGACTGTATTTCTTATATTTGGACGAAACAGTTACCAGTCCAAACATCTAATATCACAACTATGTCTCCAGAATTCTTCACCAGCCATAGAAACATGGAGAGCAGTCCTGATTTATCAGTAGCTAACCTTGGTAAATTAAACAAAAATAAACTTCCCTTATTGGTCTACAGTGATGTAGTGTTTGTGAAAAACACATTGACAGATTGTCGATTTGCATTGACAGAAAACAAAAATGAAGCTGACATTTGTTGGCTTTTCGATCATTTCAAAAATTTTAATTCCTTGTCTAAGGAAAGACCTCACACATTAATTAATCAGTTTCGATCGGATCCCGGGATGACGATTAAAGATCT…
365	Contig6773_WUSTL	CCTTTTTTTTTTTTTTTTTTTTTTTTTGCAAAACTCCTCAACTTTTATTCAATTATAACAATTCGATCACATTGTTTGGTTCATCGAGGAAAAGCGTGCTGAAGACATCATTGAAGAAACCGGGATGATACTGGCAAGCTCGAGTGCAATCTGGGCAATAATTCACCTCGCAAACACTCGGCAAAATCTCGAATCTATTATCAGCAGAGGAGCTCTTATTCCATTCGAGCATAATGTCAACCGCATACATTCCTCTTGATTGAGGACTCGGCTGAACTCGCAATGGATCTGGTCGTCTGGTAACATCTTCCATCATTTGTCTCAGCATTTTATGAATTCGTTTCTCTACAATAGTCCATGGATTCAACGGATATTGCTTATCGAACAAATCGGTGAATT…
365	gnl|ti|1450462321_WUSTL	GGAAAAGCGTGCTGAAGACATCATTGAAGAAACCGGGATGATACTGGCCAGCTCGAGTGCAATCTGGGCAATAATTCACCTCGCAAACACTCGGCAAAATCTCGAATCTATTATCAGCAGAGGAGCTCTTATTCCATTCGAGCATAATGTCAACCGCATACATTCCTCTTGATTGAGGACTCGGCTGAACTCGCAATGGATCTGGTCGTCTGGTAACATCTTCCATCATTTGTCTCAGCATTTTATGAATTCGTTTCTCTACAATAGTCCATGGATTCAACGGATATTGCTTATCGAACAAATCGGTGAATTCATC
365	gnl|ti|1450465619_WUSTL	TTTCCATCAGAAACCGTTATGACGATTAAAGATCTCCTTGCAGCTTTGGGATCGGAATCTAATTGGATTGTAAAAACATTCAATTTGAAAACCGAACTGAAGGAGTATATTAATTATGTCCATAAAGTAAAGGAAGAGTTTGAAAGTCGCGAAGAACATGAGACAATGAATTATGATTGTCCTTGCAACTGTCATGTGTTAAATGTTGATTGTGGAGTCTGTGTTGAAGATAAATCATGCCCG
365	gnl|ti|1450466792_WUSTL	GGAATCTAATTGGATTGTAAAAACATTCAATTTGAAAACCGAACTGAAGGAGTATATTAATTATTTCTATAAAGTAAAGGAAGAGTTTGAAAGTCGCGAAGAACATGAGACAATGAATTATGATTGTCCTTGCAACTGTCATGTGTTAAATGTTGATTGTGGAGTCTGTGTTGAAGATAAATCATGCCAGCAAATAAAGCAACAAGCCGGCCAAGTATGGATTGTTAAACCGTGGAATCTTGC
365	gnl|ti|1463475047_WUSTL	AAAGATCTCCTTGCAGCTTTGGGATCGGAATCTAATTGGATTGTAAAAACATTCAATTTGAAAACCGAACTGAAGGAGTATATTAATTATGTCCATAAAGTAAAGGAAGAGTTTGAAAGTCGCGAAGAACATGAGACAATGAATTATGATTGTCCTTGCAACTGTCATGTGTTAAATGTTGATTGTGGAGTCTGTGTTGAAGATAAATCATGCCAGCAAATAAAGCAACAAGCCGGCCAAGTATGGATTGTTAAACCGTGGAATCTTGCTCGGGGTTTAGGAATATTTATCAGTGACAATCTCGAGCAAATTTTAAGGATGGTTGAAGCTTATCCCA
365	gnl|ti|1484642164_WUSTL	CCTTTTTTTTTTTTTTTTTTTTTTTTTTTTTTTCAAAACTCCTCAACTTTTATTCAATTATAACAATTCGATCACATTGTTTGGTTCATCGAGGAAAAGCGTGCTGAAAACATCATTGAAGAAACCGGGATGATACTGGCAAGCTCGAGTGCAATCTGGGCAATAATTCACCTCGCAAACACTCGGCAAAATCTCGAATCTATTATCAGCAGAGGAGCTCTTATTCCATTCGAGCATAATGTCAACCGCATACATTCCTCTTGATTGAGGACTCGGCTGAACTCGCAATGGATCTGGTCGTCTGGTAACATCTTCCATCATTTGTCTCAGCATTTTATGAATTCGTTTCTACAACTCGTTTCAATTCTATTCGATATATCCACTAGATCAGGGGTTCTC…
366	Contig2116_WUSTL	AGTTTCGGTCCGGATTCCCGGGATCTCAGACCCTTCAACATTTGATTCGTTAACAAGTGAGGAAGAAATGATAAAGAACTTGCAATCGGAACTAACATTGTCTCGTGAAAAAGTTAAGGAATTAACATCACTTTTAAACGCCTATCAAAACTTTACCAAAGACCAGCGAGACAAAGCCCAGCTAATGGCCTCAGAGAACGCCGTGCGCGTGGAAAGTCTATCATACAAAGAGGAAGTATCTCGTTTAAAGTCGAATCTAGAAAAGCGCCTACATGAACCGGATCCGGATCAGCTGAGGAGAGTGCGGAAAATGGAGGAAACACTGAAAGATTATCAACAGAAATTAGCATTAGCCAAGCAACAAGAAGACGCCATGATTAATGACAGCACTGTAACCAT…
367	Contig2117_WUSTL	TCCCGGGATGAATGATATCGTATCGGAAACTATGTTCAAATATCGGAAATTGATGCGCACCTGGTGTCGAAAGTCTATAACCAATGAGAACCTCTCGATCAGATTGGCTGATTTCCGAGGCGAAAACCGAGTCCGCTGGTGGCTAGTGGGCAGCGGTGTCAATCCGAATGTTGTGCACAACAAGAATGCTGCGGCTTCCGAAACCGCTACTGCTGCTAGAGTAACAGCCGAATCGCAATTGACCGCAGAACAATTAGAGTGGAATAATACTGCATTTGAGCTCGGTTTCAGAACCGAGGGCAAGCAGCGGTTGTTCCGCCAGATGATGAGTAGTAAGCAGCAACATATCGATAATGGTGGCAGCGGGGTGGAAAGCGTCTCTGAAGTTCTTGTGGAAAT…
367	Contig2240_WUSTL	CCTTTCTTTTTTTTTTTTTTTTTTTTTTTTTTTTTTTTAAAAGCATATAATATTTATTGACTTTTAACGCCCATTCCTCCGCAATTCATCGAGATATTCCACACATTTATTGACCTTTGCTATGGTTATAGCTGAAAACCTCTCACTGGAATCTTGTTTGAAATTTTTCCTAAGGAAAATTCTGAGATTATTTGCAAACTTTTCCGAGATAGATGACGATATTTCCGATAACAAGCGGCAAACTTCTGCCCAAGAGTTCTCGACAAGCTCAGAGATAACAGCAATCATAAACGAGACATTTTCTGGAGAGTTATCGAGGAAATTGAATTTCTTCAACGAATTGACCGGGAATCCCGCCACAGCAATCAACTGCCCCAATGCACGACCGATATTGATTCT…
367	Contig2441_WUSTL	ACAGTTTCGGTCCGGATTCCCGGGATGTTGAATGTCTGAAAGAAACTGGCAAAGTCCACCTGGCAAAGGTGAGCTATCTCAACGAGATTCGAAGTTTCTACGATGCTGTGATCAACAAGCTGACAACGCAGATGGCCAAGAATGATATCGTATCGGAAACTATGTTCAAATATCGGAAATTGATGCGCACCTGGTGTCGAAAGTCTATAACCAATGAGAACCTCTCGATCAGATTGGCTGATTTCCGAGGCGAAAACCGAGTCCGCTGGTGGCTAGTGGGCAGCGGTGTCAATCCGAATGTTGTGCACAACAAGAATGCTGCGGCTTCCGAAACCGCTACTGCTGCTAGAGTAACAGCCGAATCGCAATTGACCGCAGAACAATTAGAGTGGAATAATA…
367	Contig6515_WUSTL	GGGATCTCTCGATCAGATTGGCTGATTTCCGAGGAGAAACCGAGTCCGCTGGTGGCTAGTGGGCAGCGGTGTCAATCCGAATGTTGTGCACAACAAGAATGCTGCGGCTTCCGAAACCGCTACTGCTGCTAGAGTAACAGCCGAATCGCAATTGACCGCAGAACAATTAGAGTGGAATAATACTGCATTTGAGCTCGGTTTCAGAACCGAGGGCAAGCAGCGGTTGTTCCGCCAGATGATGAGTAGTAAGCAGCAACATATCGATAATGGTGGCAGCGGGGTGGAAAGCGTCTCTGAAGTTCTTGTGGAAATCAGTAAATTATCGAGCGGCAATTATCAGATTGTTCCGATTGCAGAGGTCGTCGGCATGATTGTCCGTTGCTTGGCATTGGAGCAGGA…
367	gnl|ti|1450465098_WUSTL	ATTATCGAGCGGCAATTATCAGATTGTTCCGATTGCAGAGGTCGTCGGCATGATTGTCCGTTGCTTGGCATTGGAGCAGGAATTCTGTCAATTCTATGTCGATTTGCTAGTCGCGCTCATTGGATCGAATCGCCAATGCCGGCAACTAACTAAGTGTGCCATTTGGGATTTGACTAGCCAGCCGAAAATCATCGAATCGGTCAGAATAAATATCGGTCGTGCATTGGGGCAGTTGATTGCTGTGGCGGGATTCCC
367	gnl|ti|1484636461_WUSTL	TTTTTTTTTTTTTTTTTTTTTAAAAAGCATATAAAATTTATTGACTTTTAACGCCCATTCCTCCGCAATTCATCGAGATATTCCACACATTTATTGACCTTTGCTATGGTTATAGCTGAAAACCTCTCACTGGAATCTTGTTTGAAATTTTTCCTAAGGAAAATTCTGAAATTATTTGCAAACTTTTCCGAAATAAATGACGATATTTCCGAAAACAAGCGGCAAACTTCTGCCCAAGAGTTCTCGACAAGCTCAAAAATAACAGCAATCATAAACGAGACATTTTCTGGAGAGTTATCGAGGAAATTGAATTTCTTCAACGAATTGACCGGGAATCCCGCCACAAAAATCAACTGCCCCAATGCACGACCGATATTTATTCTGACCGATTCGATGATT…
368	Contig2124_WUSTL	AGTTTCGGTCCGGATTCCCGGGATGTTCATTCAATTCAACGAGATCCAAAAATCGCTTATATTTTGGGAACATTGGGAGCTGGTTTCAGTTGTGCCTCGTTTAGGGAATGCAAGGATTGTTTATTAAATGTGCCCCGGTTGCAGGGTCATGACAAAATTAAAAAAGAAATCATATTAAGCAACCCTTTTAAACTGCCATCTGATATGAAGAACTGCAGTAAACTAGGGGTAACAATGACAACCTTTATGTGTCAGTCAGAATTGGACAAAATAAAATTGCACTGGCCTGACGCTGAACTATTAATGGCGGTTGCCGTTAATCCGGAATTGTATGGTCACGAATTTACGATTTCAAAGCTAGCCGCTCATCCAGATCAGGTTGAAGACCTTGTAGCTTAC…
369	Contig2126_WUSTL	GTTTCGGTCCGGATTCCCGGGATGTCACAAACGTTGACTATGGTTTCATTAATCTTATTTGAGTGTGCTTATTTCAAGTTTTCAACTAAAAATCAATTCGAAATACGAATATTCTATCAGAATATTTGAAAGAAATGAATTAATATCATGTTAATTTTGAATGTTTCTTTTGGGAAAAAAGGATTTAAATTAATTAAGAAATATGTCATGTGTTTATTTTCAACATAATGACTTTATCAATAACATGTTATTGAGTGGATAATTGATAGATTTTGAATTGATTTATTTAATAAAAAGTCCTCTGATAAATGTTATCATTCCTTCATTGACCGGATGAGAGTCGGTAAGCGATCGTTATAAGCAAGGGCCGAGTTGAGTGGGACTCAACAGCTTTTGCCT…
371	Contig2128_WUSTL	AGTTTCGGTCCGGATTCCCGGGATGCCTTCAACCTTCTCTCCAATATTTACCATTTGAAAGCATCTCCGCTTACCGATTTAGTGTTGCGATCCGTGAATTTGCACAGAGCTCGCTCGTGTCTGATCCTCAGCCCGCGTGACTCTGACAACTTAAATCCAGCTCAACTAAGTTGCTACCGAGACAAATTTTCTATTCTCTGTGGTTTGAAAGTTAAAAGCTTTTTAAAAGTGTATTCACGGAAATATGAGGAAATCAGTGATCAACGGAGCAACCGGGTTCATATGATTATAGAATTACATGTTGACTCAAATGATCAGCTGATTTATCCGATGGGAAGGGCGAAGGATCATGTGCGGTTCGGATTTGCTACCGGGGCAACCGTAAATAATTCTATTTTG…
371	gnl|ti|1608870092_WUSTL	CCTTTTTTTTTTTTTTTTTTTTTTTTTGCCAATAAAATTTTATTCATCTAACACAGGTTCCCAAACCGTTTAAGACCACCGCCAACTTTTCAAGAAATTTTAATTTGATAAGAGTAACATAATTGTAATTGAAATATTTTGTTTAAATCAATGGAGGAATTTCATAATGCTCCTCATCTCAAGAAATAAACATAATCCGCCTTTTGAACTATTACATGCTTCGGTGGACACGCAAAGACAAACCTGTCGATTGAATCTTCATCATCGGTCCTGGTAAATAGGCCTACACAAATGATACCTTGGGTTTCCAAAAGATGAAGGAATAGATCATGGAAATTGAATGGTTTATTTGGAAGAGCAAAGGGTGATTGGTCTACCTTCAAGAAGTTCAACATTGGT…
372	Contig213_WUSTL	AGTTTCGGTCCGGATTCCCGGGATAATCGGAATATCCATAATTCTAATTTCAATCATTTCATTTTGTATGAAAACATATCCCGGTTATTCAATTCCTCTCATTTTAAATCATACCTACAATGTCAGTATTGGAGGTGACCTATTTCAGTCTTGGAGTCTGTCACAGAAAGAAATCCAACCCCACACTGTTTTCTTCTATACTGAATGTATATGCAATGCTTGGTTCAGTATCGAGTTAATATTAAGAATGATTGTCACAGCCTCATGCCGAAGTTTCTTTCATGATGTTCTAAACATTATAGATATATTTGCCCTGCTTTCTTTCTATATTGACGTGTCATTTGTTTATTTTAACATTGAGAAAAGTCATTTAATTGAGTTCATGAGTATTCTTCGAAT…
372	Contig4531_WUSTL	TTGATTAATTTTTTTAAGAAATAATTGAATTAATAGTATCGTCGTCTTTAAGGTCTTTAACGACAGAATCATCGAGATCTATATTTTCTTCAACAGAATTGACGGTAGAAATGGAATTTTTATTAGAAGAAGGAGTCATGTCTACCGCGGAGAAATCAATCACTGCCGCCCTTCTGCCATAGGTGAATTGTGTATCGTTTTTCGGTTTGTTATTTAGTTCTGAAAGCCCTAGATTTTCCCCAGATTCGCTCGTTTTGTCATTCATTATTAATGAACGATTAAGTAAAGCCATTCCAAGATTAGTGTTACCAGCTAAACCTAATCTTTGAAGTTTTTCATCAATTAAACTTGGACCCTTTCCAGTTATTGCCAGTCGTCGGTTTTGAACCCATGCTGCAT…
376	Contig2145_WUSTL	CAGTTTCGGTCCGGATTCCCGGGATATTTCTTGAAGCCACTGGCGTGATGTTGTTTCAGTGTAAGTCAAAGGAGAATTATGCGAACGAAATTGGGAAACCCGCCGGGGATTGGAAGGACATCACTACAGGGGAAAATTGATACTCACTGATCGAGGAGTTAATATGTATTCCCTCATTCTGCGGCACTATTTCGGTTGCGGAATATTCTCCAAAAAATTTATTCAGATCATTTTATTAATTGGGATCTATTTTGATAGTCAGATGAGTCGTGGGTTGACGAATCCAGAGTCACCGTCCGATTCCCCGAGCATGCTGCAAATCGTTGTCGGCAAGCTATGTGGGATGCGGGATTTACCGTATCCAAGGTTAGAGAATCCAGATCCGGCACTCTGCAACAA…
377	Contig2151_WUSTL	TAGACAGTTTCGGTCCGGATTCCCGGGATAAAAAGATTTCTCCAGAAAATCGAGTTCGGATGATTGAGCAATTCCTTCTGTTGTGTTTGATCTTTGCTCGCTGGCTTCTGCCACGGGCGGGCATTACTAGGCAACAGTTATCCCAACTATTGCTAGTAAACATTGGAATGGGGGCCGATATTCTAGAGCTGTTTGAGGCATTCAAGGAGCCAGTTGTCAGGCAGGATTTCCTGCTAACAGTGTCTATTCTCAGTCTCTGGCAAGCGAGTTTATTGCAGTTCTGCTTGACAAAAACTGCGACAAAAGTCAGAAAGATTCGAGGCGGTTTTTCACAAACTTTGAAAACATCTGATTCCTGGATCCGTTTGCCAGGCTGTTTATTTTGTGAAACTGAATTAT…
377	Contig5200_WUSTL	TAAGCGGCCGCCCTTTTTTTTTTTTTTTTTTTTTTTTTAATAATAATAATAATATATTTATATATAAAGTATTCGAGACAGAATCATTATATGATAGATGATAATGTTTCACTGAGAGTGGGGCACATCTGGTTGTGGGAATACGATCTAGGGAGATTGTGAGAATTTTGACTAGTAAGATTGTTATTATAATAATTATAATTATTAGTATTATTGGTATTGTTATTATTATTATTATTCTTTTTGTGGAATAAGCTATGTATTGAGGTAGTTGGATAAACTCCAAGACTACTAGTAGAAACTTGTTTCTGAATAACGTCTGAAGCGGTATCACCAAACATGCTTGTTGACCTTCTCGATTTGTGACAACTCAGCTCTTCATTATACTCGACATCTGCG…
377	gnl|ti|1450466504_WUSTL	TGGTTTTCTCCTGTGGTTTTGTTGTTTCTCTGCTCAGCCTGTCCGACAATATGGATCATAGAAATATCCATTTGGCACCAATACCAACCTATAAAGAATGTTTCTAACCCTGTGAATAAAAGTATTTATCCGACTACTCAAAACTCTTCGGCAGTCAAATTGGTCATTATTACGCTTGAATTCACACTCAATGTGGATAGCTTCCAACAAAGAAAACCGACGTCCCCTGCAATTACAACTCCGGAGTTTTTAACTTCCATCATTCCTTCTACATTTCATTCGAACAGAAGAAAGAAAACTCGGGTCTTGAATGTTCTGGCATCATCGGAAGAAAAGCGAATGATCGAGAGAGAAAACCGAAGAAGAGAAATATTTGAAAAGGGAGTCCCGCAAAGCTGG…
377	gnl|ti|1608870235_WUSTL	CCTTTTTTTTTTTTTTTTTTTTTTTTTTTAATAATAATAATAATATATTTATATATAAAGTATTCGAGACAGAATCATTATATGATAGATGATAATGTTTCACTGAGAGTGGGGCACATCTGGTTGTGGGAATACGATCTAGGGAGATTGTGAGAATTTTGACTAGTAAGATTGTTATTATAATAATTATAATTATTAGTATTATTGGTATTGTTATTATTATTATTATTCTTTTTGTGGAATAAGCTATGTATTGAGGTAGTTGGATAAACTCCAAGACTACTAGTAGAAACTTGTTTCTGAATAACGTCTGAAGCGGTATCACCAAACATGCTTGTTGACCTTCTCGATTTGTGACAACTCAGCTCTTCATTATACTCGACATCTGCGGCTCTG
378	Contig2157_WUSTL	CCGGATTCCCGGGAATCGTGCACTCAGAGCGTCACCAGTGACAACAACTCGAAAATATTGATCTACGAAATCCCATCGGCACCGTCATCGGTCCCGGTGTTGAGAACGAGAATCCTTGCGAAAGAGGAAAACTATTTCAACGCAGTCCACAAGATTTCCGCCTCGGAAAACGGGAGATATTTCTCATTTTCCACTCTCGATGGAATGCTGTTCATTTACTCGCTGAAACGGATGGCAATTGTGAAAAAGGTTGCTCGACATGTTTCCAGTACGATTCCGAGAATCGTTTGCATGGATTTCAACGACTCCAGCGACCGGTTGGTAGCGATTTATTCCAATCGGAAAATCGCTGATATGGATCTCGGTGAGAAGCTGGCAACGAAATGGACAAATCTATTC…
378	Contig5084_WUSTL	ACAGTTTCGGTCCGGATTCCCGGGAGTCATTAATAACTGCCTTTACGCAAGTGGTTCCGAACCGGTAATAGTGAAGCTCGAGCTGAATGAGGATGTCGTAACTGAAACAACGAAACATCACGTAGCAGTCGGTGAGGTTCGCTCGATTTGTACAACGGAAAACAAATTGATGTTCGCCGATTCCACTGGGGATTTGAGCGTTTGCGATATCAATTCCAAATACGAAACCCGCTCGATAAAGCAGAATGTCATCGAGGGACCGTTAAACCAAATCGAAATCCTATCCTTTCAACCGTCGGAAACCTACATTGCTTTCGTCGGTCGAGCGAAATCGGTATTGATTTATAAAATATCGATCGGAACCAAAAAGGAGAAACTCATACAAATCATTAAATCACC…
379	Contig2158_WUSTL	CGGATTCCCGGGATATTTATCTATGAGCTGCTGGAATTTGTCATTTTAAATCAGCACCTATACACTTTCTTTTCCCGTTCTCAGCAGGACTTTATTCCCAATGGCATAGCGCATTTACCGGTGTCTCAAAAGCCAATTCTCAACAACAACACATCATCGTCTCTAATCCATTATTCTACTCTCGGAACAATGAGATCTAAATCATCCACGTCTACCTCTCGTCGTAGGGCCTCATCTGTCGACTCTGAACCGTACGGTTTACCGACTCCATCTCCGAATAGAAAGGAAAATTTCGGCAATCGCATCAGCTGGAATGCCGGTGAAAGCCGACAAATCGGAACTCCATTACTGACGGAAAGTTTCGGAGAATGGCCGACAGTGAACTGCAATGGACATGCC…
379	Contig959_WUSTL	GAAAGGAAAATTTCGGCAATCGCATCAGCTGGAATGCCGGTGAAAGCCGACAAATCGGAACTCCATTACTGACGGAAAGTTTCGGAGAATGGCCGACAGTGAACTGCAATGGACATGCCGGTGGTGGACCAAATACTACAAACAGTGGATCGTTTGAAAATCCTCAGATTTCCGATTTGCCAGTTGCGAAGATTGTCAATCTGTCATCATCGACAACCAACAGCCAAATTCCTCAGTCTTCGATATACAATCTAACAAATTACGGTGCTCTTGATAACGGATCAAACTCCAGTGGCGTTGTTTGGTGCCCACAGAAATGACCGGTTGGGCTCCAGAATAAACACTCCAATAACCAGAGCACCCTATTCGCATTTCTTATTCAATAAAATGTGCAATCAG…
379	gnl|ti|1389000588_WUSTL	TCCTTCTGTCGAATGAAAATATGCATCAGTTTTGGCCTGGGCCAGACAATAATGCTCTTACTTTTCGGTGGTTCAAGGTTCATTGTAATTCTGAAAAAACCGAATTCTCTGTACAATACAGTTTTCTTATAAGCTCATCCAGAGAAGATTATGCTTTGGATTGTACAATGCATTGTTTGAAATATTGGCCTAACACTGTGTCCGAGTGCAGTGAATTGTTGCGCTTACTGTTTGACATAAACTCAAAGAAGTATAGCGGTCCGATCGTGGTTATTGATGAATATGGCAGTAGTCGAGCCGGTATATTCGTGGCTATGAGTTCTCTCTTGCATCAGCTACGAAAAGATGATGTTGTGAATGTTTATTTCGTCATGAAAATGATTCACATTGAACGCCCGT…
379	gnl|ti|1608868757_WUSTL	CCTTTTTTTTTTTTTTTTTTTTTTTTTTCTACCAATCAAATTTCAGAATTTTCAACAATACAAAAGTTGCAACAATAAAATATTAAAAATTTAAAAAATTTATTATAAATATTTTCGCCATGTACATTTTATTGATTTATAAATATGGCATTTGTCGATCTGACACTTTCAAAAACACACATTTTAAAAAATTAAGTCAATAAATATATTTTTTTCCCAGTAAAATTTTCGAGAGACGACGACACGTGTCAGATTATTATTATCATGATAAAATATATATATATATATATATATGAATAAGATGAAACGAAGTAATCATCAACAACAATAGACGTTATATATTTCCGCGCACGCGCTGTGTATATGTGTGTGTGTATTATTGTATTTATCTAAATTGTA…
380	Contig216_WUSTL	CGGATTCCCGGGATATCTATTGTGAGTACAGAATCTAGTGGAATGAAAACGAGTTTCACACAGACGGTCAGTGCTACAGATGTCATAAAAGATACTTCGTCATTACCCAACACATCGACATCCACATCGGAAATCGGAACGAGTTCAACAAATAACTTACCAAGCATTTACAAATCAAGTGGGTCAACATCTAGAAGTTTCGTCTCAAGTGTAATGACGACATTTGGAAGTGAGAAAACGATCGAAACTAATACCGAAAGAAGTGTATTTCCGAATCCAACATCTTCTCGGTCCTTTTCATCAAAATACGATTTTGAAACTGAAAAGACTGGTTCTACAATTGACGCGAAATCTATTGTGAGTACAGAATCTAGTGGAATGAAAACGAGTTTCACACAG…
381	Contig2163_WUSTL	GGATTCCCGGGAAGAGTTAGACGTCATGCTTTATGACATTGATCATTTGAAAGAATATGCAGATGGATTTGTTATTGGTTGCTTGCGAGAGTCCGGCGATATCTCAGTCGACCAGACGGGATTGCTGATTGGTAAATTTTACTATGTGACTAGTTGATAACATCATTTCCGGCACAGAGCGGATCGGCAGCTACCCAATTACATTCCACAGGGCCATCGACGCCAGCAGGAATCCTCTGATCACGATTAACAGCCTTATCCAATTGGCTAAGCAATACATGCCTCCTCATTGCCCATTCCGTGTGTTGACCAGCGGGGGTAGCCCTGCGGCATTGGAGGGGTCCGATGTGATTCGGCAGTTGGTCGGTCAGGTAGCCTCGAGCGGGATTCAGATCATGG…
381	Contig5386_WUSTL	GCCATTCCCACTGTTGCCATGATATTAGTGCATTGATAAATGCTTTCAGGTCCGGCGATATCTCAGTCGACCAGACGGGATTGCTGATTGGTAAATTTTACTATGTGACTAGTTGATAACATCATTTCCGGCACAGAGCGGATCGGCAGCTACCCAATTACATTCCACAGGGGTTTGCAGTTGATATATTGATTTTATCATTGACCATTCCTAACCTAGCCATCGACGCCAGCAGGAATCCTCTGATCACGATTAACAGCCTTATCCAATTGGCTAAGCAATACATGCCTCCTCATTGCCCATTCCGTGTGTTGACCAGCGGGGGTAGCCCTGCGGCATTGGAGGGGTCCGATGTGATTCGGCAGTTGGTCGGTCAGGTCGGGAGGGGGGTTTATTGTA…
381	gnl|ti|1450461890_WUSTL	CCTTTTTTTTTTTTTTTTTTTTTTTTTTTTTTTGAAAAGACAAAAGATTATTTATATCGATCAAACTTATCGAGAATATTGCGAACATTTCTGACCACTTCTACGACGGTGCATTTCGCCTGGCTCCTCGAAACACTAAAAGATCCGTGAATAGCCCGCACATTTGTCTTGTCGAGAATCTCCTGGACATTCAGTTCGGTTATTCCACCTCCTGCCATGATCTGAATCCCGCTCGAGGCTGACCGACCAACTGCCGAATCACATCGGACCCCTCCAATGCCGCAGGGCTACCCCCGCTGGTCAACACACGGAATGGGCAATGAGGAGGCATGTATTGCTTAGCCAATTGGATAAGGCTGTTAATCGTGATCAGAGGATTCCTGCTGGCGTCGATGGCCC…
381	NB_16_8g_T3	CAACNCATACTAACAAACATAAATAATCAACATTCAGGTGCAGATAGACTCGAATTATGTGCTGGATTGCACTGTGATGGTCTGACTCCATCAATTGGATTTTGTCGGAAAATAAAGGAATTTTGTGGCATTCCAAGTTACGCTATAATTAGACCTCGTCCAGGAGATTTTATTTATGATAATGAAGAGTTANACGTCATGCTTTATGACATTGATCATTTGAAAGAATATGCAGATGGATTTGTTATTGGTNGCTTGCGAGAGTAATATTTATATTTCCACAAGGAAATTGGTANATGGGGGGTCGNAATGCCATNCCCACTGTTGCCATGATATTAGTGCATTGATAAATGCTTTCAGGTCCGGCGATATCTCAGTCGACCAGACGGGATTGCTGAT…
382	Contig2166_WUSTL	CCGGGAATCGATTGCATCCGTCGTTTGATGACGTTGTTCTGTGATTTGTGTGGACTTAAGAAGGCTGGCCAAGTAGCTGCTTCAGCAAGGATCCACGAGAATGCCATCCGAGGATTGGGTTACCTGTGCAGATTTATCAATGAGAACGTCATCAAAAATCTAAAGGCTAACGACTTTCTATTATTAGCATCAGAAACCTTCTGCAAAGCAATTCAGTTGCCCGATAAAGCTGGGCGTGTAAAGGTAAAATGGAACGCCTGTTTGTCAGCAAGTCACATCTATCACAACCCATCACTTATAGTGTCGGATGAAGTGTTTCAACTACATCGTATAACCGATACCTTGGTGAACACAGTTGCCAACGATCGGTATTTTAAGGTCCGTAACAATTCCCTGGTT…
382	gnl|ti|1484632632_WUSTL	CCTTTTTTTTTTTTTTTTTTTTTTTTTGAAGAAAATTAATTGTATTAATATATACTAATCTAAAGTAGTATATATATATATATATGTAAATGTAATTATATAATAAATAATAATAATGAAGCCTTATTAAAATTACATTTGTAAAACTAATCATAAATTTGACTGAATAATAAAGAAGTGCCAGGCCGCTTCGTCATCAGGCCTTCATCATCTGACATGGAATCACAGATATGCTCCGCATTTTCATCCAGCCTCAGATCGTTATCCACAACACGCGATTGGCTAACAGATTTATACAATCCGTCAAACAAATCAATTGCTGATTTGTTACTGGCTTTTCGAATCCAATGCCCATCGAGATTCGTATGCAGATCAGACAACAGCGAGTCAACCTCTTGA…
383	Contig217_WUSTL	GTTTCGGTCCGGATTCCCGGGATCTCAGGTGGATTAGTTACTTAATGACATAATTAAATCTTAATTGCGAAATAATTTTTATAGCCTCGTTAAAAAGCGCATGTAATATTTGGTCACAGAATTTGGATAAGTAAATATAGGCTCTCGACAACAATAACTTAAATTGTCTATCGATAGAAAGCCTAAAAGGGTCAGGGGTATTTTTGACTCTCGATTTTGTTTACTCTAGCTGCTTTAGTTCATTTTTATCCAGAGCCTCCATTTGCCTATAGAAAATACTGAGACCAAATATTGGATGGCTTTTTATCGATACGCGATTCCTGTCAATTTTTATCGTGAGCATATTATTTGTTTGTAAAAGGTTTTTTTTGAAAAAATACGCGAATTATTTTAAAATAA…
384	Contig2170_WUSTL	TCCCGGGATGTGATCTGAAACCAGAAAATATCCTTATTGATGATCAAGGTCATGTAAGAATTTCTGATCTCGGTTTAGCAGTTGAATTAGAACCAGGCGGTACTGTTAAAGGTCGAGTCGGAACTGTCGGGTATATGGCACCGGAGGTTGTGAGAAATGAGCGGTACTCATTCAGTCCCGATTGGTTTGGACTGGGTTGTATTGCTTATGAAATGATTATGGGCCAATCTCCATTTAGAAAAAGAAAAGAACGAGTAAAAAGAGAAGAAGTAGAGCGTAGAGTGAAAGAAGATACTGAGGAATATAGTTCAAAATTTTCTGAGAATGCTCAAAAGTTTTGTCAAGCATTATTGCAAAAAGATCCCCAGAATCGACTTGGTTGTGGCCCAAATGGCTCAG…
384	gnl|ti|1389000895_WUSTL	AGGCAGTAACGAAACATACATTTCGTATGTATCGTGTGCTGGGAAAGGGTGGCTTCGGTGAGGTCTGTGCCTGTCAAGTGAGAGCAACTGGAAAATTGTATGCCTGTAAAAAAATGGAAAAGAAGCGGGTGAAAAAACGACACGGTGAAAATATGGCATTGAATGAAAAGCAAATTTTACAACGAGTTAATTCGAGATTCATCGTAAGTTTGGCTTATGCCTTTGAAACCAGAGAAGCTCTCTGTCTTGTATTGACAATAATGAATGGAGGAGATTTGAAATTCCATATTCATAATATGAGTAATATGTCAGGATTTTCAGAAGATCGCGCTTTGTTTTATGCAGCTGAAATTACTTTAGGCCTTGAGCATTTACATTTTTTAAATATTGTCTACCGTG…
385	Contig2171_WUSTL	TTTCGGTCCGGATTCCCGGGAATTTAAACAAGCACAATGGCAAATAAATCAATAATAATGCCTGTTAGGTGAATAAATACAAAAAATGCGTGGAATTTATTCATGTTTCAACAGTGCAACGAAACAATTTCTTTAAATAAAACGGAAATTTCCAAAACAGATCCAATCATTGTCATCCAATACGTCCTTCCAGGAATCAGTCTGACTATTGTGTTGATATTGTTTATTGCCATTTGTTTTGTAATGAAACCGTTTCGCTCCGTTTTTCATGACAGCTGCTGTGGGAATTTACACTGTTTCCACCATGCCAGTCCTCCCTCGTCACCAGTCGGCGCTGTGATATTCTGTGGAAATAGTTCAGGTCGCTGCAGTACTCACTTTTGGGGTGAATCAAACGGA…
386	Contig2178_WUSTL	GGATTCCCGGGATCTGATCCCGATCTCGACAATTGCGCGATTTGTATCGAGTGTTACAAACCTTCCGACACGGTTCGCATCCTTCCGTGCAAGCATTATTTCCACAAGAGCTGCATCGATCCCTGGCTCCTAGAGCAGCGCAGTTGCCCAATGTGCAAACTAAACATTTTACACGCATATGGCTTTTTGCCAAACGAAAGAGGCAGTATAATCAGCGAAGATCACCTCTCAGATTTAGACAGCAGTTTAGAACTTCAATTCATGACCGGGAACATTGTTCCTCCTCTGCCTAGCACAAGCACTCGTGTTCAAACGTATTGTCAGGCCAGAGATAACAATTATATCAATGTTGCAACGTTGCCATCAATATTCACTGAACCGAATTGTCGTGGTAGCAAC…
386	gnl|ti|1484633605_WUSTL	CCTTTTTTTTTTTTTTTTTTTTTTTTTCGTAATTGCTATTAATTCTATGTATTTTAATTACGATTGGAGCGTGATAAAAGACTAGAAAACTGGCTCATGTAATAATAATGTTTATTCTGAAAAAATCATTGGACAGTAACATTTAATAGCGATTCATTTGATTGGTTGTCACAATTCTTTACAAAATGCTAGCTTGGTGTCTGCTGACGGTCTGAAATTTCACGAGATGTCAGTGAGAGGAGACTGTTGATTGACTGCTTCCGGGGTTTATCGCAGCAGTGATGGAGGTAGAAACTTTGTTGTTATTGTTGTACCATATCAATGGTAGGGCTATATGAGGTATCGTGGTATGAGGAGGATCCTGAATTGTGACTGTCGTGTCGGTTGCAGAATGACTAA…
387	Contig2182_WUSTL	CAGTTTCGGTCCGGATTCCCGGGAGGTCGCACTCGGACAATGCTCTCAACTATCTCGCCAGCCCGACAAATATGCTCAAGCGGCGATTTGATAACATTTTCGACATTGACTGGTTGCAATCACCATTGAGCCCTGCAGACAAATTGGCTTGCCTCGGTGGCGTATTGGGATTTGTGCAAATGATAGATAAGTCCCACTGCAAGCCGAACATTTACATATTGACCAGCCTCATTACCTGCCTGCCCTTCACCACCGACCCTAGCAACAGCGGCCCCGATATCTATCTGCACGCCGTGACCCAGGTTGCTAGGCATTTCCGGGTGATGGAAACGAGCGGATTTAAAAACGCCGCGTTGCAAAGGAATATTCGTCTCGGCGGCGGCATCGGCGGCGCCTCCA…
388	Contig2185_WUSTL	GTTTCGGTCCGGATTCCCGGGATGTAAATAATCCAATCGAAATTTTTCGAATTTATCATTTTTTAATTAAAATTGTGATTTAATTATGAAGTCGTTTAAATTATTGTTTAATAATTTTAATAAATTTGAATTTGCTAAACGATCTTTTCATTCTACTAAATCAGCAATTGAAGTTCCCACCGTTACTATTTTACCAGGCGATGGAGTTTGGCCTAATTTAATTGATCATTTGAAGAATATTTTCGAATTAATGGAGGTTAAAATAAATTTAGAGACCAAGAACCTTAGCGAATTGTCTGGAGTTAGCTCAGACTCCGTGCAAGATGTCGTTGAAAGTTTTAAAAGGAATAAAGTGGGAATTAAAGGTATAATCGCAACTCCACTGCTTGGTCCACAGTT…
388	Contig4021_WUSTL	CCTTTTTTTTTTTTTTTTTTTTTTTTTTTTTTTTAAAACATCAGGTCATTTATTCCCAAAAACAATATATAAAACTCATCACAATAAATATAATAAATCTATCTGCTAGAGCAGCTGAAAATCTAGAAGGGTTCAATCTAAAAAGGATACTAAAAAATCATATCAATTCAAGTGAGATATAATGGATTGGACAATGTCGGGGGTGCTACTTTTGCCCCCGATGTCCTCGGTGCGCACCTGCCCATCCTTCAGTACCCTCAATACTGCCGATTCCAACCGACTGGCATGATGATGCATATCGATATATTTCAACATCCCAACAGCTGAAAGAAACAATCCAATAGGATTAGCAATATTTTTCCCAGCTCCAATAGAAAATGGATGTCGACTCCCGGGTTC…
388	Contig6091_WUSTL	TCCCGGGATGAACTGGATTTATTTGCAAACGTTATGATTGTTAAAAGTTTCGATGGAGTTCCAACTCGGCATAAAAATGTGGATTTTGTTGTGATTCGTGAACAAACAGAAGGCGAATATTCCGCCTTGGAACACGAATCAGTTCCGGGAGTGATTGAAAGCTTGAAGATTGTAACAAGAACAAAATCGGAACGGATAGCGAAATTTGCGTTTGATTTCGCAACGAAGCACGGAAGAAAGAAAGTCACTGCAGTTCATAAGGCAAATATAATGAAGCTCGGAGATGGATTATTTCTTGACAGCTGCAAACGCGTGTCAACCTCATATCCAGGAATCCAGTTGACAGATATTATTGTCGACAACTGCTGCATGCAACTCGTATCGAACCCGCAACAATTC…
388	gnl|ti|1608867980_WUSTL	CCTTTTTTTTTTTTTTTTTTTTTTTTTTTTTTTTTTTTTTTTTTTTTTTAAAAACATCAGGTCATTTTTTCCCAAAAACAATATATAAAACTCATCACAATAAATATAATAAATCTTTCTGCTAGAGCAGCTGAAAATCTAGAAGGGTTCAATCTAAAAAGGATACTAAAAAATCATATCAATTCAAGTGAAATATAATGGATTGGACAATGTCGGGGGGGCTACTTTTGCCCCCGATGTCCTCGGGGCGCCCCTGCCCATCCTTCAGTACCCTCAATACTGCCGATTCCAACCGACTGGGATGATGATGCATATCGATATATTTCAACATCCCAACAGCTGAAAAAAACAATCCAATAGGATTAGCAATTTTTTTCCCAGCTCCAATAAAAAATGGAT…
389	Contig2188_WUSTL	AGTTTCGGTCCGGATTCCCGGGATGGATTTTGTATTGCAATTTTACAGTTTATAGCAACTTTAACTGAAAGCAGTCCTGAAATTGAAAATGATAATTCAAAAAATGATTTTTTTGAAGTTACCGAATTTCAACGCATTACGGCCGCCATTTCCGCTGGCCAAATAGCCGTATCACCTCAAATGACTTTGCAACTTAATTTCAGAGATCTATCAATTTATTCAAGCATATCAATTTGTGTGAACAGAAACTCTTTACGTAAAGGACTTAACGGTTCACTGACTTCCGTGTTTGTCTGCCCATGGAGAGGAAGAAATTATCGATTCTGCTGTGGCGGTCCAACCGATGGGAGATGTTGCAGATATTTTGACAGGCCAAGTGTTTTGTCGGCGCTGATCATC…
390	Contig2201_WUSTL	CGGATTCCCGGGATTTAAAATAAAATAATAAATATTATAAAAATCGAGCTCATTTAAATAAAAATATTATAAAAATCGAGCTCATTAAAACAAATAAAAAATATTATAAAAATCGAGCTCATTTAAATAAAAATATTATAAAAATCGAGCTCATTAAAACAAATAAAAAATATTATAAAAATCGAGCTCATTTAAATAAAAATATTATAAAAATCGAGCTCATTAAAACAAAAAATAATTAATATTATAAAATTCGAGCTCATTTAAACAAAAAATAATAAATATTATAAAAATCGAGCTCATTTAAACAAAAAATATTATAAAAATCGAGCTCATTAAAACAAAAAATAATTAATATTATAAAATTCGAGCTCATTTAAACAAAAAATAATAAATATT…
391	Contig2202_WUSTL	CAGTTTCGGTCCGGATTCCCGGGATGAAAATATAAATGCCAAATTTAAAAGCTCTATCCGAACTGAAACTAAAAATTCTCAATTTTTCACTCCAGACAAAAAAGTTTCATTCAATATGTCACCAGATTCGAGCCTTATACGATGTTTAAATCGTCGTAAAGTTGAAACAGAAAAGAAAAAGTCACCGGAAAAATTTATCAAAACCCGTGATTTTGATGAAATGGCCAAATCATTTGAAGAACGATTAAAAAAATTTGCCTTGGAAAATTTCAAAAATGTCGACAGGGTAAAATGCAATCAATCAATCGAGCAAGTTGCGCCAGTAGTCAAATCGGAAACTCCAAACGATCTCCCAAAGAAGTCTTCTTATTCACCGGATATTCGAGCAGCATTTCTAAC…
392	Contig2204_WUSTL	ACAGTTTCGGTCCGGATTCCCGGGATCTTTTTGAATCGAGAAATTCCTCGGGAATTCTTTTGCTTCCTGTTGCGGTGCTGCGGTGCTACTGAGGTCTCGTGGGACTGGGCGGTTGCGACGGGCGCTACATTCGGTGTCGATGACAATACGATCCAATATCACGTGCTCGACAGGCCTCTCGAGCTCGCCAGCACCCACATCAATCGATTCTATGTGCAGCCGCAATTCGTGATCGACTCAATCAATGCTGGCCGCTTGCTGCCGGTGAAGGATTACCTGCCGGGCATGAAGCTGATTCCGCATCTCTCGCCGTTTGCTGACTACACTAAGGGCTACGTGCCACCTGAATACCGCTACTTGAAGGGTGAGCTTGATGCTGAGCAGCTGTATGCCGATGTA…
392	Contig3877_WUSTL	CCGGATTCCCGGGATGGAAATGCTTCGTCAGTGTCAAGGGATATTATCTGGAGGTGGAGATCTGTGGTATCTCGGTGCGCTGGGTGGCGCCCCTCCAGCACGTGGCCATGAGTGTGCCAGTCAGTCCCGATTACCGCATGCTAGCCAATCAGGTGGAATTCGACTGCGTCCTATTGGAGAGCCTGCTACTCAACCTCTACACGGAATCCGGCCTCATTTACCCACCGAAATTCGCTGTAGATGAGACAAATGACTGGAATGAGAATGACATTTTGGCATCCAGGGCGTTTCCGTTGTTGAAGGCGCAGTGCGACAGTGAGACTGATGCCGACCAATTGGCCTTGTCCGAGTTCCGGGACATGGATGACGAGCTGACGGCTGTCGTCGAGAAGCAGGAGA…
392	gnl|ti|1450458457_WUSTL	CCTTTTTTTTTTTTTTTTTTTTTTTTTTTTTTTTTTTTTTCCGAAATAAATTTTTATTTCTTCGATGACATTCTCTTTTTGTTGACTGCTTTCCTTTTCTGCTTCAAATTCTCGACAGTCGACTTCTCTTTCTTCTCAGCGTGCTTCATCTTATTGTACAAGTTCCGTCTCTTTCTTGGCAAGTCGATTTCTCTCAATTTGATTTCTTTTCTTGCTTCAACTTGCTCCTTGTATTTACCCCTGTTGATTCTGGCTGGCTTCTTGGTTGCCTTGACTGGCTGCTCGACCTCCATCTCATCCTCCTCATATAGACAATCCTCCTCTTCCTCATCCGATTCATCATCCAATTCACTTTCCTCCTCATCAATCTCCTCCACTGCCTCCTCATCACCATCCTGC…
392	gnl|ti|1450462753_WUSTL	TTAAGCGGCCGCCCTTTTTTTTTTTTTTTTTTTTTTTTTTTCGAAATAAATTTTTATTTCTTCGATGACATTCTCTTTTTGTTGACTGCTTTCCTTTTCTGCTTCAGATTCTCGACAGTCGACTTCTCTTTCTTCTCAGCGTGCTTCATCTTATTGTACAAGTTCCGTCTCTTTCTTGGCAAGTCGATTTCTCTCAATTTGATTTCTTTTCTTGCTTCAACTTGCTCCTTGTATTTACCCCTGTTGATTCTGGCTGGCTTCTTGGTTGCCTTGACTGGCTGCTCGACCTCCATCTCATCCTCCTCATATAGACAATCCTCCTCTTCCTCATCCGATTCATCATCCAATTCACTTTCCTCCTCATCAATCTCCTCCACTGCCTCCTCATCACCATCCTGC…
392	gnl|ti|1450467968_WUSTL	CCGGATTCCCGGGATAGAAAATCTTTTTGAATCGAGAAATTCCTCGGGAATTCTTTTGCTTCCTGTTGCGGTGCTGCGGTGCTACTGAGGTTTCGTGGGACTGGGCGGTTGCGACGGGCGCTACATTCGGTGTCGATGACAATACGATCCAATATCACGTGCTCGACAGGCCTCTCGAGCTCGCCAGCACCCACATCAATCGATTCTATGTGCAGCCGCAATTCGTGATCGACTCAATCAATGCTGGCCGCTTGCTGCCGGTGAAGGATTACCTGCCGGGCATGAAGCTGATTCCGCATCTCTCGCCGTTTGCTGACTACACTAAGGGCTACGTGCCACCTGAATACCGCTACTTGAAGGGTGAGCTTGATGCTGAGCAGCTGTATGCCAATGTCGACA…
393	Contig221_SE3	CTTACTCATTAAAATGTTTTCAAAAGTTGTTGATGTTCCTGAAGTCGAAGTCGAAGTGAGCAAGCTCGTCAATCGCATGCTCCATCTTTGTCAAGGGTACCGACAAGTTCAAATGAGATTTTTGACTGGTGAATTGAATCTCATGTCATTTGGTCGTTTGTTTGAATTGATCCGACAAGTCGAGGCTAAACACGTTGAAGAATTGATTCGGTTCCAAGTCAGTCGAGGACAAAAGATTACTTGGTACGATGTTAAACCAGTCGACGATATCGAGGGAGCCAAACCAGGGGAAATCATACAAACCATTTTGACTTTGGAGAAAGAAATCCATCAAATAACTACAAGATTGTGTAAATTGGCCACTGATAAATTAGACTTGGCTTTAACTACATTCTTGGA…
394	Contig221_WUSTL	TAGACAGTTTCGGTCCGGATTCCCGGGATTGAAATTTCAACTTACTTTAATAAGTGTTATTTCTTTAATAACTCTGGCAGTTGTTTCTGCCAAGGATATGGACTGTTTGCATTGTGATCTTGATAAGTGCCCACCAGCTGGAGTTTGCAATGCAGGTTTAGTTCGAGATAAATGTGGATGTTGTGAGGTTTGTGGATTGGAAGAAGGACAACTTTGCAGTGACTATTCGGCAAAAAACAGCAAAATCTGGCATGGATTCTGTGGAGATAACATGGAATGTATTAAAAGAAATGATATCGATTCAGTGAAATACGAATCCCAAAGTGTCTGTGTTTGTCAATTGAAGGGATTGATCTGTGGCAGTGACGGAATTACTTATACCCCATGCCAATTTGCTGC…
394	Contig5939_WUSTL	TAGACAGTTTCGGTCCGGATTCCCGGGATATTAATAAATCATGAAATTTCAACTTACTTTAATAAGTGTTATTTCTTTAATAACTCTGGCAGTTGTTTCTGCCAAGGATATGGACTGTTTGCATTGTGATCTTGATAAGTGCCCACCAGCTGGAGTTTGCAATGCAGGTTTAGTTCGAGATAAATGTGGATGTTGTGAGGTTTGCGGATTGGAAGAAGGACAACTTTGCAGTGACTATTCGGCAAAAAACAGCAAAATCTGGCATGGATTCTGTGGAGATAACATGGAATGTATTAAAAGAAATGATATCGATTCAGTGAAATACGAATCCCAAAGTGTCTGTGTTTGTCAATTGAAGGGATTGATCTGTGGCAGTGACGGAATTACTTATACCCCATG…
394	Contig6180_WUSTL	CCTTTTTTTTTTTTTTTTTTTTTTTTTTTTTTTTTTTTTTTTAAATTTTATATTTTATTAATTTTTCAACGAAAAACTAATCAATAAATTGTGATAAGAAAAATAAGATCAATGAATTAATCAATAATTTCGGATCCGTTTATAATTCCAAGCTAGAATTTTTTTGATACACTAATGTAATTTTTTTTGTAGCGAATCCATCGACACCAGTGGCGAGACATTCGTAATTGCCTTCGTGTTTCAACTGGAAATCAGTAATTTGCAAGAAAGCAGTGAGGCGCATCTTTTCTGGTCCACCGCGCACACTGATGCTCATTTCTTCGGAATCACCTGGTAGAGCTTGTGGTTCAGTTGCTCCTGGGGCGGTGTAAAACCATTGGACATTGGGAATAGGGAATC…
394	gnl|ti|1389003815_WUSTL	TAACTCTGGCAGTTGTTTCTGCCAAGGATATGGACTGTTTGCATTGTGATCTTGATAAGTGCCCACCAGCTGGAGTTTGCAATGCAGGTTTAGTTCGAGATAAATGTGGATGTTGTGAGGTTTGTGGATTGGAAGAAGGACAACTTTGCAGTGACTATTCGGCAAAAAACAGCAAAATCTGGCATGGATTCTGTGGAGATAACATGGAATGTATTAAAAGAAACGATATCGATTCAGTGAAATACGAATCCCAAAGTGTCTGTGTTTGTCAATTGAAGGGATTGATCTGTGGCAGTGACGGAATTACTTATACCCCATGCCAATTTGCTGCTGCTTCAATGAAATTGAAGATTAATCAAAAACACGATGGACCATGCCAAACTCGCCCAAAAATCATTA…
394	gnl|ti|1463483403_WUSTL	GATAAGTGCCCACCAGCTGGAGTTTGCAATGCAGGTTTAGTTCGAGATAAATGTGGATGTTGTGAGGTTTGTGGATTGGAAGAAGGACAACTTTGCAGTGACTATTCGGCAAAAAACAGCAAAATCTGGCATGGATTCTGTGGAGATAACATGGAATGTATTAAAAGAAACGATATCGATTCAGTGAAATACGAATCCCAAAGTGTCTGTGTTTGTCAATTGAAGGGATTGATCTGTGGCAGTGACGGAATTACTTATACCCCATGCCAATTTGCTGCTGCTTCAATGAAATTGAAGATTAATCAAAAACACGATGGACCATGCCAAACTCGCCCAAAAATCATTAGCTTCAGTGACAGTCAAAATGTCGTTCAAGGATCCAAGCACACAATTCTCTGT…
394	gnl|ti|1484598073_WUSTL	CCTTTTTTTTTTTTTTTTTTTTTTTTTCAAAATTTTATATTTTATTAATTTTTCAACGAAAAACTAATCAATAAATTGTGATAAGAAAAATAAGATCAATGAATTAATCAATAATTTCGGATCCGTTTATAATTCCAAGCTAGAATTTTTTTGATACACTAATGTAATTTTTTTTGTAGCGAATCCATCGACACCAGTGGCGAGACATTCGTAATTGCCTTCGTGTTTCAACTGGAAATCAGTAATTTGCAAGAAAGCAGTGAGGCGCATCTTTTCTGGTCCACCGCGCACACTGATGCTCATTTCTTCGGAATCACCTGGTAGAGCTTGTGGTTCAGTTGCTCCTGGGGCGGTGTAAAACCATTGGACATTGGGAATAGGGAATCCTTGAACTTCACA…
395	Contig2212_WUSTL	CAGTTTCGGTCCGGATTCCCGGGATATCAAAAACGCTTGATTGATGTTTAACTTTTAAGATTTAAAATTTCCTTAATAAATAGACCGTTAAATGTTCCTCTAAATCCTTGCAATTTATCTCCTAACGAATTTTTTATTTTACCAAATAACAATTTAAAAATAAAAAAAATTTTATAAATTTTTATTTAACAAACAAAACGTTAACAATTGCTAATATTAATAATCAAAACTTAAAGTTTTTACATTTTTGATAAATCAACAAAACTTTAAATGCTAACTTTCCTCAATTTGTTTTTGGTGAAATCTTTCTGAATATTTTCAAAGTAGACTTTTTGTCAGATGTCATATTTAGTGGCCATAATGACAGGTGAGTTGAGTCGTTCTTCTTTCTTTGAAGAT…
395	gnl|ti|1450460908_WUSTL	AAATACAATGCCAAAAAAAATCCGTAGACCTGATGCAAACCGAATAAGAAGAAAAAAACAACGCAATGGAGTTATATAATGTCTTCCCTAAAGGATTTGTTTGGCTAACCCGATTTAGTTCACAATTCGAATAGCTAGACGAGTGAATTCTTTTCAATATCTAAAGTTGCCGATATTGTAGTATTAGATCGTAAAAGTTCCATTTTCTT
396	Contig2225_WUSTL	ACAGTTTCGGTCCGGATTCCCGGGATTTTTAAGAAATTTTCATCCATTAATTTACTATTTTACTGTTTTTATTAAAAATTATTTTTTAAGTATTAAATATGAAAACTTTCTTCGAATGTGGTGTGAACCTTACAGACAAGATGTTTAAAGGAATTTATAATGAAAAAATTAAACACAGTGAAGATATATTGAATGTGTTAAATAGAGCATTTCATGCTGGAATTGAAAAGCTTTTAATTTTAAGCAGCTCTCTTTCGGATAGTTATAAATCCCTAGAATTGTTGAAAATGAGTGACAAGTTAATAATGACTGTCGGTTGTCATCCTACAAATTGTAATGAAATGGTGATAGATACTAATAAATATATCGAAGGCTTGCGGTCAATTGCAAGTAATAATA…
396	Contig5042_WUSTL	CCTTTTTTTTTTTTTTTTTTTTTTTTTCCATTATAAAAGGTTTATTTCATCAAACTCTCGAAAACAGTTTTACACTATTTAAAAGTAATATATTGCTTATCACATCGGGAGTTTCTTCTCTAATTCCACATAAAATTTCATATATTTGCACAAGGTTAGCAGGCTCATTTCTTCCTTTTATTGCACATTTTTCACTCCATTTCTCCTTTTTAGTGGATTCAATAAACGTTTTGATGTATTTATAGCCAGCGTGACTCGGCCTAACATCGCACCAAGGAGAATCAGTTTCAATTACTAATCGATTCAATGGCAAAGATTTGATGACTTTCAGATTTTCATCGGTTTTCAGGCTGCACCCGTTAATGCCTAAGTAGAATCCCATTTCCATTAGCTGTTCGG…
398	Contig2233_WUSTL	GTTTCGGTCCGGATTCCCGGGATCATTTCTTCACTATGGTTGACAGGAATAGTAAGAAAACGAATTTTCGGACGAATGAATTTTATTTTATGATAAATCAAGAAAAATCTAAATTTTTTTCGAATTGAGGAGCTCGTCTCGACCTGGGATTCATCTATTACATTGTGCCTAAGTCTCAAATGTTTTGTTAGGTTATGGAAGTAAAAATGAATCTCACCCCTTCGATTCTTAGGTCTCGGTGCCATCGTGATCTCATCTTCCCGAAGCCTAATTGGAGAGTCGTCGTTAGTGCGTTTAGTATATCGATCCATGATTGTAATGAGAATAAATGGTGAAATCAATTTGTTCCATAGAATTTATACTGGTCGGTGTGCACGCTCCGGGGTAGGAAAATTGCCC…
398	gnl|ti|1608866371_WUSTL	CCTTTTTTTTTTTTTTTTTTTTTTTTTCAGATTAATAATAATTAAATATCACATCGAAAAACACGATTAACGATAAGTATGGTAATTAAATATCGCATTGTAAAGATATATCCAATCTGAGGTAAATGTTTTGAGTATTTTAACGCCAAATCCAAGTAAGGAATACAACTCTGATCACGTATAGACCCAAATAAGGAAGACAATCGTGACAATTTCAACTGGGTTAACAATTATAAGATAAATAAATATGAGCCTTCGTCATCAGCGCCCATCATAAATCATTAAATAATACGCTAAAATATCAGAATAACCGATTGTTATTACCCATCCAACAAATATTAGAAAAGAATTAACCCAAATTTTCTATCTCAAATAAGGCCAAGAAAATATTAGGTTCGT…
399	Contig2235_WUSTL	AGTTTCGGTCCGGATTCCCGGGATGTGTCAAGGTTCAAATGCTTCTTTCAAAGATTTAAAATTTAAAGTTAGCTATTGTGGTCATTCAATATGTATAAAATGTTATGAATTAATGTTTATACGGAATGAAGATAGTTGTCCAAAATGTAGTACGAAATTACCAAAAAACAGCTTTAGGACAAGAATGTTTGAAAATGATGATGTTGAATCGTATATGTGTTATTATCAAGATGTCAAAAGAAAATATAATTGCGACCAGTCTGATTTCGATACTCTCGAAGAATACAATGATTATTTGGAAGAAGTAGAAACCTTGATTCATGATTTAATGGATCCAAATACTTGTGAAGAGGCTAGAACAAAAATGCGTGATTATTATTCATCTCGTAAAGCTGAAAT…
400	Contig2241_WUSTL	GTTTCGGTCCGGATTCCCGGGAAGATAATGGAGCAGCTTCAAATAAGTCAGTAAATGTTATTCAGCAATTGGAACGGAATTTTCCCACTCAAATTGATATATCCACAGATTTAAATTTCAGATCAGATAATTATAAATTCGAAAACTTTGACAACAAAACCAATGAAAATTACGATGATTCGCCAATTTATGATACAGTTGATGACAGCTCGACATTCGATGAAAGATATATTGGAGTTTCAGTGACAAATGTGGGCAAAAATCATAACGATTATCCAGTGTCTGTCGAAAATTTACCTCATCCAGAAATTATGGTCAGTGGAGATTCTAGTTCTGCTCTTGGAGAATTAGCAAGTTTAACAATTCTCAATGAAGCAGTCGATGCTGAAACCAATCTGG…
400	Contig6479_WUSTL	TTTTTTTTTTTTTAAATGGAAAAATAAATATTTCCTCATTAAATGACATCCAATAAAACAATTCAAAATAAAGTGTAGGAGACAAACATTAAATGCGCAAATTCCTTAAGACTCATATAAATACTTTTGCAATCGCGTCTGATCCGCCACTGGCAAAATATTGCAAGTTCGGGTGCACCGATATATCATTGATAGATTCGTCGAATTTCTTTCTGTGGCTTGTCGTTTCCTGAATGCAGGCGTGCGTAGACAAATCCCACAGGCGAATTGAACAATCGTGGCTTCCGCTTAATAAATAATTGGCACCACTTTTGTGCTCAATTGCTACCGAGCTAACGGCGTCCAGGTGGGCAACTAAAGACGATACGAGTTTGCCAGAATTTATGTCGAACATTCGGA…
400	Contig7250_WUSTL	CCTTTTTTTTTTTTTTTTTTTTTTTTTTTTTTAAATGGAAAAATAAATATTTCCTCATTAAATGACATCCAATAAAACAATTCAAAATAAAGTGTAGGAGACAAACATTAAATGCACAAATTCCTTAAGTGAGGGACTCATATAAATACTTTTGCAATCGCGTCTGATCCGCCACTGGCGAAATATTGCAAGTTCGGGTGCACCGATATATCATTGATAGATTCGTCGAATTTCTTTCTGTGGCTTGTCGTTTCCTGAATGCAGGCGTGCGTAGACAAATCCCACAGGCGAATTGAACAATCGTGGCTTCCGCTTAATAAATAATTGGCACCACTTTTGTGCTCAATTGCTACCGAGCTAACGGCATCCAGGTGGGCAACTAAAGACGATACGAGTTTG…
402	Contig2254_WUSTL	CCGGATTCCCGGGATATTTATTTGTCAAATCCAGTTGTCAACCTATTTTACTAAATCGTAGTCCATATGACGATACCTGGAATTTTGTATAACTTTCAAGTTGAACCTCAAAATCAAGCCTCATTTTTGGTAAAATGGAATTGGGAGTCGCAAGTCAACAAAATTGCCTATTTTCAAATATCACATTCCTATCAGCATCTGAATGAAACAAAAACGTTTTATTCAACATTCGTACCAGGCACTTATTCGTCCAGCTATACGGTTCGCAATGTGGAACCGCAGAAAATGTATCAAATCTGCCTCATGGTATTCACCAGAGACTTTAAATTGATTCACTTGAAGAATAAAACCCAAAGTTTTCCAATTTTCAATAAATCTTCCAATATATCACCTACAAAA…
403	Contig2255_WUSTL	ACAGTTTCGGTCCGGATTCCCGGGATCTGTCATACATCAACAAGTGCAATCCTTCCATCATCCGGCATTGTTGTAAATTTGGTAGAGAAAAGTGCCGTACCGAAGAACTCAATATTATCCAGTAGTTACAATTACACGAGTATAAACGGATATCTGGAGATTGTCAATCTTAAATCCAAATCCTTAAAATATCTTCCAATTACAAGTATTTTTGAAGAACCGAGAATATTTCAATGGTTGAAAGTTAACATTCCTGATGTATTTATTTGTCGGTTGAAAAATGATGTGATAACCATGGACAATACTGGATGTATAAATAAGTGGACGGTTTGTCCTGAAAAATTGAACAGCGAACTGCTTGAATGGAAATCGACTATTGGAATTGGAAATGGAAACGAG…
405	Contig2269_WUSTL	ACAGTTTCGGTCCGGATTCCCGGGAGGCAATGAAGAAATTATTCACGTTCTTATTGGGCCTTGCTTGCTGCTAGCGTGTAAAAATGGCGACCTGGAGAAGGTTTCCAAGTTTCTAAATGGTTCCACCATTGAATATTGTGATAAGGTGCAAAGGCGGCCAATCCACTGGGCATGTGAAAGCGGCAATATTGAACTTGTCAAGTTACTGATAAAAAGAAAATGCAAAATTACTATAAAGGATAAATCTGATTTGTCCCCACTGGACATCGCTAGAAGGAATGATAACAAGGAGCTCGTGCAAATTATAAAGGATGCAATATTGGTACAGGAGCCCGAACGGGAACTGGAACTCGAGCGTCAAGAGCAAGTGGAAAAACTAATTGTAGCGATGGGCTTGAA…
406	Contig2271_WUSTL	GGATTCCCGGGATCTAAAAGTGGCTCGGGAAAAAATTTATTTAAAAGAAAAATTGAATCAGACATGAACTTATTTGCTCCTAAGCGCGTGAAAATAGATAAACCTACAACTAACCCTTTAGAATTTGAATTTTGTATATTCTTTATTTGCAATTTACGAATTGATTTCTCACAGGTATTAAACAACAGAAAGAATCGTATATAAAAGGCATCAAAGTGGATTTATTGCGTGGTATAATAGTTATTATAAGTGAAATGAATGATATAAAAGTGTAAATAAGATCCGATTGAACCGAATAGAGTTTGTGTTTACACCGACGGTTCATGTAGGAAACTGAAAACCGGCTGCATTGCAGGTTATGGAGTTTATTGGGGCAAAAATAGTCCGTGGTAATTTTGG…
406	Contig273_WUSTL	TTGTAATAAACGGTCGAGAACCAGGAATATATAAAACATGGCCTGAATGTCAACGACAAGTTGATAATTTCCCAAATGCTAAGTTTAAGGGGTTTATGACTAAAGAAGAGGCAGATAATTATATTGATATTTCTAAAAGTGGCTCGGGAAAAAATTTATTTAAAAGAAAAATTGAATCAGACATGAACTTATTTGCTCCTAAGCGCGTGAAAATAGATAAACCTACAACTAACCCTTTAGAATTTGAATTTTGTATATTCTTTATTTGCAATTTACGAATTGATTTCTCACAGGTATTAAACAACAGAAAGAATCGTATATAAAAGGCATCAAAGTGGATTTATTGCGTGATCCGATTGAACCGAATAGAGTTTGTGTTTACACCGACGGTTCATGTAG…
406	gnl|ti|1608870242_WUSTL	CGGCCGCCCTTTTTTTTTTTTTTTTTTTTTTTTTCACAAAACAATTCATTGCATTTATTAATTGAAATATCAATGGATAATCTCATTGAGCCATTGATCTGCACCGAGATTTGCCAGCTGATCTGCCGCCTCGTTACCCGGGTTACCGGAGTGACCGTTCACGTGCTCCCAAATGATGTCCAGCTTTGTGCTGAGAATCAGGTTATCCAATTTCTCCAGAACATCTCTGCATTGAGCTTCCTTGTTTCCCGATGTCATCCAATTGTTTCGCTTCCATTTGCCGATCCATTTCGTCATGCAGTTGATCGTGAATTGGCTGTCTGTGAAAATCCGCAATTTATCGATGCCGTTTTTGCTCGCCGTTTCCACAGCACTGATGACAGCAGCTATTTCTGCCCG…
408	Contig2283_WUSTL	TCCCGGGATCTCTGATGGAGGCTGTGGAAGGTCTGGCAACAGTTCCCGGCACAACGACAGACAGTGACGACCGGATTCCAATGGCCACCCCGGAACAGTTGGAATATTACACAAAGTGCTTTCAGACAATCCAAACCAGTTCAGACAGTGACCAAGTGTCCGCCAGTGACGCAATAACAATATTCAGGATGCACAACTTACAGGATGAATGTCTCGATAGGATTCTATATTTGATCAGCATCACAGCAGAATCACAAATAACTCTGGTCGAATTCAGCAAAGCTCTTCATTTAATTACTCATGTCAAAAATGGGTTTGCATTACCGGAAACCTTGCCAGAAAACTTGCTTCCTGTTGAATTTGAGCAACCAGATGAACCATTTTCTTTCGACTTGTCCG…
409	Contig2386_WUSTL	CAGTTTCGGTCCGGATTCCCGGGACACTCACCCTCTCCGGGACACAGGATCAACTGCGATGTCGGAAGTCGCCAACTCATGGTTGCAGAGCAAGGCGAATCGAAGTAGTTAATACAAAACCCATCGGAAGGTTAATTTTATTTTTCTCAAATTTTGTTTATTAGAATGAACGAATGAAAGCAAAAAGTTAATGAAAGTGCCTTGAACAACAACTTTATTTATCTGTTTAATGTCACGATTGAGATAGACCATGGATGAAGGAGATGAAAATGTTTCTAATTTGGATCACCGCCCTGTGTGAGTTACGTCAGTGGAGGGCTCATTTCATTATTAGATACATCTCGTAGGAAGGCAGATTAATCGTGAATTCATTTTAGACGTCAAATTCATTATCAATCT…
409	Contig4290_WUSTL	ACAGTTTCGGTCCGGATTCCCGGGATTTTATTTTTCTCAAATTTTGTTTATTAGAATGAACGAATGAAAGCAAAAAGTTAATGAAAGTGCCTTGAACAACAACTTTATTTATCTGTTTAATGTCACGATTGAGATAGACCATGGATGAAGGAGATGAAAATGTTTCTAATTTGGATCACCGCCCTGTGTGAGTTACGTCAGTGGAGGGCTCATTTCATTATTAGATACATCTCGTAGGAAGGCAGATTAATCGTGAATTCATTTTAGACGTCAAATTCATTATCAATCTGATTGAACATTACTATTTGTTCACATTTCTTTTATTATCAGGAATGTCTGAACTACTGCCGGATTATTCTTGGTTTTACGATGAAAGGGAAACTCTCTATATCACAGGCC…
409	Contig6329_WUSTL	TCCCGGGATTAAATGATGAAAATACACGTGAATTAACTACCAGTTGGAGCGCGAAGCGAAGCACATGATGAACTATATAAATACAATACCAAATGTGAATGTTATTAGTTATTTATGATAAATCCAGTGAAACTGAAGATATTAGAAGAGGTACACTCGAAAACACCAGTATTCCACTCACCCTCTCCGGGACACAGGATCAACTGCGATGTCGGAAGTCGCCAACTCATGGTTGCAGAGCAAGGCGAATCGAAGTAGTTAATACAAAACCCATCGGAAGGTTAATTTTATTTTTCTCAAATTTTGTTTATTAGAATGAACGAATGAAAGCAAAAAGTTAATGAAAGTGCCTTGAACAACAACTTTATTTATCTGTTTAATGTCACGATTGAGATAGAC…
410	Contig2288_WUSTL	CAGTTTCGGTCCGGATTCCCGGGATGGAGAACAATAAATTCCGACATAATATAATTCAATTACAATCCACACCAATAGAGAAATGCGAAAGCTCCACCAAATTCCTGGGGAAAAATTCTGACTCCTGAAAGCAAAGGTTAGAAAAGTAAATAAAGGGGTAAAAACTTGAGGCCTTTCCGTGGTATGAGATACAAGGAATCTTTCCACACCGACTAAATCCAATAAAATTTTCAAATCCAATATTAATAAACAAACCATTAGAATTTAGGCCACGCTAATAATAGTCTATCCCGCCCCAATCAGGCGATAATCCCTAATAAATCAACAATTAATTATTCCATAAAGTTAACGATCTTACGTATCAAGAACCAAGTTGTTTGCTGACGAGTGTTCTCCCAC…
411	Contig2290_WUSTL	CAGTTTCGGTCCGGATTCCCGGGATCCATTATTTGATAAAATTGGTAGCAAACGACAACGGAAATCCGAATTTATCAACAGAAATAAAAATCAACCTCTATATATCTTCCAAATCGACATTTTCTACAGTCATAAACATTTCAGACGATCAGTTCCGAGTGGTCATTGTCATCGCTATGGTAACCATGGGAGGGGTCGTACTCCTAGGATTGTTCATATTTCTCATGTTCATGAAAAAGCGATCTGTCAAAATGCAGAACGAAAGAAAAAAGTTCAAATCTTCTGAAGTTGGATTTGGTCAGAGTTTGGATGGATTTTGCAGCAACGACAACCGATGGGCAGATGTCATGTACTCGCCGGTCAACAATTTGTGGTACGGAACCGCCAATATGCACTACG…
412	Contig2292_WUSTL	CCGGATTCCCGGGATCAACTGCAGGCAAGTTGAAACCTGCGAGGTCACTCGGGCTAGCCGAAATTGGAACGCATTCAGCGCGCAAGCGTGGATCGTTCAAAAGCATAAAGCGGTTAAAAAATTGAAATTCCTAAATTTGAAATGAATTATTTTTTGTTATTTTTAATTTATTTTAATTAAATTATTTATATTTTTTAAGTTTATTACATTTTTTATATTATACAAATAAATTGGAGTTTTTTAAAAATAATGGTCTTTGAAAATTTATGAAAAAGTCATAAATAATCACAAAATATTCATTTTTGATTATGAAATATTTATTTTAAAAAAATTTCAGGGAATTCTTGAGATTCTCGAGAAATTAAATTTGGAATTTCTTATAAGGCTTAGAAATAAAAT…
412	Contig4956_WUSTL	CCTTTTTTTTTTTTTTTTTTTTTTTTTTTGACCAAGACAACTTTAGTAATTACGGACACATTTATACATTTGTATTCATTTGAAAACATAAAAATCAAAAAATGTTATGCAATTATTTTAATGCTTGTCTTTATACAATGTTTTTATTTCATTGTTTATCATTCATTCTGACAAACCATGTTGGGAGATCCTTCGATCTTGACATTCTCACATACAACTGTCCACACGAGAAGCACTCGCCCATACTGCCCACTGGTGAGGCGAATGAAACACAAGTTAAATCGAGCACCATATTCTGTGGCAGAATATTTTAGAAAATCAATATCCATTCCTTACTTAGATTCTTTTGTTACGTCATTGAATGGACCTTTTTCTGAAAACCATAATATACTTAAAATT…
413	Contig2293_WUSTL	ACAGTTTCGGTCCGGATTCCCGGGATCGAAAATTTGGAGAGAATTGTCAAGGATGAATTAAAATTTCGAGGAGTCAAAGGAACTACTGGAACTCTGGCGAGTTTCGTGCAAATGTTTGATGGGACCATGAAAAGGTCGAGGAGTTGGACGTTCTTGTTAGTGCTAAGGCTGGGTTTCTTCACCATTTCCTGGTAACCGGGCAAACTTATCCTCGTAAATTGGACTTTACCATTCTGTCAGCGCTGGCTGGCCTTGCAGCCTCGCTGCACAAAATATGCACCGATATCCGAATACTGGCCAATATGAAGGAAATTGAAGAGCCGTTTGATTCTGATCAGGATGGGTCTAGTGCTATGCCGTATAAGCGTAACCCAATGCGATGTGAGCGCATCTGTTCTC…
413	Contig6062_WUSTL	GCCCTTTTTTTTTTTTTTTTTTTTTTTTTAAAAGTCAACAAACAATTTACTAAATTCAGATTATCAAAAAATGTACACAAATTTCAACAGGATTACAAATTTGAAATAAAAAACTAAATTTTTGCCAGAATCCAACTGGGTGCTGCTAAGTTGCTTCCTTGACTAAACTTTCAATTCGGTTTTCTCATCGAACAGATGTTTATATTTGTCCAATGGTTTCAAGGCGGTCTTGAGGAACCGATCAACTTGTTCCGCTGATCGCCCAGTGAAATTATACGGATTCAATACCTCTTCAATATCTCCATGGATTTTGGCAAAATATGGCTCAGCACGCAGTCGTTCAATGAAGTCGTTCCCTTTACCGTACTCCTTGACATTCACTGCTGCTTCTTGACTAAT…
413	gnl|ti|1389000535_WUSTL	ATGAAAAGGTCGAGGAGTTGGACGTTCTTGTTAGTGCTAAGGCTGGGTTTCTTCACCATTTCCTGGTAACCGGGCAAACTTATCCTCGTAAATTGGACTTTACCATTCTGTCAGCGCTGGCTGGCCTTGCAGCCTCGCTGCACAAAATATGCACCGATATCCGAATACTGGCCAATATGAAGGAAATTGAAGAGCCGTTTGATTCTGATCAGGATGGGTCTAGTGCTATGCCGTATAAGCGTAACCCAATGCGATGTGAGCGCATCTGTTCTCTTGCTAGACATGTAATGACCCAGTGTTTTAACCCGTTGATGACCGCGTCCATCCAATGGATGGAACGCACATTGGATGACTCTGCCAATCGCAGGATTTGCATTCCGGAAGCATTTCTAGCCACTG…
413	gnl|ti|1450454409_WUSTL	CCTTTTTTTTTTTTTTTTTTTTTTTTTAAAAGTCAACAAACAATTTACTAAATTCAGATTATCAAAAAATGTACACAAATTTCAACAGGATTACAAATTTGAAATAAAAAACTAAATTTTTGCCAGAATCCAACTGGGTGCTGCTAAGTTGCTTCCTTGACTAAACTTTCAATTCGGTTTTCTCATCGAACAGATGTTTATATTTGTCCAATGGTTTCAAGGCGGTCTTGAGGAACCGATCAACTTGTTCCGCTGATCGCCCAGTGAAATTATACGGATTCAATACCTCTTCAATATCTCCATGGATTTTGGCAAAATATGGCTCAGCACGCAGTCGTTCAATGAAGTCGTTCCCTTTACCGTACTCCTTGACATTCACTGCTGCTTCTTGAC
413	gnl|ti|1463475851_WUSTL	AGGATTTGCATTCCGGAAGCATTTCTAGCCACTGACGGTATGCTGATGACATTTGATAATGTTTCAGCTGGACTCGTCGTTTATCAAAGGATGATCGAGCAACATATAACCGCGGAATTGCCCTTCATGTCGACTGAAGCCATTTTAGTGAAAATGGTTCAAATGGGCGAGGATCGGCAGGTTTGCCATGAGAAAATCAAACGAATTAGTCAAGAAGCAGCAGTGAATGTCAAGGAGTACGGTAAAGGGAACGACTTCATTGAACGACTGCGTGCTGAGCCATATTTTGCCAAAATCCATGGAGATATTGAAGAGGTATTGAATCCGTATAATTTCACTGGGCGATCAGCGGAACAAGTTTGATCGGTTCCTCAAGACCGCCTTGAAACCATTGGACAA…
413	gnl|ti|1463482194_WUSTL	ACCGGGCAAACTTATCCTCGTAAATTGGACTTTACCAAGTCACCTGGCTGGCCTTGCAGCCTCGCTGCACAAAATATGCACCGATATCCGAATACTGGCCAATATGAAGGAAATTGAAGAGCCGTTTGATTCTGATCAGGATGGGTCTAGTGCTATGCCGTATAAGCGTAACCCAATGCGATGTGAGCGCATCTGTTCTCTTGCTAGACATGTAATGACCCAGTGTTTTTTTTTTTTGATGACCGCGTCCATCCAATGGATGTTTTTTTTCATTGGATGACTCTGCCAATCGCAGGAGTTGGATTCCGGAAGCATTTCTAGCCACTGACGGTATGCTGATGACATTTGATAATGTTTCAGCTGGACTCGTCGTTTATCAAAGGATTTTCGAGCAACATA…
415	Contig2296_WUSTL	ACAGTTTCGGTCCGGATTCCCGGGATGCTTCAACTATCAGTTTCAGCTGCATCAGTAAATTTCTCAAAGCTTATTGCTTTGGTACGTTCTTTCTGCTTTTCTCGACTTGCCTTAGCCAAATGATATTCTCTGGCTTGCCCGATAATAAATGGATCAAAGCTTATCAAGATGCTCAGTCATTCAGATTTAGTCATTATTTCATCAGTTTTCTTTCTTTAAGTTATCTGCATGCTATGAATATTGAGCACATCACTGATCCTACGATCAGCCGCAATGCAAGGCAAATAGTTGACCCCATCTCAATTGAGTTGCCTCGATCTCTCATTGACGTTGTCACGTTGTGGAATCTGCCGATGCATTTCTGGCTGAAAAATTACATTTTCTTTCCTTGTCGACGAT…
418	Contig2314_WUSTL	CAGTTTCGGTCCGGATTCCCGGGAATTAATAATAATTATAATAATAATGGTATTAATAAAATTAACAATAATAATTTTGTTAGTGGTAATAATAATACTAAATTTAATGATATTAATAATACCAGTAATAATAAATAATGATGATATAATAACCATGATAATAATAAGCATGGTTATTAGGTTAAATAGTAGTGACAAATGAAAATGATTAATCATAATAACCACGAAAAATTTACTAATAATGAAACTGGCAATAGTAATAATGATGTGTCTAGCGTGATTTGAAATAAAAGTGTCGGTGTTACACTGGCAAAATTTATGACGATGTATTGGATGACTTGGCTAATTTCTCTGACTGCTATCAGCACGATTAATCTAGTTGGCTCGTTCTATGATTTT…
419	Contig2315_WUSTL	GTTTCGGTCCGGATTCCCGGGATGATTGTAGAAAAAGGTTATCAGGAAATAGATACTCCAGTTAGTGCAATCACCACGAAGGTTAAAGGAATAGGATTTAGAAACGTATCTGATAATCCATCATACGGAGTGCTAACCTGGGACACGGCGGATTATGTTGTACCCCCTCAGGAAAACAATGCATTTTTTGTCATAACAAACGCTGTGATTACCCCAAGACAATCGCCAGGAGTCTGCAGAGAAAGTCCAGATGTTCGAGACGCTCGGTGCAAAAACGACAGTGATTGTCAAAAAGCCAGTAATTTAATCACAGCCTCTGGGATGTTTACTGGAAAATGCTTAAACTATTCAAAGAAATTTGGATTGTGTGAAATCCGAGGTTGGTGTCCAGTTGAAAAT…
421	Contig2325_WUSTL	TAGACAGTTTCGGTCCGGATTCCCGGGATTTTTTTTTAAATGATAAAAGTGAAGAGATTTTAAATTTATAAAAACTTAGGTACTGAAAATGACCTCCAAACGCCATATGAATTAAAAAATAAGATATACAAAACCCGTATAAACATATTGAGCACTGGATTTGATTGCAGATTGAAACTCATTTGTTATTAATTTGTAGTTTTACTAAGTCACCCCACCATAAAGCGCAAAAGCAGAAAACTTTGGCGAGTTCTACTTGTCAGTATGTCAAAAGGTTAAAACTCTAAAATATATTCAAATTACATAATGAAAACTCTTTAGTATGTTTTAAGTCAAGAAAATAATAAAATCACTCGCATTTTAGTTTCGCGTTGCTTGGGAATTCTTTTATTCAGTATT…
423	Contig2331_WUSTL	CAGTTTCGGTCCGGATTCCCGGGATATTCTTTTGAAGTTGATGCCGAAAGTCACGGTTCTCAAAAAACCAAACGAATGTTTTCCAATTCAAGTTCTTTCTTGTGTTGATGCTGGTGCTTCATCTTTTGTTGCACTTCTTTCATTTGTTTGAAGTGGAATCACGTGCGTTCGACCCCACCCAATCTTTCATTTGTCAGACTCAGCTCTCTCGAGTCTTTTCGTGGCATCAAACATCTGTGACAAATCCTTATATAGTCTCTCTTTGCGTCATGGGACTAAAAAGTAATGTGTTTAAATGTAAAAGTTTATAGTTTACTAAAATCAATTTTTTGCCATGACATCAACTTTACTTCATTCACTAATCCTCTTCATTTTCAGGCACTCATGTTGATAAACCAA…
423	gnl|ti|1484633868_WUSTL	CCTTTTTTTTTTTTTTTTTTTTTTTTTTTTTTTTAACATAAATAAACGAGATTTATTGTAGAAAAATATGATATATTTGTCTAATTGAATTTCAGAATTTCGGTAAACAAATATGTAATTTAAACTTATTTTCTTTAGGAATAATTTTCAAGAAACATAATCAACACATGAATGTCATTGTAATCAAATTAAGACGTAAAAAATCTGTTGTCACAAATTTTCATTCATGAATTTGAAAACAATCCAAAATTCCAGAATTTTTTCATTAATGAAAGAATTAAGATATCAACCAATTGTTATTTTTTGGTTGATTGTTTTCACAATTGTATTAACGGGATTTATCATTCATACGTATTATCTCTACCAACGGTACATCGAGGAGCCGATTGCAAACATCTT…
424	Contig2332_WUSTL	GGGATATCGAACATAAAAGCCAGAACATTTGAAGAATTGTCAGCTCAAACTAAATCAGCATTGGAAACTTTTAACGCTAAACAAGCCGATTTAATTATAGATGCCGACAAAGATGAAGCTACACATGGTGTCTTTAGAGCAGGTACATCGAATAGAATTTGGCAAGAAGTTTACAAAGTTATCGATTCATCTGATGTTTTATTGTACGTCCTGGATGCTCGAAATCCGATGGGAATGAGATCGGCTAAAATTGAATTGGATATTAGAAATAAACAAAAAAAATTAATATTCATTTTGAATAAGGTCGATCTTTTGCCCGCTAGAGTTACGAGACATTGGGAAAGAGAATTGAACAAGGAGTATCCTACTGTCATGTTCTATGCTGACATGAAACATCCA…
424	Contig6257_WUSTL	CCTTTTTTTTTTTTTTTTTTTTTTTTTTTTTTTTTTTAAGACAAAAAATAATTTATTAAAATTTCGTCCGTTTCATTTTTACATCGACTTCCTTGTAATAATGAAAGCCAACTTTCTTGTCTCTGCTCGCCCGCTCCAATCGTCTCCTTTCCTTGCTGGTCATTTTCTTTGCCACTTTATTCGCTGTGGTTTTACTTTTCTTGGCTTTTGGCACCTTTATTTTAACACCTGCATGAAATTCGTCAACGTTCTTATTCTTTTCCTTCTCCTCATCATCACCCTCCTCTTTCTCATCCTTATTTTCCTTCTCCTCGACAACGTCCTCCAATACTTCATCTCCATCACTATCTTGATTATTCATCTCCTCGACAAGTTTAACTTTCTTTTCTTTTTCTAATT…
424	Contig6966_WUSTL	CCTTTTTTTTTTTTTTTTTTTTTTTTTTTTTTTTTTTTTTTCAAAAACAAAAAATAATTTATTAAAATTTCGTCCGTTTCATTTTTACATCGACTTCCTTGTAATAATGAAAGCCAACTTTCTTGTCTCTGCTCGCCCGCTCCAATCGTCTCCTTTCCTTGCTGGTCATTTTCTTTGCCACTTTATTCGCTGTGGTTTTACTTTTCTTGGCTTTTGGCACCTTTATTTTAACACCTGCATGAAATTCGTCAACGTTCTTATTCTTTTCCTTCTCCTCATCATCACCCTCCTCTTTCTCATCCTTATTTTCCTTCTCCTCGACAACGTCCTCCAATACTTCATCTCCATCACTATCTTGATTATTCATCTCCTCGACAAGTTTAACTTTCTTTTCTTTTT…
424	gnl|ti|1450464682_WUSTL	TAATGAAGTCGATTGATTTGATTGATTGTCCTGGAACTGTGACGTCAGAGAAGGATGATAAGCTGTCGGAAACCGATTTGATATTGCGTAACTCGATTCGAGTTGAAAAAGTCGAGGATGCAGATCGTCACATTCCCGCGTTACTCCAAATCGTCAATCGAGAAGTCGTCGATAAACTCTATAAAATCAATCGACCTTATAGTTGTTCCGAGGAATTTCTCGAAATGGTTGCCAGGAATCGCGGCCGATTGTTGAAAGGCGGCCAACCGGATATTCTCACTGTTGCCAAGGAGATGTTGAAGGATTTCAACAGTGGCAAATTGGCCTGGTATGTAAAACCACCGACTTACGACAATTCCAAGGAAACTATGAAAGATTATGACAACAAAAACTGGCTGA…
424	gnl|ti|1450467013_WUSTL	AACATGCCTAAAATAAAAAAGAACAAACCCGATTTTAAAACTTTACAGCCATATTTTAAACGAAAAATAGCAGTAAAAGAATCGAACATAAAAGCCAGAACATTTGAAGAATTGTCAGCTCAAACTAAATCAGCATTGGAAACTTTTAACGCTAAACAAGCCGATTTAATTATAGATGCCGACAAAGATGAAGCTACACATGGTGTCTTTAGAGCAGGTACATCGAATAG
424	gnl|ti|1463479247_WUSTL	TTCGAGTTGAAAAAGTCGAGGATGCAGATCGTCACATTCCCGCGTTACTCCAAATCGTCAATCGAGAAGTCGTCGATAAACTCTATAAAATCAATCGACCTTATAGTTGTTCCGAGGAATTTCTCGAAATGGTTGCCAGGAATCGCGGCCGATTGTTGAAAGGCGGCCAACCGGATATTCTCACTGTTGCCAAGGAGATGTTGAAGGATTTCAACAGTGGCAAATTGGCCTGGTATGTAAAACCACCGACTTACGACAATTCCAAGGAAACTATGAAAGATTATGACAACAAAAACTGGCTGAAAGAGCAAGCAGCAATCGAGGCGGCCGAATTGAAAGCCCAAGAGAAATTAGAAAAAGAAAAGAAAGTTAAACTTGTCGAGGAGATGAATAATCAAG…
425	Contig2334_WUSTL	CAGTTTCGGTCCGGATTCCCGGGATGACAAAATGTGCTCAATTAATAAGTGAAAATTGTCAAGTTGATTTTCTGGATTTGAATTGTGGATGTCCTATTGATCTGGTCTGTAACAAAGGTGAAGGCTGTGGATTATTACGAAACAACAGGCGATTAGAAAGTATTGTAGCTGGAGTGTCGAGTATCATTGACTATCCCATGACAATTAAATGTCGAATAGGATACAATTTGAAAGAGAAAACGACTCATTTGCTTTTGCCTAAACTGAGGGATATCGGAATATCGCTTGCTACTGTGCACGGCCGGACACGCGAGCAACGCTACAACAACAATGCGGACTGGGATTATATCTCCCAATGTGTGAAAGCCGCTTCTCCTATGCCAGTATTTGGCAACGGGG…
426	Contig2336_WUSTL	CAGTTTCGGTCCGGATTCCCGGGATCCAGGTAGTCGAAGAAAAAATTGAGTAAAGTGCGGGTGAGCAATATTAAGGAGGTATCGAATTTAATAGAATTAAAGAAACAAAATAAACTGTCGTGCCAGAAAATTAATTACCCCTCGGGAAACCTACCTCTTGATAACCACTAATTATAATTGAAAGAAAGGTGCAAATCAGTTGACAACTTGTATTTGTTATAAATTGGGAATAAAGTCTTTCTGTGTTTGGTTTGATTATTAATTTCTAAAGGACACGAGGAGTCAGAGGATAACCTACTTTAATAATAATAACCTAACACATTAAATGAGTTAGTTATAGTTGATAAATATACTTTCAAGTAGCAAAGTAACTCGAAAGAAATAAATGAATTAAAATAA…
427	Contig2337_WUSTL	AGTTTCGGTCCGGATTCCCGGGATGTTCCGTTGCTAACATATCCATTATTGTCCTGGCCCACAGACAATTTGGGTATTATATACATGGGCGTAGCGTGCATGGTTCCGCAGATGTATCGCTTTCTGAAATGTATGGTGCACTACAGAAAGAAAATGCTGGCAGTTGCGCAAAACGAGGCTTGGAAAGTGATTCGATGCAACAAACCTACATTATGGCTCTTCCTAACAATTTTCGAATAAATCTGGATAGTGTTTATCGCCCTGGCGGAAATAGGTTATTAGAAGATGGTAGAAACATGCAATATTTAGAAGTGAATAAATTTCTCGACAGATTTATTAATAGGACTCATGATCCTCGAATTCTTTTTCGATTTCAAGATAGAAAATTTTTTGAAGATA…
428	Contig1905_SE3	TTCTACTGAAAATCTAGATCTGATCAGAATTGAAATATGAATCCAATATCAATTTGTGCCGTGCTGCTTTGGGCAGGGATTGCATTCGGATGCGAAGAATCATCAGAGTGTAAATCGTCAGAGGTTTGCTGGTCCGATGAATGTTCCACCATTTGTAAGCGAGATCTCGCAATAGCAAAACGCGATTGTGGTGGTACTGGATGCTTCTTCCCTCGGTGCGATACCCACGGGTATTACAACGCAATTCAATGCAAGTACGGAAAATGTCACTGTGCAGGAAGAGATGGAGAGCAACTTACAAAACCAATCGCTGCCAGATATAGCACAAATTGCAAATGTGCAAGGGACAAGGATGACTATAGGCGACTTGGTATTCTTGGAAAGATATTCGTTTGTAAC…
428	Contig2346_SE3	TCTGATCAGAATTGAAATATGAATCCAATATCAATTTGTGCTGTGCTGCTTTGGGCAGGGATTGCATTCGGATGCGAAGAATCATCAGAGTGTAAATCGTCAGAGGTTTGCTGGTCCGGTGACTGTTCCACCATTTGTAAGCGAGATATCGTAATAGCAAAACGCAAATGCAGTTTTATGGGATGCGTAACCCCTCAATGCGATACCCACGGGTATTACAACGTAACTCAATACAAGTACGGAACATGTTACTGTGCAGGAAGAGATGGAGAGAAACTTACCAAAATATTGGATGATTGCCGTAACGCAAATTGCAAATGTGCAAGGGACAAGGATGACTATAGGCGACTTGGTATTGTTGGAAAGACATTCGTTTGTAACAGCGATGGAAGCTATGCA…
430	Contig2351_WUSTL	AGTTTCGGTCCGGATTCCCGGGATGGCACTTGACCACAAAACTGGTGAATGTGTTGCAATAAAAATGGTGAGAAATGAAAAACGGTTTACACGACAAGCAGCGGAAGAAATTCGTTTATTGGAATTGTTGAAGAAACAAGATCCCGATTCGAATTGCAACGTGATCCACATAATAGACCAGTTCATTTTTCGAAATCACGTTTGCATGACATTTGAGCTGCTAAGCATAAATCTCTATGAATTGATTAAAAAGAACAAATTCCAGGGATTCTCTCTTCAGCTTGTTCGAAAATTTGCCTATTCTATTCTGCTATGCCTTGAACTGCTTTATAGAAATAAAATTATTCATTGTGATCTCAAACCAGAGAATATCCTCTTGAAACAACAAGGCCGCAGTGG…
430	gnl|ti|1463482134_WUSTL	GCCGATGGTTCGGTGATATTGAAAGGTGGTCGATCAAAACGTGGCCGCTTTCGAGGCCCTCCGGCATCAAAAACCTTGAGCACTGCTCTGAAAAACTGTGATGACCAACTGTTTCTTGATTTCACTCTGAGATGTTTGACTTGGATTCCTGAAACGCGAATGACCCCAAAAGAAGCCCTGAAACATCCATGGTTAAGACGAAAACAAATCCCAGGAAATTCCATAACAAAAACAAAATATTCGAACAACATAGACGGCAAGGACGACCCAAACGGATTGAATTTATGATCAATAATCTCACTAATGTTTGTAATAAAGAAAAAAAAGAAATAACTAAATGAGAAAAAAGTGAAAACGTTTTGATTTTTTTCTTTCAAATTTTCCATACTATTTAATTTA…
430	gnl|ti|1608869038_WUSTL	CCTTTTTTTTTTTTTTTTTTTTTTTTTCTAAGTGTAAAATTAAATTCTTACAAAAACTCTTACACACAAGATCCACATCAAACTCACAGACTAAATGTTAAACATTTTCTGTTCCTACAGATTTTCCGGTTCCACCGCGTTAAAATTATCAATAAATAAATAAACATTTTTTTCTTTTTCAGAAATAGTTACATTTTTTATTGGAGAGGTTCTGCTTGGAAACTAAGCAGTCAAACCAAATGTAATAATAATAATAGTTATTATTATTATTGTTATAATTAAAAATAAAAAATAATTACAAATCTACCAATGAAATTAATCGACCAATAGAAAAATACATTTCACAATTCTCTATAGAAAAACTTTCTCGTTGGATTTGAGATAGTTTCCAGCTAAATT…
431	Contig2353_WUSTL	CAGTTTCGGTCCGGATTCCCGGGATTTCTATCGCTAATATTCTTGAGAATACAGAAATTAACCGGTATGAAATTGGCTCGGAAAACGAAACTATATTCCAAGTTGAAGCAGTAGCTAATGGAGAATACATAAATGTTTTAGTCCGCTTCATAGAAAGTGTTTGTTTATTGAAAGTTTTTGAAACACAAGATGGATTGAAAATATCTAAATCGGGAAATATCAATTCAATGGATCAATTTATGTCATGCAAACTGGGAAATAATTACACAAGAGAGTTCGTCGGAACATTTTCTGATAAAATGGAACTCTATGATTCCCAAATCAATAGAAGTATTTGGTGCAAATCCACGGTTTGCTACTCATCTGTAATCGATAAATGGAATGAAATACAGTCAACAA…
431	gnl|ti|1484634000_WUSTL	CCTTTTTTTTTTTTTTTTTTTTTTTTTTGAATAAAAATAAATTTATTTTAGAAAATATCTTAAAAAAACAGTTTTTTTTCCAATATTTCATTCCTGCAGTGCTGGAGATTCTCACTATTCCTTCTTAACGGGGCTGGGTAAGCCCAAAAATCTTTCCATATGTCCAATTTGTTGATTGGTTTTCGTCAATAACTTACATGTAATCATATCAATGTCCTCGTCAGAATTTTCGTTTTCCATAAACTGGAATCGATTTTTGACATCAAAGCAATTTAAATGGTCTTTTTCCATCGAACAATGATTATACAAATCACTTGTCAATTTATATTGATTTCCGATAATATTTCCCAACTGATCGAGAGTGAGCACAGACAACTCGTCTGTGCTGCGATTGAAATA…
432	Contig2357_WUSTL	AGTTTCGGTCCGGATTCCCGGGATTTTTTTAACCGAATGAACAAAATGAACATAGTTATCATAAATAGTTGTAAAACACAAAATAACATAACTTTTTATAATTTGTTTGTGGAATTCATAATGAATAATCCCGGTTTCATGCTGGTGGAGACCAGTGGCGTAGCGAGAGTACTTGGGGACCGGGGCAAGGTATATTTTTGGCGCCCTGTGCTTATTTAACAAAAAATTTTTGGATATCAAAACAGACATAAGTAAAAACCAAAAATATAAAATGTAGATTAATAAATTCTAAAATAATATTTTAAAAAATATAATAAAATATATAATAATATAATATTTTAAAAAGTAAACAATAAATATTGTTTATCACATTAAAAATAATTTTTTCTGGCTTTTACT…
433	Contig2359_WUSTL	AGTTTCGGTCCGGATTCCCGGGATAATAAATTTGGCTAGATAAATATTTTGAATAAACTATGTAAAAAATTAAATAATTTAAATAAAGTATGTCAAGTATTATATAAATTTTTATTATCGTTAATTATTTTTCGTTTTTTCATAATTAATTATTATTATTAATTATTTCTTTAGAAAATTATGAACAATAAATAATGTAAAAAGGTAAAACGTTTTTTGACTAAACCTTGATCAAACAGAGGGCTAACACAAACTAATTGAGACGCATGACAAATATCCATTAATGTACCGGGAAAATAATTAAGAGAGAGGATCGATAGAATTAAATTAACGTTGCAGATGACCAATCATTAAACGTTTTAATTTTAGAAATGGAAGCCACGAGAATAATTCATCGAG…
434	Contig236_WUSTL	GTCAGCTGTTGCTCCCTCAGCCAGTGAATCGGTTTCCATGACAAATCGCTCGGTGGCGCCGGCCTCCGGTGCCCTCGGTGCCTCCGGTGCCGCCAATAATACCAGCAACAACATGAACTGCTCTCACATCTATCTCTACATCTCCATGCACTTGTACAGCTCCCGCAGCCTCAAGGACTGGCTCCAGGAGCAGCAGACGTCACCAGCTACTCGGCCGACTACCCGATGCCTCCTGCACATATTTGCTCAGATAGTCGATGCGGTTGCCTACCTGCACTCAAACGGCCTCATGCACAGAGATCTCAAGCCGTCCAATATCCTGTTCGATAACCAGAATCACATCAGGATTGTCGATTTCGGTTTGGCCACCTCCATGATGCGCAGCAAGCCTCCGCCGAG…
435	Contig2362_WUSTL	TAGACAGTTTCGGTCCGGATTCCCGGGATCGATGGACCTCAAGCTATGATTAATTTGATCTGTGACGAAATACTACAGAAATTATCAGTCAGTCTAATATCAATCAAAAACTATAATTCGGTGTTTCTCTTGAAACCTTCAGCCAGTTTTTCCAGAAACAATTCAGAAAATTCTCCTTTGCTAAGTACTGCTCCATCACTAATGATGAGAGTGTCTCTAGATCCAGCCTCAGATCAAATAAACTTCACTTCAATACATTCTCGCAGCAAGAATCCAATTTGGAAAGACCAGTTGATGTTCAACTTCAACCGAAATGAAAAACGTGAACAGAACTTGGTTTTGATTCTTTATGAAAGCAACAGATTCTCCCGTTGGACCCCTGTCAAAATGGCTCATCAC…
435	Contig539_WUSTL	CAGTTTCGGTCCGGATTCCCGGGATCTGAGCAGCCACAACCGGAACCGGTTGAAATTGAAAAACCAAAGAAACATAAGAAATCCGTGTCATCATTAGATTCAGCAATTTTCTCATCGGCTTCGGGAATATTGAATCAAGTTCTCCTAGAAAGACGAGGAACAAAACGCAACAACGATGGACCTCAAGCTATGATTAATTTGATCTGTGACGAAATACTACAGAAATTATCAGTCAGTCTAATATCAATCAAAAACTATAATTCGGTGTTTCTCTTGAAACCTTCAGCCAGTTTTTCCAGAAACAATTCAGAAAATTCTCCTTTGCTAAGTACTGCTCCATCACTAATGATGAGAGTGTCTCTAGATCCAGCCTCAGATCAAATAAACTTCACTTCAATA…
435	Contig7016_WUSTL	GCGGCCGTCCTTTTTTTTTTTTTTTTTTTTTTTTTTCGCCATGGAATCTATTTATCACAAAATAACCACAAATGATGATTACATTCAAATGCTGATTTGCAGTCATCTACAATCTCAAAGTCCGTTCACTACTTCTGATGAAATGGGAACCATTGCTTCCTGCCCGAGGCCGGAATGTCTCTGATGAAGTCTGACCAGTAAGTGGATTCGGGGGGCCCGGTTCCCGAGTCCTGCCCGAAATTCAGATAATAGAGCGACGAATCCCCAATGATCATTTTAGCATCGCAAATTGAGATTCGGACATTCAAATAGTTCAAGCTTGCCAATGGAACTTTTGCCCGAACCGTTTCGTTGATCTGCAGCACTGAGGAGGGCTCCGGCTTGCCGGCCGAGGACTTT…
435	gnl|ti|1450463611_WUSTL	ATTCGGTGTTTCTCTTGAAACCTTCAGCCAGTTTTTCCAGAAACAATTCAGAAAATTCTCCTTTGCTAAGTACTGCTCCATCACTAATGATGAGAGTGTCTCTAGATCCAGCCTCAGATCAAATAAACTTCACTTCAATACATTCTCGCAGCAAGAATCCAATTTGGAAAGACCAGTTGATGTTCAACTTCAACCGAAATGAAAAACGTGAACAGAACTTGGTTTTGATTCTTTATGAAAGCAACAGATTCTCCCGTTGGACCCCTGTCAAAATGGCTCATCACTCATTAAAGGAAGTGACAACGAGTGGCAGTCATAATCTTTCTTTAGAGCTCGAATCGTGGAATGCGGATGTTCAAGCTTTTCGGTGAAA
436	Contig2363_WUSTL	GTTTCGGTCCGGATTCCCGGGATCTTTAGAGAAGCTTGCTGTCAAAACTAACTTCGAGACTTGCGATCAAGATTTTCTTTCACGATGAGAGGGTTTTGTATCATTATTTTGCTGCTTGCAAGTTTCTCCTCCGCAACACCTAAACCAATCATCACTAATGAAGATCTAATTGATGCACTGAAAGATACTTTGGATGCATTTGCCAAAAGAAGCAGTTCTCAAGGACCCAAGTCGTTCGTCCAAGGTGGAGATGCCCAAGGACCCAAGTCGTTCGTCCAAGGTGGTGACGCCCAAGGACCCAAGTCGTTCGTCCAAGGTGGTGACGCCCAAGGACCCAAGTCGTTCGTCCAAGGTGGAGACGCCCAAGGCCCCAAGTCGTTCATCCAAGGTGGTGACGCC…
437	Contig2367_WUSTL	ACAGTTTCGGTCCGGATTCCCGGGATAAGACATCTTATAAGGAATGCAATCGAGTTGGGCGACTTGCCTATTAAGATAAGTTAAAAGAATCTACTAATACTCAAGAAATCAACAATAAAGATTCAATTCAGATTCAATTCAGAAACCTCAGTCAGATATAAAAACTGATGAAGAAAAAGAAAATCATCATCAAAATTATTCAACAAATATATCTAAAACAGGAATGGGCAAACGTTTTTGATAGCAGGCCAATCCAAGAAATTCGAACGAGTTGGCGGGCAGGACATATTTTAAAGTTTAAAATTTAAATAATACAAGGCATGGTTTAGTATACTTATAATATTTTATAATATAAAATTCGAGGTTGAATGATTCGAAAATTGAAAAAAGTTTATGATT…
438	Contig2368_WUSTL	TAGACAGTTTCGGTCCGGATTCCCGGGATGTAAATTCTGTGATCTTGATATTTACTGTTTGGAACATTTTACGAGAACCGTTGATAGTTAATGCATACTATAGCGGAAGTTTAATCGGAACAGGATTGGACCGAAGCACCCCAGATCCACATAAGCCTGGGGAAAACGCTCTAGACGTTCATATACTACAGAGAATTCTTGGTCTGAAAAACTATGAACATTCTTGGATGTCAATGAATACTCCATCGATCATTTACGAGCAAACGAGTCTCGAAGCTTCAAATAATAAACAACTAGACGTTTTACTATCATTTAAAAACTTATCATTTACAGACGAAAAGGGTCAATTGATCAACACTTCTCAGAATCTTGATGCAGCCATTCGTCGGTGGATGGTCC…
438	Contig5551_WUSTL	CCTTTTTTTTTTTTTTTTTTTTTTTTTTTTTAATAAATCGAAATATATTCATGAGGTATGTGAAATCTCTCAAAAAAGCAACAATATTATCACGATCATTCTTAACAGCTACATGTGCAAGATTCATAAACTGTATAATCTATTGGTTTCCACTGGCATAGGTAACCACTGGCGTATTTGCTCGTTTTGTATAGATATCTCTTTACTAGTCTTTTTAATTGTTTCGGTTTTTTCACTTTCTTCACTCCGATCTTTCTTTTCTGTGATAAGTGTCTTTTAAATTGATGTCTTCTTAGTCTTCGTCTTTTTCTATCTTCGTGCATTAATTCTCGAAATGCGTTCCATTTCTCACCTAAAGGATCAGATAAACAAGTCCATTTGAGGACTTTTAAGGTTTTT…
438	Contig7185_WUSTL	GCGGAAGTTTAATCGGAACAGGATTGGACCGAAGCACCCCAGATCCACATAAGCCTGGGGAAAACGCTCTAGACGTTCATATACTACAGAGAATTCTTGGTCTGAAAAACTATGAACATTCTTGGATGTCAATGAATACTCCATCGATCATTTACGAGCAAACGAGTCTCGAAGCTTCAAATAATAAACAACTAGACGTTTTACTATCATTTAAAAACTTATCATTTACAGACGAAAAGGGTCAATTGATCAACACTTCTCAGAATCTTGATGCAGCCATTCGTCGGTGGATGGTCCAGCAAGCGACATGCAAAACTGATTACATATGGAAACGACTCGATGAAACTCATTGGCCGTCATGGATTAAACACGGTATTTGTAGCAGTACAGAGCCATGCT…
438	gnl|ti|1450465305_WUSTL	AGTTTAATCGGAACAGGATTGGACCGAAGCACCCCAGATCCACATAAGCCTGGGGAAAACGCTCTAGACGTTCATATACTACAGAGAATTCTCGGTCTGAAAAACTATGAACATTCTTGGATGTCAATGAATACTCCATCGATCATTTACGAGCAAACGAGTCTCGAAGCTTCAAATAATAAACAACTAGACGTTTTACTATCATTTAAAAACTTATCATTTACAGAC
438	gnl|ti|1484635896_WUSTL	CCTTTTTTTTTTTTTTTTTTTTTTTTTTTTTAATAAATCGAAATTATTCATGAGGTTGGGAAATCCCCCAAAAAAGCAACAATATTATCACGATCATTCTTAACAGCTACATGTGCAAGATTCATAAACTGTATAATCTATTGGTTTCCACTGGCATAGGTAACCACTGGGGTATTTGCTCGTTTTGTATAGATATCTCTTTACTAGTCTTTTTAATTGTTTCGGTTTTTTCACTTTCTTC
439	Contig2374_WUSTL	ACAGTTTCGGTCCGGATTCCCGGGATCCTGGATCGAGCGTATCATCGGCGAGAAGTTTTTCATCTTCTTGGTATATAATTATTGACTTTAGGAATAGACTAACATCAAAAAATGCTGAAATGCTTGTTTTCTTATACCATAATGCCAGAAACATGAAGTAAAACTATAACCTTATTTTTTTCTTAGTATAAATAGATTTATTGTTTATAAAAAAATATTACCCCATTCATGACATCAAGATGGGTTATTTATTATTAATAAATTTGGCGATTTATTAATAATAATTCTTAACTATTTTCAAAAAAAACTCGAATTTATTAAATTTATGATTGTGTAAAATTATATACTTCGTAAAAGTAAAGTGACCACTGAAGACAGAAATAATTATTTTTTGTAAAC…
439	Contig6658_WUSTL	CCTTTTTTTTTTTTTTTTTTTTTTTTTTATACTAAAACAAATTTTTTTTTTTTTTTTTTTTTTAATACACTAGAAGGATACATATATATTTTGCATTAAAATTCAGTGTATAGTTGTGTCTTGTTTATTAACTTGCTTCTTTAACTGAACCAATATTCTGGCCTCTTCTCGATGCCACATCAAGATGCGCTCAATCGTTTTTGGCTTGCATCTCTTCTGTTACCACGGAGGTTTGGTTGGATTCAAGATGCTGGCCAGGCCATGCACTCAATTTGGGGAGAACATCTTCATCGAAATTGTCTTTGGGACGAGTTCTTGAATGAATCCAACATCCACGATACTTTGTCTTTATTCAACATCATATTTCCTCAGCTGTTCCTTGAGGGCACGAATATTGAC…
441	Contig2379_WUSTL	CAGTTTCGGTCCGGATTCCCGGGATTGGCAAAGGAAATTGATGCAGTGAAGCAGAAGGGGGAGGAAATTCCGGATCCGTTGTCAATGGCAACCAGTGATTTATTGAGCGGCAAGAGAAAGCGCGGTCGCCCGCGACGGAGTACAGATCAAGCGGCGCATAGCAACACCGGGAGAACCACTGCCAGCAGCGGCAGTAGCAACAAGCGAATAAAATTGTCAAATGAAATCGATACCAAGAGAAAGGAACCGAGTGTAAAAATCGAAAAAACAACCGGAAAGCGGAAATCCCTCCAATCGGACAGCCGTGATGGAATCGATCGGAAAAAAACCGGGCGAAGATCGTCTAGCAGAATCGGCTTGACGGCGGATCGGATCACAATAGATGAGTCGCAATGCCCG…
442	Contig2380_SE3	CATTTTTGAATTTTAATTACAGAAATTGTTATTTTCAAAATTTGAAACCATTAATTTTTTGCAACGAATTTTTGCACTATCGAATAAATATTATGGAAGATGCTGTTTATGATAGAGGATCATATGAATTGCAATTTACTGAGGTTATTAATAAAAATATGCAACTTCCTGAAAAAATTTTAGCAACAAGTCTAATGAATAATTCAGCATTAGGAAGGTCAGAAATTGAAGATGAAAATGCTCTTTCATTGATGGAAGAAAATAACGAAATAGAAAGAAAAGCTCAGTTGTCGCCTGGATACAGTCCTAATCTCCTTAACAATTCCGAAATTCCAGAACCGCATATTAAAAAAAGCACGGTAAATATCAATAATTATCTGGCTGAAATGGATAAGCGGA…
442	PL05009A2C12_SE3	GAAAAAATTTTAGCAACAAGTTTAATGAATAATTCAGCATTAGGAAGGTTTGAAATTGAAGATGAAAATGTTTTTTCATTGATGGAAGAAAATAACGAAATAGAAAGAAAAGCTCAGTTGTCGCCGGGATACAGTCCTAATTTCCTTAACAATTCCGAAATTCCAGAACCGCATTTTAAAAAAAGCCCGGTAAATATCAATAATTTTTTGGCTGAAATGGATAAGCGGATCGATAAGATGGAAGCTAAATTGGGGATGTTAACGAAAATTGGATCATGCCCCGGGGGATTGCTTGCTATTTATTTTTTTTTGAAATTGCTAAATTTTTTGTTTTTTCGCAGATAATAGATTTAATAAAACAAGGGAATTTATTTTTAGAGGGGTTCGTCATATAAACTT…
444	Contig2396_WUSTL	TCCCGGGATGGACATATTTTTGTTGAACAATTTCGAATTGGAATGCGGGAAGTTTATTTACATACTCTCTATATTCATTAAATTATTCTGCGTTTGCAGAAATATCAGTATTTTTTCCAATTTTTCTGTATTAATAATAATCGGTGAATTTCTTTACAAATGCTGCAAAGTAAATTCGTATAACATCACTTCTGCAATCGTAATAATAGCCAACTATTGGATCGGTACAATAAATGGATATTTTACTATTCTAGCATTGATTTCGTCGACAATTATGATTTTTTCGTTAATAACGATGCAGAATAATCGCCAAAGTCGTTATATTTCAGTATTAGGACAATGGTTCAAGATTTATTATTTTTTACAGTTGGCAATATTTTTAGTTCTTGTTAATGTTGT…
444	Contig2859_WUSTL	ATTATTTTTTACAGTTGGCAATATTTTTAGTTCTTGTTAATGTTGTTCATAAGTTATTGCTATGGGAGGTAATGCTGGTTTTCACGGGTCATTTGTTTTGTATGTGGCTGTATTTTGGTGTAGTTGATATTTCCAAAAAACCTAGTGCAAATTGTTGCGATGACGATTCCAGCAATCGAGAGTATTGTATCAAATGCCAGAGAAGTATTCCGCATCGAGGGCAGCACTGTTCTATTTGCAACCGCTGCTCAACCATCGCTCAATACCACAACGCATGGATCAACACGTGCATCGACAAGTGTAACAGGCGCATGTATTTTGTGCTCTGTCTAATGGCAGCTATTACAAATATTTACCAAATACATGTCTCCATCACCAGTGTTTGTACACCAAGGATGT…
444	gnl|ti|1389001092_WUSTL	ATCGCCAAAGTCGTTATATTTCAGTATTAGGACAATGGTTCAAGATTTATTATTTTTTACAGTTGGCAATATTTTTAGTTCTTGTTAATGTTGTTCATAAGTTATTGCTATGGGAGGTAATGCTGGTTTTCACGGGTCATTTGTTTTGTATGTGGCTGTATTTTGGTGTAGTTGATATTTCCAAAAAACCTAGTGCAAATTGTTGCGATGACGATTCCAGCAATCGAGAGTATTGTATCAAATGCCAGAGAAGTATTCCGCATCGAGGGCAGCACTGTTCTATTTGCAACCGTTGCTCAACCATCGCTCAATACCACAACGCATGGATCAACACGTGCATCGACAAGTGTAACAGGCGCATGTATTTTGTGCTCTGTCTAATGGCAGCTATTACAAATA…
444	gnl|ti|1450457102_WUSTL	CCTTTTTTTTTTTTTTTTTTTTAAAAATGCTAAGCAAAATATATATTAGAAGAATTATTGGTTATGATAAAACTTAATCATAGATTTAGTATCCAACCTTAGAACTGCTAATAACAAAACAAACCTCTTGACAAAGTACTTAAATTCATGGTTCAGTGGCCTTCATTCTCATTGCTGTCTTCATCCCCAACATTAAATAAACTCTGATCTAACGCACTTGTTGTAGACATCATTAAGTTAACGCTTTGTCACAAATAAAAATTATTAATAAAACTTTAACAAATGATAACATATAATCAAAATAAATCTTACAATAAACAGAAATAAAAGTTGAAATAAAAATTACAATACCACTTGATATCTCAAATTGACATACAGAAATTAATAAATAATCTGGAC…
444	gnl|ti|1450459283_WUSTL	CCTTTTTTTTTTTTTTTTTTTTTTTTTTTTTTTTTTAACAAATGATAACATATAATCAAAATAAATCTTACAATAAACAGAAATAAAAGTTGAAATAAAAATTACAATACCACTTGATATCTCAAATTGACATACAGAAATTAATAAATAATCTGGACTCGATCCAATAAACCCTCAAAAGGATAGTGAACAGACTAACGGTTGAAGGCATTGTGCAAATATCCTATTTCCAAACCAGGAACTCCAGCCAGTTGTAAATGAAACCCTTGTTAATACAATTAGGAAATGAGATACAATTTTCAAACTCAAAATGCGTTATATTTTGACTTATTAATACTATTTCATATAACAGAGTTACCAGAAGCAAACTCGTAAAAATCATGTTGAACACGCAACTGA…
444	gnl|ti|1450460401_WUSTL	CCTTTTTTTTTTTTTTTTTTTTTTTTTTTTTTTTCAAATGATAACATATAATCAAAATAAATCTTACAATAAACAGAAATAAAAGTTGAAATAAAAATTACAATACCACTTGATATCTCAAATTGACATACAGAAATTAATAAATAATCTGGACTCGATCCAATAAACCCTCAAAAGGATAGTGAACAGACTAACGGTTGAAGGCATTGTGCAAATATCCTATTTCCAAACCAGGAACTCCAGCCAGTTGTAAATGAAACCCTTGTTAATACAATTAGGAAATGAGATACAATTTTCAAACTCAAAATGCGTTATATTTTGACTTATTAATACTATTTCATATAACAGAGTTACCAGAAGCAAACTCGTAAAAATCATGTTGAACACGCAACTGACAAA…
444	gnl|ti|1463482212_WUSTL	CAATCGAGAGTATTGTATCAAATGCCAGAGAAGTATTCCGCATCGAGGGCAGCACTGTTCTATTTGCAACCGCTGCTCAACCATCGCTCAATACCACAACGCATGGATCAACACGTGCATCGACAAGTGTAACAGGCGCATGTATTTTGTGCTCTGTCTAATGGCAGCTATTACAAATATTTACCAAAAACAAGTCTCCATCACCAGTGTTTGTACACCAAGGATGTTCAGTGATTGGTTCCTTGTCATTGATGATTGTCGGTACATCTATTCTGATG
444	gnl|ti|1463484772_WUSTL	GGATTCCCGGGAGTGGCTGTATTTTGGTGTAGTTGATATTTCCAAAAAACCTAGTGCAAATTGTTGCGATGACGATTCCAGCAATCGAGAGTATTGTATCAAATGCCAGAGAAGTATTCCGCATCGAGGGCAGCACTGTTCTATTTGCAACCGCTGCTCAACCATCGCTCAATACCACAACGCATGGATCAACACGTGCATCGACAAGTGTAACAGGCGCATGTATTTTGTGCTCTGTCTAATGGCAGCTATTACAAATATTTACCAAATACATGTCTCCATCACCAGTGTTTGTACACCAAGGATGTTCAGTGATTGGTTCCTTGTCATTGATGATTGTCGGTACATCTATTCTGATGTCATATACTCGTGGATATTTGTCAGTTGCGTGTTCAACAT…
445	Contig2398_WUSTL	AGTTTCGGTCCGGATTCCCGGGATCTTGATTGTTTGTGTGAATGAACGTCCGAATTATATGGTTATTAGAGAATTCCTTGTGGTGTTTGAGGATAGTAAATTTGGATTGAACACTTTGTCAATTGGAATTGACTCGCCTTGGATAATGGGGATGTTTATTCAGATACCAAAGACAAGTTACCCTAGAACTGTCTATTTGGAAAAATTAGCCTTGAGAAATTATAGAATCACAGAAAGTGAGGAATCCAACGACACAGCTCTAGAAGTGCTTGAACTTGGACAACCGGTAACCAACACTCTGGTGTTGATAGTTGATCGGCAATCTCAGTGCCAGAAATCGATCAATCAACTCGGTGAACTCTGGGTGTCCTCGGAATACACTTGCAATCAAATTGTGGC…
445	gnl|ti|1389001306_WUSTL	ACTCGGTGAACTCTGGGTGTCCTCGGAATACACTTGCAATCAAATTGTGGCAGCTGCAACTTCACAGCACATTGAACAGCTATATCGCGATGTACTGAACGTTGGCCGATACGTCTGTGACACTGACACTTGTGACGTCATTTCCGATAACATTCTCTCAGCCAAGCTAGCCATGGGTCAAAATATTCAACAGACATTTGCAAAGACCAGTCTTATGGGATTTTTGAGATCTTTTGGTCCTGAAAATCAACTGATTGTCCTTGGTAGAGCGGATGACATGATCGAAATGCGTGGATTTACCTATTTCCCCACAGAGATCGAGGACTGTATACGGCAGGTTGATACAGAAATTATAAACCAAAGCATCGTTTTCACCGAATCAGATCTATTAATTGCTGT…
445	PL020002001F06_SE3	GAATCAGATCTATTAATTGCTGTTGTTGAAGTGGCAGAATTTTTCAAACCCGACTCGTGTTTCAAATTATTACCAAAGCTCACAAAATCTGTTGTAGAAAGTTTTCTCCTACCGCTAGGAATCGTTCAGTTTGTTAAATACGGTCAAATCTTTACTCCATGGACAGACAGTCGTAGACGTATCAAAACTTTGTGGATTCATAAGAAAATCCAATCAATTTTGCAATTTTATTGCTTATGAGTATTTTTCTGGTGAAGAATTTTGTCTGGTTTCTTTCTGTTTATTTGATTTGCCTGATTACGGTCACTGTGGAGTCGATCGATGTATTCTGCCGTATTTATTTTCAAATTCGATTTTATTTTTCCTTCTCTAAATGCTGTTGCATTTTTCAATTGGCTC…
446	Contig1269_SE3	CATAATTATATTTTGTTTTAACAATTTTTATTCATCTTATTGAATTCATCTCTTTATTGAATTAAAAGTTTTAAGAATTAAGAAATAAACGCCGATGAAATTTCTTTTATCCGCTTTATTTATCGATTCGTATTTTTAATTGAAATATATTCTTCAAAAATTTTGTAAATATCTCTAATAATGTCGATAGAGCAGGAAGTATGCATTGACAAATACGGCTTCATCGGGGGCGAACAATTTTCCAATCCTACTAATGAATTGGATGGCGAGCAACTGAAGAGATTACGGAAACGCGAATCCAAATGGCTAGAAGTACTGAGCAACTGGGAACTCCACATGAACAAACGGTTCGATAAAGTGCGCACTCGTTGCCGAAAAGGGATTCCTGAAGGCATTCGG…
446	Contig2409_SE3	TAAACACTTGGTGCTACATGAGGTCGAACCTGTCTATTTCATGATCGATTGGTTCATGTGCATTTTCACTCGAAATTTCCCCTGGGCAACTGTTGTCAGGGTGCTTGACATGTTCTTCTGCGAGGGCATCAAGGTCGTCTTCCGGATCGCGCTTGCACTCATCAAAACTGTTGCCGGTTCAGAGGAAGCCAAACGCGCACACAACTCCACAGAGTCGATTGTGGCATTTCTTCGCAATTTGCCTCCTGAGGTCACGACGCCCGACTTCATTGTGTCTGAGTCTCTCAAGTTTGCCAGCATCCCGGCGGCGGAATTTGTTTACGAGCACTTGAAGCAGCGCCGGAACTGTGCCGATGGTTCTAGTCAATTGTCGTGATTGATTTCCAACCAATGTCTTTC…
447	Contig2414_SE3	CGGTCTTATCGAAATCTATATAAATCTTATATGATAACATATTTTCTTTTTCTACTAATTTATTCTCATCCAACAGAGTCAGTGAAATGTAGTGAATTGTTGATGGGACAATATCGGTGTGATATTTCTTATTTTCAACTTGAACATATCTCTCAAAAAAATTGCTCAATACCATGCCGACCAGTCCAAGGTGTGAATTGTAGCGATAAAATTTTCAATGGATTGGAAGTCGGATTCTATCAATCAGGAGAGTGCAAAAAGAAAATAGTCAGTTTCAAGTTGGTGGTAATTTTGTCAATATTTGGTGGAATGTTTGGACTAGACAGATTCTATCTGGGATATCCAGCATTAGGTCTGTTAAAATTGCTGTCGTGTGGTGGTATGGGATTCTGGCATCTT…
448	Contig2416_WUSTL	AGTTTCGGTCCGGATTCCCGGGATCTGATGTTCCACATACAGCAAAATGGCCGTTTCACAGTTGATAAAGCCCGCTTTTATTCCTCTGAAATAATATGTGCTCTTCAATTTTTACATAGTCACAAGATTATCTATAGAGATTTGAAATTGGACAACATTCTCATTGCCGGTGATGGCAACATAAAGATTGCTGATTTTGGCATGTGCAAGGAGTGCTCCGATGAAATGAAGGCAACGACCTTCTGTGGCACTCCGGATTACATTGCTCCAGAGATTGTCCGTGGAGTGCCCTACAATGAGGCTGTCGATTGGTGGTCATTCGGAGTGTTGCTGTACGAAATGTTGATTGGGCAATCGCCGTTTCGTGGCGAAGATGAGGATGATCTATTGAGGTCGATT…
448	Contig5914_WUSTL	GCCCTTTTTTTTTTTTTTTTTTTTTTTTTCCACCGACAAAAACATTTATTGCAAAATGTATGTACCATAATATAACCTAAACACCAATATCTGATAGTAGCACGTTACAACGGATAAAACAGAGGAAATCAAATAACCAATAACAACCGGACATCTCAGACCACAACAACAACAACGAAGACGACAACAACGCATGGCAACTAGTCCATGTCGCTGGGATTCATGTTGTATGCCGGATTAGTAAAGGAAAACCCTTTGAAAATGTCTTGGTTCATTGTACTCAACAGTTGCTTATCTGTGAGTGTCAGCTGGGGCTTTTCGCAGGTGAAATCACTGTCGAAATAGGAACAGTCATTGGGAGATTTTAATTTTGGTATCAATGGCGGAGGGATTTGTTTC…
448	gnl|ti|1389000521_WUSTL	AGATTATCTATAGAGATTTGAAATTGGACAACAATCTCATTGCCGGTGATGGCAACATAAAGATTGCTGATTTTGGCATGTGCAAGGAGTGCTCCGATGAAATGATTTGCAACGACCTTCTGTGGCACTCCGGATTACATTGCTCCAGAGATTGTCCGTGGAGTGCCCTACAATGAGGCTGTCGATTGGTGGTCATTCGGAGTGTTGCTGTACGAAATGTTGATTGGGCAATCGCCGTTTCGTGGCGAAGATGAGGATGATCTATTGAGGTCGATTTGTTACGATACGCCTCATTATCCTCGCTCATTAACTCGGGAGGCCCTCCAGTGCTTGCAGCAGCTTTTCTCGAGGAATCCCATCGACCGCCTCGGTATGTCTACATGTCCCTATGGTAGCATC…
448	gnl|ti|1440435089_WUSTL	ACGAAATGTTGATTGGGCAATCGCCGTTTCGTGGCGAAGATGAGGATGATCTATTGAGGTCGATTTGTTACGATACGCCTCATTATCCTCGCTCATTAACTCGGGAGGCCCTCCAGTGCTTGCAGCAGCTTTTCTCGAGGAATCCCATCGACCGCCTCGGTATGTCTACATGTCCCTATGGTAGCATCAGAGGCCATAGTTTCTTTGCAGAAATTGACTGGGAGAAATTGGAACTGAAACAAATCCCTCCGCCATTGATACCAAAATTAAAATCTCCCAATGACTGTTCCTATTTCGACAGTGATTTCACCTGCGAAAAGCCCCAGCTGACACTCACAGATAAGCAACTGTTGAGTACAATGAA
450	Contig2422_WUSTL	TAGACAGTTTCGGTCCGGATTCCCGGGATCTGACATGTCGAAGGCCGATTCGAGTTATGTTAAAGACAACAACATGAAGCATCAACTGCTTTTATTGAGCCAATTACAAAATGAAAAGATTGATTTGAACGACAATTCAGTCCATGATTCAATAGATTTTACTCGAGACGATGTTGATGACTCGAGTTCCAATACGCATAATGGAAATCCAGAAAGTAATAACCAAAATTCAGAAAATGAAAGAATCCGACTAGTGAGAAGTACGAAAGAGAAATTAATGAGAATTAAGCGGCATAATGGACCCCACGATGCCGAAGGATTAATGAGATTATTAAGTACAGGAACTTTAGCACCGCCAATTTTAAGTAAAGGTGATAAATATTATAATCATTCAATGGA…
450	Contig4149_WUSTL	TCCCGGGAAGACGATGTTGATGACTCGAGTTCCAATACGCATAATGGAAATCCAGAAAGTAATAACCAAAATTCAGAAAATGAAAGAATCCGACTAGTGAGAAGTACGAAAGAGAAATTAATGAGAATTAAGCGGCATAATGGACCCCACGATGCCGAAGGATTAATGAGATTATTAAGTACAGGAACTTTAGCACCGCCAATTTTAAGTAAAGGTGATAAATATTATAATCATTCAATGGATATTATATTTGCAACATATTGGAGTGAACCGAAAGAAGTTACACTACAAACAAAATCGGAAATAAAATGCAACAAAAAATGGGGAAATCTTGAATATCAAAGATTCAGAAATGAGATATGGACAGCATGACTCAAATGAAAAGGAAAAAAGTGAATC…
450	Contig7211_WUSTL	CCTTTTTTTTTTTTTTTTTTTTTTTTTTTTTTTTTTAAAATATAAATTTATTTATTAAAAATACATCCACGGCAAAAGACTAATGAAAATATATGACAATAAAATCACAACTTAATAATAAATACAATACAAATAATAATAAAACAATAAAAAATAATTAATATAAATCATAATAATTAAAATATATAATATAATTATTTATATGATAAATTACACTTTTACAATTCATTAAAGATACATTAATATCAAGCGACGAATGGAAATATGCGACAATAAAATCATACAACATTACATCATCCTAACACTGGATAATTAATAATATTAAATATAAATAATAATTAAAAAATTAATACAATTATAAATAACAAAATAAACATAATAACTTATAACAGGAAATAA…
450	gnl|ti|1450462123_WUSTL	TTTTTTTTTTTTAAATTAAAATATAAATTTATTTATTAAAAATACATCCACGGCAAAAGACTAATGAAAATATATGACAATAAAATCACAACTTAATAATAAATACAATACAAATAATAATAAAACAATAAAAAATAATTAATATAAATCATAATAATTAAAATATATAATATAATTATTTATATGATAAATTACACTTTTACAATTCATTAAAGATACATTAATATCAAGCGACGAATGGAAATATGCGACAATAAAATCATACAACATTACATCATCCTAACACTGGATAATTAATAATATTAAATATAAATAATAATTAAAAAATTAATACAATTATAAATAACAAAATAAACATAATAACTTATAACAGGAAATAATAATAATAATTAAACTAAT…
450	gnl|ti|1608873215_WUSTL	GGAGAAATGACTGTTTATAGAAAGCGATTAAAAAGCACATGTTCACCCGGCCGTATTCAAGCACATCAGCGATGTTCTCGAGTGCTGCCATTGCATTTACAGACCTGGCCTGGATATTTAGGGCTTGGGGGTACCGCCTACTGGAATTCTAGCTATTTAAATTTAAAATTAATGAAAAATAGATAATGCTTATTTAATGTGATATTTTATATTTTTATCATTCCTGATATTTGTGATATTTTGTTTTGTTAATTATTCCACTTTTAAATTTTTAGTTTAATTACTATTTAACCTTTTCAATCAAACCTATTTTATGATTTTCATTATTGATTGTCTTTCATTTTGTTGTCTTACTGTGTTATTATTAAAACAATAATTATTATATTAATTAGTTTAATT…
451	Contig2428_WUSTL	CGGGATGTTTTAAGTATTCGCAAATTTGAACGCTTATTTAATGAAGGCAAGTACAAAGACGCTGTCGATTTGGCGATTGTGGTACCAAGAAGGGTACTTCGGAACTATGCAACTTTATGTAAATTTAAAGAATTAGGAAACCCTCAAATCCTGCTTTATTATTGTCAGCAGTTGGTGAGTACGTTGAAAAATCAAAGATTAGATGAACATTTGAGCTTTGAATGCGTCGATTGTGCTTTGAAAGAAGGCCGAGTTGATTTGGTAAAGGTTTGGATTTCGCAAGGCAGAATCGCGTCAACTGATTTGATTGCTGACAACCTGACAAGCTATGCAGATTTAATGGCAGATAATAAGATTCCTTGTCTGGAGTTAGCGACATCAATCTATTGGGATCTAATG…
451	Contig4601_WUSTL	GTTTCGGTCCGGATTCCCGGGATATCATAGAACAACGAACCGCTATTTCTGGGGACTTGTCAATAGAGGATGAAATAGATAAATTTTTCCCAGATAATTCGTGCCAGATTAGCTCATTGAAAGAATCGGATTATATTGTTTTAAGTATTCGCAAATTTGAACGCTTATTTAATGAAGGCAAGTACAAAGACGCTGTCGATTTGGCGATTGTGGTACCAAGAAGGGTACTTCGGAACTATGCAACTTTATGTAAATTTAAAGAATTAGGAAACCCTCAAATCCTGCTTTATTATTGTCAGCAGTTGGTGAGTACGTTGAAAAATCAAAGATTAGATGAACATTTGAGCTTTGAATGCGTCGATTGTGCTTTGAAAGAAGGCCGAGTTGATTTGGTAAAGG…
451	gnl|ti|1450459926_WUSTL	CTTTTTTTTTTTTTTTTTTTTTTTTTTTTGTGAAATCTTGATATTATTATTCTGCTATCCCATAGTCTTGTAATGCCATGAATGATTTCTCAATAGATATTTGTACTAAATAGGAAGCCGCCATTTCGATAATAAATTTCTCGTCTGATTCATTGACAAAGTTTAACAATTCCTCCCAAACATCAGTGGCGATTCCCGAAGAGATGGAGGCAATTAATTGTTCTGTCATTTCAGCAATACCGATCGTCGCTGAACTGTGAATCATGAGCTGTGCCGCCACTCCAAAAGATTCCGACTCTAACAATGACTTCATGGCTAATGGAAATGAAATGAGATTTTTTGCAATTAAACTTTTCACGAGCTCAAATTTCGGATAGAACTGAATTAACAATAACAAAT…
451	gnl|ti|1484635914_WUSTL	CCTTTTTTTTTTTTTTTTTTTTTTTTTTCACATTTTAAATTTGGATTATACGTTAGGAAATTTCCAATACCTCTCTTTGATGTCAGTTCTCTCACAGGGGATTGATTACAATCTATCAAGGGTTGCAATGACCTTCGAGGTGAAAAAGGGTAAAAACTTGTTAAGAAATATCTAAAATATAAATTGTGAAATCTTGATATTATTATTCTGCTATCCCATAGTCTTGTAATGCCATGAATGATTTCTCAATAGATATTTGTACTAAATAGGAAGCCGCCATTTCGATAATAAATTTCTCGTCTGATTCATTGACAAAGTTTAACAATTCCTCCCAAACATCAGTGGCGATTCCCGAAGAGATGGAGGCAATTAATTGTTCTGTCATTTCAGCAATACCGA…
451	gnl|ti|1608866744_WUSTL	CCTTTTTTTTTTTTTTTTTTTTTTTTTTGTGAAATCTTGATATTATTATTCTGCTATCCCATAGTCTTGTAATGCCATGAATGATTTCTCAATAGATATTTGTACTAAATAGGAAGCCGCCATTTCGATAATAAATTTCTCGTCTGATTCATTGACAAAGTTTAACAATTCCTCCCAAACATCAGTGGCGATTCCCGAAGAGATGGAGGCAATTAATTGTTCTGTCATTTCAGCAATACCGATCGTCGCTGAACTGTGAATCATGAGCTG
452	Contig1779_SE3	CACAATGAGCAAAGGTGTATTATATGGTCCTGCTGATTTTTATAAAACTCAGCGACTTCAAATAATTGCCAAATATTCGAGCAAAGAAATAGAATTTTCCGAAAATCCTGTCCCAGAAAATTTGGTAGTTCCAAAAGGATCTGTACCTGTTTATTGTGAAGGAGATGTCACATTTTTCGAAACCAATGCTATTGGATATCATTTATCAAATGAACAACTAAGAGGAAATCAAAATCAAGCCTCTGTGGCTCAATGGTCAAATTATGCTGATATGGTTTTGTTACCAGCAATCGGAACTTTAGTTTTTCCTTGTTTAGGATTAATGCAAATGAACAAAAGTGAAAATGAAAAAGCAAAAAATTTAATTAATGATGAAATGAATTTTATCAATAAGTTCCT…
452	Contig2438_SE3	TGTTATATGAAATGATTCTCGATGAAAAAACTCGTACTCCATTTATCAACTTAAACAGATGGTTTTTAACTATTGCCAATCAAGAAAATGTTAAAAGTGTAGTCGGTGAAATCAAGTTATGTGTTACACCGGCTGCATTTGATGCAAAAAAATATGCAGAATTGCATCAAAAGAAAGATAAAGAGGAAAAAAAGCCAAAAGAAAAAAAACCACAGGAGAAGCAAGAAAAGAAACAAGAAAAGAAGCCAAAGAAAGAAGTTGAAGAAGAAGCTGAAGCTGAAGATGAACCCGTTGTTAAAGAAGGACCATGTCCTTATAGTCTATTGCCAAAAGGAACATTTGATATGGAAGAATGGAAAAGAACTTATTCAAACAACGATATTGTTACTGTAGCTTTAC…
453	Contig2444_WUSTL	AGTTTCGGTCCGGATTCCCGGGATAACAAATGCGACCGGTGTGCATTGAGCGGTTCGTTTGTTGGTTCTCTCACCATCTGAGCAACTTCAAATTCCAATGGAGCTGGTCGGATTGGGCGTCTTGTGTACAAGACTCTGTCGACAAACCCAAAACGCGATTCATCGTGGAAGTCCTACAGCGATTGCTGCGGTTTTCGTATTTTGAATATGTCAGCAAAATCGTTCCAGCAGAATTTGCCCGATTGTTACCGAAACCACCGGGATCCGTCAATAAATACGGTGATGGGGCTCCCAAAACTCTATCATGCCAAAAAATTGCCAGAGAATTGGCCACAATGATCAAAAGCCAGGGCAAAATCGATGAAATCATAGACTTTCTCAGAAAAATATCCGATGATC…
453	Contig508_SE3	TAGAAATGTTACATAGCTTATATGGGGTCTGGCAGGAACAACAACAGATGGTTGTAGTTATTACCGAACGATTATTAGAAGTTGAATTAATCTCACCTCGCGCCATTTTATGCTGGTTATTTTCGGATGAGATGTTTACCCAAACAAATTGTTTCTATGTTTGGGAAATTATTGATGCAGTCTTAGCCAGAGCATCTTTAGAAGAAAATTGTGCTTGGAATAAACTTCAAGAAATGGAAGATGCAAACGATGAAAACGAAGATGTGAAAATTACAGCTAAACAGAAATATGCACAATCTCGTAAAATATATATGGATCTTGTTACACAGAGCTTGGCCGGAATAGTTTGTAGACTAAATCATTATTCAACTAAGCAATCCGTCAGTTCACGATTTCAAC…
454	Contig2445_WUSTL	AGTTTCGGTCCGGATTCCCGGGATGGAAAACGTTATTCGAAATTTGGAGAAAGATAAAATCGGGTTGAAGAAAGAGATCCAGGAGAGAGACGAGACTATCCAGGACAAAGAGAAACGCATCTACGATTTGAAGAAGAAAAATCAGGAGCTGGACAAATTCAAGTTTGTGCTCGATTACAAAATCAAGGAGTTGAAAAAGCAAATTGAGCCTCGAGAATTGGAAATCCAATCGGCGAAAGAACAAATACAAGAGATGGAGTCGGAATTGGAAAGGTTTCACAAGCAGAATAACCAACTGACACTCAATATTGATGAGCTGAAGCAGAAATTGAAGTCGACTGAGAAGGAACTGAAAACAGAACGGCAAGCAACAAGAGATGTGGAGGCCCAAGTGCGACG…
454	Contig5984_WUSTL	CCCAAGTGCGACGATTCAAGACCGATTTATATAATTGCGTCAGTTACATTCAAGATCCTAAAGGACTTAAAGAAAGCATTGTAGCATTATACAAGAAGCATATTCAGGAGGACGTGACCAGTGAGGCATCCGTTGATGCAGACATCCAAAAAGAATTCACTCGTCAACGGGAACATCTGGAACGTTCCGTGGCATCTTTAAGAAAGAAATTGTCGAAAGATTCAGAAATTCACCGAGCAGATTATGTCAGAATTATGCAGGAGAATGTCTCGCTTATCAAGGAAATAAACGATTTGCGAAAGGAACTGAAAAACAGCAGGACGTACAATCACGATCTGGAGGCCGCCCTGGGGCTACACCGGAAGCAGGGTGAAGCTGCTAGACAATTGGTTGCTGCGG…
454	Contig6390_WUSTL	AAATTGTCGAAAGATTCAGAAATTCACCGAGCAGATTATGTCAGAATTATGCAGGAGAATGTCTCGCTTATCAAGGAAATAAACGATTTGCGAAAGGAACTGAAAAACAGCAGGACTTACAATCACGATCTGGAGGCCGCCCTGGGGCTACACCGGAAGCAGGGTGAAGCTGCTAGACAATTGGTTGCTGCGGTGACGGCCAATAAACCGCAACCGTTGGTGGAGAAGGAACTCGAGGAAGCAGGGAGAGTAATGGAGATGCAGCGGGCGCTAATTGGTCAATTGAGGGACAAAATTGTCGGCATGGAGAGCGGCCGGTTAATAAATACGAACACCAATAACAACGGTGGTAACACTGGGGCTCCAGATGAAATTGCAACCCGGTCAATCCTCAGTGCC…
454	gnl|ti|1484641256_WUSTL	CCTTTTTTTTTTTTTTTTTTTTTTTTTATAAATAAACAAATTAATTATAATACAAATGTTAAAAAATGTAAATGAAATAAAATTTAAAAAATACAAAAAATAATTGGCAATAAAAAGTAAAAAATTAAATAAGGTAATTAAAATAAAATAGTTAATTAATAAAATGTAATGAATTCAATAAAGTATACAAATAAAAAGTATAACAGATTTTTCAATTAGCCTATATTTGTTAACCTTGACATAGCCTTAGGAACATTGAGATGACATTGAAAGGTTATTGAGGTCAAGGTGAGCTGGATTCTATACTACTCGGGGAAGGAGGGAATCTAATATAATCAATACTGGCACATGCAAATCAATGAATAAGTCAATCAATATGTAATTATCGACCCTGCGGAA…
455	Contig2447_WUSTL	AGTTTCGGTCCGGATTCCCGGGATGAAGATGAAAAAAAGAAAACCTTAAGGTTATATAAAAATTTACGAGACATCAACCCAGTGGATTTCGTTGTCAGAGTTTATATAATAAAGGCAATCAATCTCCATCCATCGGATTTAAATGGGAAATCTGATCCCTATATTTTGGTGAAATTGGGCGACAAAGAAGTGAGAGACCGGGAAAACTATATTCCAAAGACGTTGAATCCAGTTTTTGGAAAATGCATTGAACTAGAAGTTACATTCCCGCAAGAAAGCTTTCTATTGGTTCAAATTTACGATTGGGATCGACTGACTAAGGATGACTTGATTGGTGAAACGACGATAGATTTGGAAAACCGATGGCTCAGCCCCCATCAAGGTTCTTGCGGAATAATG…
455	Contig6061_WUSTL	CCTTTTTTTTTTTTTTTTTTTTTTTTTTTTATTATTATTATTATTATTATTATATGACATATCGTTCATACAAAATGTAAAGGTCAACAGGCATGCATAAAGGTCATCTGATTATTGAAGAGGTCAAATCCAAAGGTAATATCTATCCAAACATTTTGGTTACAATTGCATTGGAAATGCTTCCGGGAAAATTGTAAATGAAAAGAGCAATGATCAATAAAGCCATAAAAATGACAAAAATCTTTATCAAGATCCATTTCAATCGGTACTTTATAAAGTATTTGATGGTGTTCCACGGATTGAGGAAGCTGAGGAACGATCCGTCGGGTCTCATTGGTGCTTCTAGCGGCATCGGCTCTGCCCTCCCCAGTCCGACAGGATTTGACTCTGCTTCTTCTG…
455	Contig7322_WUSTL	TTTTTTTTTTTTTTTTTTTCCTTTTTTTTTTTTTTTTTTTTTTTTTATTATTATTATTATTATTATTATTATATGACATATCGTTCATACAAAATGTAAAGGTCAACAGGCATGCATAAAGGTCATCTGATTATTGAAGAGGTCAAATCCAAAGGTAATATCTATCCAAACATTTTGGTTACAATTGCATTGGAAATGCTTCCGGGAAAATTGTAAATGAAAAGAGCAATGATCAATAAAGCCATAAAAATGACAAAAATCTTTATCAAGATCCATTTCAATCGGTACTTTATAAAGTATTTGATGGTGTTCCACGGATTGAGGAAGCTGAGGAACGATCCGTCGGGTCTCATTGGTGCTTCTAGCGGCATCGGCTCTGCCCTCCCCAGTCCGACAGGA…
455	gnl|ti|1374061720_WUSTL	AAAACTGTTGATATCTTTGTCAAATCCTGGATGAAATCTACAGACATTGACCTACAGAAAACCGATGTCCATTACAAATCTTTATCTGGCCAAGGGTTGTTCAATTGGCGTTTCGTTTACAATTTTGACTATTTGAAAGCGGAAGATTGTATTGTTTATACTCAAAAAAGTGTCTACGAAATAGACGAATGCGAATATAAAACTCCCTGTTTTCTCAACATGCAAGTCCTAGATTCAGGAATTATTATGTCTGACACAATAATCGGTAAATTTAAATGTAGACTAAGCAAATTTCCTCAGCCAGCAAAGTTCTACAGATCCTGCGATCCGTTTCAACTTTCTGAAGCGTGCGCTAAATTTAATCTTTTTAGAAATAAAAAGGTTAGAGGATGGTGGCCA…
455	gnl|ti|1440435008_WUSTL	CATTGACCTACAGAAAACCGATGTCCATTATAAATCTTTATCTGGCCAAGGGTTGTTCAATTGGCGTTTGGTTTACAATTTTGACTATTTGAAAGCGGAAGATTGTATTGTTTATACTCAAAAAAGCTTCTACGAAATAGACGAATGCGAATATAAAACTCCCTGTTTTCTCAACATGCAAGTCCTAGATTCAGGAATTATTATGTCTGACACAATAATCGGTAAATTTAAATGTAGACTAAGCAAATTTCCTCAGCCAGCAAAGTTCTACAGATCCTGCGATCCGTTTCAACTTTCTGGAGCGTGCGCTAAATTTAATCTTTTTAGAAAATAAAAAGGTTAGAGGATGGTGGCCATTGATTTACAACCC
455	gnl|ti|1450466667_WUSTL	TCCCGGGATATCGGAAATAAACGACAATAGATACGGAGAAATGGATGAAAATAAACTAAGAATTCCTGAGTTTATAAGACCCCATTTATCAACATTTAGATTCGAGATCTTAATGTGGGGAGTAAGGCAGTTACAACGAATAGAAGTAGTCCATTTGAAAAAGAATCCTTTTGTTGCTTCTAAACGATTTGGAATATTCCCAGTAAATCAACCTAAGATCACCATTGACATTGCCGGATACAGAATCGAGTCGGATAAAATTACAGATTGGACAATTCAACCAAATTTCGAAGATAACCTAGTTTTTTTGGACCTGAGGTTACCCACAAGCACACAGTTCTGGCCTCCGATAGCGATTAACTGCACTAATAGCACCGTGTTTGGGTTGAAGCAAATTGT…
455	gnl|ti|1484642364_WUSTL	CCTTTTTTTTTTTTTTTTTTTTTTTTTTTTTTTTTTTTTTTTTTTTTTTATTATTATTATTATTATTATTATTATTATATGACATATCGTTCATACAAAATGTAAAGGGCAACAGGCATGCATAAAGGTCATCTGATTATTGAAGAGGTCAAATCCAAAGGTAATATCTATCCAAACTTTTTGGTTACAATTGCATTGGAAATGCTTCCGGGAAAATTGTAAATGAAAAGAGCAATGATCAATAAAGCCATAAAAATGACAAAAATCTTTATCAAGATCCATTTCAATCGGTACTTTATAAAGTATTTGATGGGGTTCCACGGATTGAGGAAGCTGAGGAACGATCCGTCGGGTCTCATTGGTGCTTCTAGCGGCATCGGCTCTGCCCTCCCCAGTCCG…
455	gnl|ti|1608869311_WUSTL	CCTTTTTTTTTTTTTTTTTTTTTTTTTTTTTTTTTTTTATTATTATTATTATTATTATTATTATTATATGACATATCGTTCATACAAAATGTAAAGGTCAACAGGCATGCATAAAGGTCATCTGATTATTGAAGAGGTCAAATCCAAAGGTAATATCTATCCAAACATTTTGGTTACAATTGCATTGGAAATGCTTCCGGGAAAATTGTAAATGAAAAGAGCAATGATCAATAAAGCCATAAAAATGACAAAAATCTTTATCAAGATCCATTTCAATCGGTACTTTATAAAGTATTTGATGGGGTTCCACGGATTGAGGAAGCTGAGGAACGATCCGTCGGGTCTCATTGGTGCTTCTAGCGGCATCGGCTCTGCCCTCCCCAGTCCGACAGGATTTGA…
455	gnl|ti|1608870695_WUSTL	CCTTTTTTTTTTTTTTTTTTTTTTTTTTTTTTTTTTTATTATTATTATTATTATTATTATTATTATTATATGACATATCGTTCATACAAAATGTAAAGGTCAACAGGCATGCATAAAGGTCATCTGATTATTGAAGAGGTCAAATCCAAAGGTAATATCTATCCAAACATTTTGGTTACAATTGCATTGGAAATGCTTCCGGGAAAATTGTAAATGAAAAGAGCAATGATCAATAAAGCCATAAAAATGACAAAAATCTTTATCAAGATCCATTTCAATCGGTACTTTATAAAGTATTTGATGGTGTTCCACGGATTGAGGAAGCTGAGGAACGATCCGTCGGGTCTCATTGGTGCTTCTAGCGGCATCGGCTCTGCCCTCCCCAGTCCGACAGGATTT…
455	gnl|ti|1608874226_WUSTL	TTTAATAAATGTAAACTTTTTCACAAATGAGAAAACTGTTGATATCTTTGTCAAATCCTGGATGAAATCTACAGACATTGACCTACAGAAAACCGATGTCCATTACAAATCTTTATCTGGCCAAGGGTTGTTCAATTGGCGTTTCGTTTACAATTTTGACTATTTGAAAGCGGAAGATTGTATTGTTTATACTCAAAAAAGTGTCTACGAAATAGACGAATGCGAATATAAAACTCCCTGTTTTCTCAACATGCAAGTCCTAGATTCAGGAATTATTATGTCTGACACAATAATCGGTAAATTTAAATGTAGACTAAGCAAATTTCCTCAGCCAGCAAAGTTCTACAGATCCTGCGATCCGTTTCAACTTTCTGAAGCGTGCGCTAAATTTAATCTTTT…
456	Contig2449_WUSTL	GACAGTTTCGGTCCGGATTCCCGGGAGAGAATTGTAAATATTTAATTTTGTTTTTGTAGAAATCCATTATTTTTAAAATACATTTAAAAATCATTATTAATTAATAAAATTGATCTTTAAATTAATTTTCATTAGAATTTTACATAAACAAAAAAATCCTTTGAAAAGCATTTTAATAAGTCCAGTGATGACCTCACAATGTCCCTTGGTGTATTTAATGCCCATTGTTGCTATTACACACACACATTTATTATAGATTAGTATTTTGATTTATGATTTAATGTGTCCGTTTATTGCCCATTTAGCTTCAATTTAATATGTCTAATGTTACTTTTTCTGCTTACTATTTCAAATCTTTTCAATCAATGGATACCTGTTGGGCTTTTTTCTTTTTGATTC…
456	gnl|ti|1463477498_WUSTL	TGAAGATAAATGTGAAATCCAAAATGTAATTAACCAATCAAGGGTGAACAAAATGTAAAATGATTTTACCGATATAGCAATGAAAATGAGACGAAAAATGTAGCATTTCTAAAACAACCAAAGCATTGATCATCTAGCCAGCCATTTTCATGAATTAGTGAGAAATTCCTAAAATTAAACTACCGCTCAAATATGGAATTTATAAAAATAATAATATTCTCAATCAAGCACCAAAATAAATGATTTGAACTAGGTTCACAATGTGTTCAATGAGTATTGGCTGACTTATCCGCAGCACGGAAAATCGTGTTTTGATCAATTTGAAAACCTTATACAGACCCATCCGAACTCCAGTGAAGTTCAGCAGATGTATATCAAGGTGTTGATGCATTCTGGCCA…
457	Contig2455_WUSTL	AGTTTCGGTCCGGATTCCCGGGATACAGGTTCTAATAACATCTTGCACACGCCTAGCGTTTAGATTTAAAATCATTACAGGCATTGAAGACATTCTCAGTTGATAAGTGAAATATTTTGACAAATGTGATAATTAAATTTAAGTTTCAATTAGAGTTCGCCGTGAATTTGTCAGTTTCTTTTAATGTAAATAATTCAAAATAAACAATTGCTAACTAAGCATTTATTTTTAAACTTTCGACTAAAAAGTGCCATTAAAATAATTTAGTTAAACAAGTCCACAGCCAAAGAAAATATTAATTTTTACAATTAAAAGTCCTTTTAACTTGTTCCGGCAATTTCTTTATTTTATTTTTTTTAATATTACGCTAGATCAATGAATCAGATTTATTTAAGGTAT…
458	Contig2458_WUSTL	AGTTTCGGTCCGGATTCCCGGGATGGGGATTGCAACTTCGGTTGCAGTCTTATATGAGGCCTATCACGGATGTAAGGAATATATTGACCCTATGGGTTTTACGGATTCCCGATTCCAACCAGGTCATATGAAGGGCTGCCCATGATAAGGCGGATTTGACCCAATTCTTCATATGAGAGGCCTATTCCAGCCTTCCGTAGTGCCGTGAGGTTTCCCGCCTCGAACGGAAAAATTTTGCAGGGATTAAACTTATCTTTTTCGAATATTATTTAAGTTATTAATTATCATAAAAATTAATAAAAAGATCTTACCAATATTTTTTTTTCAGAAGCATGCTCGACAGAGGGTAAGTGTATTAATTGGATTTTATTTTATATTTTCAATTTTTGTTTAATTAAT…
459	Contig2460_WUSTL	CAGTTTCGGTCCGGATTCCCGGGATGTTGGTGAAAATCCTTGCGATTCCGGCAGATAAAACAACATTCGAGAGTGAATTTGAGGACATTTTTACCATTGCCAAATCTAGCCTGGTTCAGATCTGTGATTTGCGATGGAGAATGACAGAAATGTATTTGGAGATCTCTCAAATCGGAAGAAACAACTCAAGGTCGATAGTGAACATTGTTGATATTGTTCGACCAATTAAGGAATATTTGAAGCAAATAGTTGATTTGAACCGTGAAACAACCTTGTCAATGACGAGTCCTTTGCTTGATGTGATTGAGTTAGAAGTGGACACTCTCATGTGCCTAGCTGAGGCCCAAGAACTCATGAGCAATTTATATTTCCTAGTGCCTATCAATTTGTTACATTCGG…
459	gnl|ti|1608866878_WUSTL	CCTTTTTTTTTTTTTTTTTTTTTTTTTTTATGAATGTAAATCTGTAGAAATTTATTCTTAAACACATTTTTGTCGTCGCTGGCTCCCAGGTGCAACCCAAGGAAACCTCGGCTATGTTGCCACCGATCCTAACTGATCTATAACCGATTTCCCATTAAGGTCGGTTTTAACGTTTTCAATAAAATTCAAAATCAGTTTCTCCTTTTCTCGCCGTCCTTCAAACAAGAGGATCAAATAAACTCGGATGTCTATACGGGCCAGGAAATATGTCCTGGTGCCGTCAGGTTCGGCTAGATATTCAATTTCTTCACAGTTAATGCTGTTGTTCATCTTGTGGCCGATCAGCATGACAATTGCACAGTGCCATTTGTGAGGCAATTCTGACTCCATTGGACAACT…
461	Contig2465_WUSTL	CCGGATTCCCGGGATTTTTAATGTTTGACGTAGTTAATATTAAAGATACAGTTCGCATTGAACCTAGACATTTTAAATTAGGAACAGTAAAGTGCATTGAACAAGAGTTAAATAGAAAACTTTCAAATAAAGTTTTACTAAATACTGGTTTGGGCATATGTTTGTGGGATATTTTAGATTATGGAGATCGCGAAATTTATCCCAGTGATGGTGCATATTACGTTACAGTTAGTTTTAGATATGTAATTTTTAAACCATTTATTAACGAAATTATTGCTGGAACTGTTGCAAAATGTTCCCCAGAAGGTCTTCAGGTGTCGATAGAATTTTTCGATGACATTATTATACCTAAGGCAAATATTCCTCAGTCATTCGAATTCCAGTCAGAAAAGAATTCCT…
461	gnl|ti|1484639034_WUSTL	CCTTTTTTTTTTTTTTTTTTTTTTTTTTGACACAAGAACAGTAAAATTTAAACAAAATATGAACGCAAGCAGATTACACGTAAAACCAACCAGAAAACAGTAGAAAATAAATAAAGAGCAACCATTGATTAGATGAAAAACGATTGGCTGCAGACATTCTAGAAAACTGACCAATAGCAGGCCGCATTCGCTGTGATTGGATGAAATAGACAATCTAAT
462	Contig2467_WUSTL	GTTTCGGTCCGGATTCCCGGGATCAAAAATATTGATCTCAAATCGAATGTATTAGTTGTTTCTTACGATTTATTTTATTGGCTTTTTGAAAATGTATTATTGATTTCTGAATCCAATGCCAATGCCAATATCTCAACTCAGTCAATAAATAATAACACAAGCACCATTTCAATTGTAAAACATAATCAATATTACAAAGAAAAGTTTATTAATTATTATGAGAAACACTATAAATTTCATAAATGTGCTGCCGATCGATTAAATAGTACAAACGGCACAGTCGTTTTTAAATTGCCATCGAAATTCAAAATGACTTTCAAAGTAAATTTCGATGTGATGATGGCAAATTCGCATTATTTCAAGGCTTTTCTCAGCTTCTCCAAGGATGTGCCGACGATT…
462	gnl|ti|1450461694_WUSTL	CCTTTTTTTTTTTTTTTTTTTTTTTTTTTTTTTTTCAAACAGACAAAAAGTTTATTAAATATTCCATGCAAAGATCAGCACCAAACCATTCAATGGGAGCACATGTGCTCCGTATCACTGCTGTAATAACGCTTTTGTTTGTCCTGACAGCCACTTGATCGGAATTCCAGTATTTCATGTGATTCAAGATCACCTCCAAAATGATGCTATACAAATATATGCATCCACTCTTGACCACATAATTGATTGCATAGGAAATTTCATCGGGAAGGAGCGGGCTTTCGACATTGAAAAAGAAACTGTGGAAAATGAAATCGAATAAGCAAATTCTCGGCTC
463	Contig2468_WUSTL	AGTTTCGGTCCGGATTCCCGGGATTTTTATCTCTGCGAGCCGTGCCAGTTCCTCGCCAAGCTCTTCTGTTCCATCCAGCTTGGGATGGGTCAGGCAATGTCGTTACCGAAATCCAACCTGGAAGTCTTCGTGTCAACAATCATCAACAGTGCCGAAAGCTGGCTGCTTGAACGGAAAAGAGGCTCACTTATGGCTGATCTTTTCAAGCAGGCGACAATAAAATTCTGTAAACAATTCTGGAACCTTGTTGACCATCCGATAGTAATTACTGCCTCTCGATTAGTGTTACCCCACCTGAAAATTATAAAAGATATAACCCTCCAACCAGTCCCCATTCAGTTGCCATTGGCTAATAATTCGGATCAAAGCATTGAAATATTACCTCCAGGTGAAAACAAT…
464	Contig2469_WUSTL	GTTTCGGTCCGGATTCCCGGGATATTGAACACTCAAGATTTTCTTAAAGCAGGATTTTTAGAGTTTTATCGTTGTATCGATGGAAATCGTGATCACCCATCTTCCAAATTTATCTCCTTTTCTATTTTGCACCGGAACAAAATGTGCATGATTACTGCCAGCAATGAAGGCACTTTGTGTCTTTTTAAAATCGATGGGGAATTTAATAATGCAGTTGATAGGCCATTTTACCTGGATAAATTTCCTATCAACGGCGGCCAATTGCTCCCTGACGGAAAAAATGTCGTTTTCTTTAGCAAACGGAGTTATTACAAAGTTCTAAATCTCGCAACGGGTAACATAAAGAACTTAAAAATCGACACGGAAAGAATCCGGCGGTTGGAGGCGTCTCCGTCGGGG…
464	gnl|ti|1389002108_WUSTL	GCCAGCAATGAAGGCACTTTGTGTCTTTTTAAAATCGATGGGGAATTTAATAATGCAGTTTCCTCTTCCATTTTACCTGGATAAATTTCCTATCAACGGCGGCCAATTGCTCCCTGACGGAAAAAATGTCGTTTTCTTTAGCAAACGGAGTTATTACAAAGTTCTAAATCTCGCAACGGGTAACATAAAGAACTTAAAAATCGACACGGAAAGAATCCGGCGGTTGGAGGCGTCTCCGTCGGGGGATTTTATCGTGCTTGCCAATGAGAACACGACGCTGTTTGTGGTGAGCACTGCCACATTCAATGTCATCCATAAGCTCCACGTATCCAGCACAATCAAGTCGCTCGCGTTCTCACACAGCGGGAAATATCTCTATGTCTATGAAGAGCACGGGAA…
465	Contig2474_WUSTL	AGTTTCGGTCCGGATTCCCGGGAATCTGACCCCGCGCGGTCAATATACTTCGGGCAAGGGCAGCTCCAAGGTTGGACTGACTGCCTATATTACCAAGGACCCAGAAACTGGCTCTTCGACGTTGCAGAGTGGAGCTCTAGCACTTTCTGACAATGGAATTTGTTGCATCGATGAATTCGACAAAATGACTGACACGACCCGTTCGGTGCTTCATGAAGTTATGGAGCAACAATCGCTCAGTATTGCTAAGGCTGGAATTATCTGCCAATTGCACGCGAGAACCAGTGTATTAGCCGCTGCAAATCCCATCGGTAGCTGCTGGGACAATAAGAAGACTATAATTGAAAACATTCAGCTTCCTCCAACACTGTTGTCTCGTTTTGACTTGATTTTTCTCAT…
465	Contig6812_WUSTL	GGGATGTATTGCTAAGGCTGGAATTATCTGAAAATGCACGCGAGAACCAGTGTATTAGCGGCTGCAAATCCCATCGGTAGCTGCTGGGACAATAAGAAGACTATAATTGAAAACATTCAGCTTCCTCCAACACTGTTGTCTCGTTTTGACTTGATTTTTCTCATTCTCGATCCACAAGACGAGCAATACGATGCCAAATTGGCACGGCACATTGTAGGCCTGTATTGCGGTCATAATAAAACGACCGAGCCCGGCACCGTTGACACTGCCATGTTACGTGATTATATCGCTTATGCGAAGGAGAACATTCACCCAATATTGTCTGAGGAAGCGGAAAATTATGTAACTGAGGAGTATGTAGAAATGAGAAAAGTTGGAAATGCTGGCAAAGGTCAGATA…
465	gnl|ti|1608865906_WUSTL	CCTTTTTTTTTTTTTTTTTTTTTTTTTAAATCAACAACATTTATTAGTATGAAAATAACATCTAGCATACAGCATAATAAGTTATCTAGCGTTTCCTAATAGTTTTATCAGTCCAGTCGATTTTGTTTTCAAATTTCAGCAAATTGAGTCCATCTTCAAACATATCTCGAGTGATCATGCGGTCAGATTGATTTCTGAGCTCGTCGAGAACTCTCTGGTAACTAAATGTCAGTGTTCTTCTTTCTTCCAATAGCTTATAGATGGCACGTGCTAATTCCTCGTTTCGTTTCCTGATGCCTCCACTGACACCAGTTGTAAGGATATTTATGTCTATCAATCCTGTCAATGGATCGATTGCGGCTTGTTTCAGTGCTTCTCTCTGTAGTCTTCGTGCTTCTA…
466	Contig2475_WUSTL	CCGGGATATTCTAAACTAACATATGAAACCAGATATTTTCAAACATACGTTGACCATTTTACTTTTAAAAACGAAAGCTTAAAATTCAATTTGAAATACTTAATATCCACCAAGTATTGGTCGAAAGGAAATGTGATTTTATTTTATTGTGGCAATGAGGCAAATATTGAATTTTTTGCGAGAATCTCGGGGAACTTATGGGAACTTGGCGAGCAGTTATCGGCCCTGGTTGTATTTGCAGAACACAGATATTACGGTTCATCACTGCCTTTTGGCAACAAATCATTTTCCTCGGCTGAATACTTTGGATATCTTACAGTGGAACAAGTTATAGCAGATTATGCAACACTTTTGACATATCTTAAATCAAAAATAACTGGTGCTAGCAAATCCCCTGTA…
467	Contig2496_WUSTL	GTTTCGGTCCGGATTCCCGGGATGTATTTTGCACAAATTGTATTTGCAATTTCTTTCAAATTGTTCTTTTAAAGAATGATGAAACCGGAGAATCGTGTCAATTGTTAAAAACCCATGAACAAATTGTTGCACCCAATGCAAAAAATATCGTCATTGAGGATATCGATAATGACGGAGTGAATGAAGTCATTGTTGGGTTCACAGATCGAGCTGTTCGAGTGTATAAATGGCAACAGAATATTAAAAATGTCGACGAATCTGGATGTTTGGTAGAAATCATAAAATGGGAACTCTGTAACCAAATTGGCGGATTGACAATTCATTGCTCTCCTAAACATGGAATCCAAGTGCTCGCGTCGTTAACCGGCGGTTGCTATGCGGTTTTGTTTTGGGAGTCTC…
468	Contig2498_WUSTL	TCCCGGGATTCTTTCTCTTGGCAACTACATGAACAGTTTCGGCTCCCGGAACCCGGAGTCGTCGGGTTCGAATTGAATTTCCTCTGCAAGCTATCATCGACCAAAGATAAAACCAACAATCGATCGTTGATTCATTTTCTTGCGGAAATTATCAACCGGAGCGCCTTTAATCCTGCAGAATTGGGGAAAGATTTGAGCTATATAGACAAGGCCAATCGATTGGCTCTTGATGCTACTGCCAGCACGCTAACAGAAATCAAAACCGGCTTAAAGGCAATTGAAAATCAATTGAAATCGTTCAAAGGTTCCGCTGAAAACGATAGATTTTCTGAGAAAATGACTCCTTTCGTTACGACAGTGAAAGAACAGATCGTTATCGCGGAAACATTTCAAACGAAA…
468	Contig3415_WUSTL	AAAGTTGAAGCCTCGACTGGAATCAATTCTTTTCCAGCTGAAATTTGATGACAAAATCAATGAAGTCAAAGTCCAATATCATGAAGCGGAAGCCGCACTGAGCGAGATTTTAAAAAGTGAAAAAGTGAAAAAAATTCTCGAAATCGTTCTTTCTCTTGGCAACTACATGAACAGCGGTTCCCGCAACCAGCAGTCGATCGGGTTCGAATTGAATTTCCTCTGCAAGCTATCATCGACCAAAGATAAAACCAACAATCGATCATTGATTCATTTTCTTGCGGAAATTATCAACCGGAGCGCCTTTAATCCTGCAGAATTGGGGAAAGATTTGAGCTATATAGACAAGGCCAATCGATTGGCTCTTGATGCTACTGCCAGCACGCTAACAGAAATCAAAAC…
468	Contig4615_WUSTL	TCCCGGGATCTGCGAATGGAATATGAGAAATTGAAGCAGGCCATTCTTGAAATCGACACATCCATCCTGACACAGTCCATGATCGAGCAGCTATTGAAAAATCTCCCAGAAACCGAACAGATGCAAAAGATAGCTGAATTGGGAGATGTTTACAAAGACCTAATCGAGTGTGAACAGTTCTGTTATCAATTATCAAATATCAAAAAGTTGAAGCCTCGACTGGAATCAATTCTTTTCCAGCTGAAATTCGATGACAAAATAAATGAAGTCAAAGTCCAATATCATGAAGCGGAAGCCGCACTGAGCGAGATTTTAAAAAGTGAAAAAGTGAAAAAAATTCTCGAAATCGTTCTTTCTCTTGGCAACTACATGAACAGCGGCTCCCGCAACCAGCAGTCG…
468	Contig5089_WUSTL	CCTTTTTTTTTCTTTTTTTTTTTTTTTTTTTTTTTTTTTTTTTTGAAAACAAAAAAAACATTTATTTGATATAAAAAAGCAATCAATTTTTACAATGGAAGCACTAATAAATATAGATTTGGAATGTCTGATATGGCAATTGCGGATTATAGAATATAATGAGTTCTATGAAGCGATTTCTATCAAATTATTGGACATATTCTCGTTGAACTCTCCCCGAGACCGCGATCGATTCAACTGGCGACGAGCGTCTTTGCTTTTCGGTTTTCGTCGTTTAGGAGATAACGCGCCATCTCCACTTTTCAAAACTGCTAGAAGATTATCAATAACTCCGCTGTCTTCTTCGGATGTTGTTTTCGACATCACCGGCATTTGCTTTTCTTTTTCTCGACGTTCCTT…
468	gnl|ti|1440437384_WUSTL	CCGGATTCCCGGGATCGGGTTCGAATTGAATTTCCTCTGCAAGCTATCATCGACCAAAGATAAAACCAACAATCGATCATTGATTCATTTTCTTGCGGAAATTATCAACCGGAGCGCCTTTAATCCTGCAGAATTGGGGAAAGATTTGAGCTATATAGACAAGGCCAATCGATTGGCTCTTGATGCTACTGCCAGCACGCTAACAGAAATCAAAACCGGCTTAAAGGCAATTGAAAATCAATTGAAATCGTTCAAAGGTTCCGCTGAAAACGATAGATTTTCTGAGAAAATGACTCCTTTCGTTACGACAGTGAAAGAACAGATCGTTATCGCGGAAACATTTCAAACGAAAATGAATGAGGCTTTTCAGTCGGTGTCGACATATTTCACATTCAACTC…
468	gnl|ti|1450459229_WUSTL	AATAAATATAGATTTGGAATGTCTGATATGGCAATTGCGGATTTTTCTTATATAATGAGTTCTATGAAGCGATTTCTATCAAATTATTGGACATATTCTCGTTGAACTCTCCCCGAGACCGCGATCGATTCAACTGGCGACGAGCGTCTTTGCTTTTCGGTTTTCGTCGTTTAGGAGATAACGCGCCATCTCCACTTTTCAAAACTGCTAGAAGATTATCAATAACTCCGCTGTCTTCTTCGGATGTTGTTTTCGACATCACCGGCATTTGCTTTT
469	Contig2499_WUSTL	GGATTCCCGGGATATTCAGTCTATGAAAAGGCGTCATCAAGAAAACCTTCAAAAGAGATCTGATTGGTTTCTCAATAATACTCCCATTCCCGCATCTCCGGTTTTTCGTGTGGATAACAATTTCGATTCAATCGTTGTTGTAACTTGTGGGGGTAGTAGCATTTGTTTGGGCCAAACTAAACCGTTGGCGTCTGGGAATAGATGCCTTTTATTGCACACGAACAATTCAGCCCTCATCTCAAAGTATCTAGCGTCCAGTGGGCCTGATATTTTGCAAACCACTCCTAGCAACAGTCGTCCTTATACACCAGATTATTCCATGATGTCCTGTGGAGTGGATATGGAGAGCTATTGTACCTCATTGTCGAATTCCGAGGCTCAGCTCTACGACACAACAGA…
470	Contig2504_WUSTL	GAAACATTTCCCGAAATCATATGTGAAATCTTGTCAATGGAATTCTTTGACGCTAGTGACAATATGTTTCGTTCGGTGCCGAAATCCATACGAAACTTGAAATCCCTGGAAACACTGATGCTTTATGAAAACCAGCTGGAAGGTTTACCTGACGAATTGTGCGAACTTATTCAGCTGCGCTGTCTGTGGTTGGGAAACAACAAGTTGACTCAACTTCCGAAACAATTTGGTAGACTCAAGTTGTTAGATTGGTCGTGGCATTATACTTCAACCACATTGGATGGCAATCCATTGCAACACCCCCCTCTGGACATTTGTAAAAAAGGAGCTGATGAAATTGAAAAATATTTCAAAAAGATGTATGGATCTTCTGTGGTTGAAGTTCCTGCAGAAAAAGGA…
470	Contig7280_WUSTL	CGAAATCCATACGAAACTTGAAATCCCTGGAAACACTGATGCTTTATGAAAACCAGCTGGAAGGTTTACCTGACGAATTGTGCGAACTTATTCAGATGCGCTGTCTGTGGTTGGGAAACAACAAGTTGACTCAACTTCCGAAACAATTTGGTAGACTCAAGTTGTTAGATTGGTCGTGGCATTATACTTCAACCACATTAGATGGCAATCCATTGCAACACCCCCCTCTGGACATTTGTAAAAAAGGAGCTGATGAAATTGAAAAATATTTCAAAAAGATGTATGGATCTTCTGTGGTTGAAGTTCCTGCAGCAAAAGGAGGAACTTCTAACACTCTCAATTTTGACGTTGATGCTATGCGCTATTTACGCCGCGGATCATCTCCTGGACCACCTCCAG…
471	Contig2505_WUSTL	AGTTTCGGTCCGGATTCCCGGGATGGTTAGGAGTTATGGACAAAGTCGTCGTTCAGTTAAATTAGGAACTATGGTCAATTGTATTTGTTGGCACGATAATAATCCTTCGTTGGCAGCCGTTGCAGGGGAGAAACTAATGATATGGTGTTATCCAAATATAGCATTTCTAGATAAATCGCTACTATCGCGTTCGATCATTGAAAAACCATCTAACCAATTCGGTTCTGAGCCCACTATACAAACTTTCTCTGGAAATAGCGTCACTTTTCGAAAGCAGGAGGGCAGTGTCATTTCGTGTTTCGTTGCACCATATGTTGCGGTTCTTCATCAGTTATTCACTAACAACAAATTAAATGAAGCTCTCGCACTTTGCCGATCTGTGAAGGAGGAATGCTTGTG…
471	gnl|ti|1450461712_WUSTL	CCTTTTTTTTTTTTTTTTTTTTTTTTTTGCAAACAAGTCAATAATTTATTAAAACACATTTCAAACAAAAAATAAATCAGTTAGCTGTTTCTTTTTTCTTCTTGCTCATATTCTCTGATCAGTTTCTCCACTTCCTCCCATTCCGGAACCGGTTCATTCAGATATTTCAGGAAGTTTTTGTTGTTTTCCAATCGTGAAAGGCTGTCGAGAAATCTCCTCCGATGTGCCAGAACCAATGGTAAATATTTCTGTTTCGTGGCGGTCAACTCGAGCGCCCTGTCCCAACTGAACAGCCGCAAATGCACCATTACGGCACGGAACACTAAACCGGCCTGCATAAGCATTCCCTCGGCGTCCTGGACATTTCCGCTGATTAGCAGCATTTCGGCTTGCCGGGCT…
472	Contig2508_WUSTL	ACAGTTTCGGTCCGGATTCCCGGGATCGAGGATTGTACCGATGTGTTTTCGGCATATATGCCCAATATGCGAATTGGTGCACAGGGTGAATGCATACGTAAAAGCCCTCGATTGGATGGCGGGCAGTTATCGATTCATACTGCAGGAATATCAGGACGTGATTCTCCTAATGGAGATAGTTCGTTGTCTGCAACGGACAATATTCAATGCAAAGAGCGTCAATATGATGAGAAACGCAATTATAGCGGAGCAAGAAGATATAACAGTTTCAGCTTCAACATATCTGTTGGCAAATATCGACAATTGGAGAGTAACCTACAGAAAACATTCAATGACTCTTCCTTCACCCGTTTCGTGGTGGGACAGGAAGAGAAGGGTGATGCCGGATTCCACCATGTG…
473	Contig2509_WUSTL	GTTTCGGTCCGGATTCCCGGGATGAAAAAATTTTACCAGAAAGAATAAAGGAATGGGATCGGACGGAGTCATATGCTGATAGAAAAGACTTGCAGAGAAAAACGGAAATTAACAAAGAATGCCTTAGAATCCAAGAAAAGCTAATATTGCATGACAGAGAAAATGCAAAACTCGCCCGACTAACGCAATATAGGCGATCAATTAGTAATGCTAGTGATTATCAGAATGATGAAGGACGCCGAACGACAAACAATTCGGCTGAAGTACGTTGTGTGACTTGCGGCGATTTTGCCGCCGTTGGAAAGGCAATGAGTCATATGCAGATTTGTTTTCAAAAAATTGAGAATAGAACAATGATATTTGCCGACTATAAAGAACAATTAATGGGATCAAAATTGT…
473	gnl|ti|1608866091_WUSTL	CCTTTTTTTTTTTTTTTTTTTTTTTTTTTTAAACAAAAGCAAAAAATTTTATTATGAAAAAAATATTATAAAAATAACTCTAAATCTTTATTATTTCCCATTATTATTTCATAACATCGGTCTGTTTGGTTGGTGATCAATAGTTCTATGGAGCAGAAGATTCATTACATTTCTTCTATGAAATAAATTTCTTTCTATGATCATCTCCTCATTTCTTAATTCCTCCATTTGAACAAGCAGTCGATAACGTTTCATATCGATAACCGCTCGTTGGATCCTTTCCCAATTGACATGTGTAACGCATTCGACTTTGGCTGTGAGACATATTTTGTTGCTTTCGTTATTCTCCGTCAGTGGATATCCACAAATGATCTCAGGATCAACCTTAATAAAATCAAT…
474	Contig2512_WUSTL	TTTGCTGTTGTCTAAGTCTTGCTGATTGCTTTTCCGATATTTGCAAATATCAAAGAAATTTCTTATTACTTATTTCTTTCAGAAGCCGACCAGAAACTGAGATCAAAAAGCGAGGTGTACAACTCTGAATCAAAGGCGGTTGCTACGGGGATACAGTGATATTCGGGTGCAGCAGTTGGATTGCGCTGAACCGTCAATACGAAGCTGTGATGAACCGGCAGTCAACTCAATTGTAATTTATTTATTTTTATTGTTAGTAACTATTTTCCATGTGATCAGTTGAGTATTATTCTTCTATAGTCCAGTTATTTTTAAGTCATGAACTATTTAAATTATTTCTAACGCTATTTAGTATTGTTTCAATTATTTTTATTAAACCTATGATGTAATAAAGTTGAT…
474	Contig3243_WUSTL	ACGAGAAATACGACCTGAAAGGATCGACATACAAACGGTACGCCAGCAAAAAGGAACGCTCTAAATCATCACCCACTTTGAAAGATCTCGATTTCAAGGAGAACCACCCGAACGGGCTGATCCTGGAACCGGAAACCTACGATGCGCTGATGTCAACGATATCGAGGGACTGCATGGTGCTCGAGTCATTCAGCATTATGGATTTCTCGCTGCTGCTTGGCATCCACAATGTGGACCAATACAAACTCGAGAAACACCAGGAATCAGTCAGTCCTGCCCCCGTTACTACGGCAACTGCCCCCGTTACTACCGCTACTAGTGAGATGTACCGCATGTCATTGATTGATCCCGCCGCAATGGCGGACTCGCTGCCAGAGGACAATGCCAGTGGTGCCGGTG…
474	Contig3577_WUSTL	AGTTTCGGTCCGGATTCCCGGGATCAAAGCATCAACCGTTCGAGTGCCGTTTAGTAGTTTGCCTTAGCAGACTCAGCCTTACCTATTATCGATCCCCTGAATCGAGTAATTGACTCAGTGAAATTGTGATGTAAAAGATATCGAGATTTCATTATTCGGTATCTCAAAAGGCCGTGCAGAATCGGGAAGCTAAACCCCAATAAAAATGTAAATGCGCCATTTGCCTTCATTACAGAAATTCCTCTGAGGTTTCTCAGCTATCGATCGAAAATATTGTGGAAAATAAGCAGTGAAATCGCCAATGCGGTACTAGAAACGATGCATAGCTGGAACATGAGGGGGAGGAATAGGAGACTGGAGGGGTTGATTGGTGAGTAGCGCAACTGTGACAATTATGCT…
474	Contig5041_WUSTL	CTTTTTTTTTTTTTTTTTTTTTTTTTTTTTTTTTTTTAAATAACAAAATTTGTATTTAAATACAACAAAATCGAAATCATTATATGAAGATATATAAAATAGAATTCTTTAATAATTCAATAAACAATTATTATTTGCAATATTCAGTTTCCAAGTACTTCACGAAATAGACAAAAAAATTATGCAAATCAAAATAAAGCAAATGGAAATACGTCGAAAGTCCAAATGGTCTAAATACTTATACTCTCTAATCCAGTATAAAATCTGATACGAAATCAACTTTATTACATCATAGGTTTAATAAAAATAATTGAAACAATACTAAATAGCGTTAGAAATAATTTAAATAGTTCATGACTTAAAAATAACTGGACTATAGAAGAATAATACTCAACTGAT…
474	gnl|ti|1450457606_WUSTL	CGACATCCTACAATCATATCAGATCAATAAGAAATTGGAACACGGATTCAAATCGCTCGTGCAAGACGGAAAAGCAATATCAGTAACCAATCCAACATTTTATAAACAGAGATTCCAAGATTTTTTCAGCAAATTTGTATTCAGAAGAGCTAATCAGAACGAAGCTGTGATGAACCGGCAGTCAACTCAATTGTAATTTATTTATTTTTATTGTTAGTAACTATTTTCCATGTGATCAGTTGAGTATTATTCTTCTATAGTCCAGTTATTTTTAAGTCATGAACTATTTAAATTATTTCTAACGCTATTTAGTATTGTTTCAATTATTTTTATTAAACCTATGATGTAATAAAGTTGATTTCGTATCAGATTTTATACTGGATTAGAGAGTATAAGTAT…
474	gnl|ti|1484635228_WUSTL	ATTAAGCGGCCGCCCTTTTTTTTTTTTTTTTTTTTTTTTTTTAAAAATAACAAAATTTGTATTTAAATACAACAAAATCGAAATCATTATATGAAGATATATAAAATAGAATTCTTTAATAATTCAATAAACAATTATTATTTGCAATATTCAGTTTCCAAGTACTTCACGAAATAGACAAAAAAATTATGCAAATCAAAATAAAGCAAATGGAAATACGTCGAAAGTCCAAATGGTCTAAATACTTATACTCTCTAATCCAGTATAAAATCTGATACGAAATCAACTTTATTACATCATAGGTTTAATAAAAATAATTGAAACAATACTAAATAGCGTTAGAAATAATTTAAATAGTTCATGACTTAAAAATAACTGGACTATAGAAGAATAATACTC…
475	Contig2514_WUSTL	GGGATCTTATTACTACTATTGGTTTGAATATCATTTTCGGTATAATAGTTGACACCTTCAGTGAATTGCGAGACCTCAAGTGGACCGCAGAATCAGATATGAGAGACACTTGTTTCATTTGTAGTAGAAACAGTTACGACTTTGAACATCATGGGCAAGGGTTTGAATACCATGTTCTCAATGAGCATAATATGTGGTCGTATATTTTCTTTTTTATACATTTACAAGATACAAAAGCTAATGATTACACAAGCCTAGATATGTTTGTTGCGACATTATTAAAAGAACAAAAATTTGATTTCTTTCCATTGAACCGAGCCTTATGTTTGACTGCTAAAGATGAAGATTCCACAGATTCAAAGATCGATGAACTGTTAAAGAACGTCAGCACGCTGATTA…
475	Contig3239_WUSTL	AGTTTCGGTCCGGATTCCCGGGACATCCTTGGAATGGTCGTCATTTACCTTTATGCAATAATCGGATTTGCGTTCTTCCGATCGGGGTTCAATACGGAAAAAAACCTTTATTGTGATTCTTTGTGGCACTGCTTCGTATCGGTGATGAGATTCGGATTGGTCGGAGATCTATTTGAAAACCTGTTACCACATGATTCCGAAAAGTCTTTTTTCACATTCTCAATGCTTGTTATATATCATTTATCCTTTTTCATACTTATTACTACTATTGGTTTGAATATCATTTTCGGTATAATAGTTGACACCTTCAGTGAATTGCGAGACCTCAAGTGGACCGCAGAATCAGATATGAGAGACACTTGTTTCATTTGTAGTAGAAACAGTTACGACTTTGAACAT…
475	Contig5375_WUSTL	CCTTTTTTTTTTTTTTTTTTTTTTTTTTCCCATAAGAATAATTTATTTATTATTAGATCATCAACATGAAAACGTGTATCAATATTACATAACAATAAGCTACCGCTACTAAAGGTAAAATAAATGTGTATTTATGAAATAAAAACAATAAATCACAAGTTATAAATAATAATAATAATAATATTGCATAGGAAATTGTGAATTTATGACATGGAACCGTCACTGTCATGTTTTGCATAATCATCAAGGAATTTCATGGGGTCGTCAGACGGATAATCTATGGGGTAAGCTGGTAGAATTGGGGCCTGGTCGAGATCGGGCTGAATATTCGGGGGAGAAATACAAAATATCGAATCGTTTTTCTCAGGAATCTCGTCACCAATCGCGTAATCGGAATCG…
475	gnl|ti|1389001928_WUSTL	TTTATTGTGATTCTTTGTGGCACTGCTTCGTATCGGTGATGAGATTCGGATTGGTCGGAGATCTATTTGAAAACCTGTTACCACATGATTCCGAAAAGTCTTTTTTCACATTCTCAATGCTTGTTATATATCATTTATCCTTTTTCATACTTATTACTACTATTGGTTTGAATATCATTTTCGGTATAATAGTTGACACCTTCAGTGAATTGCGAGACCTCAAGTGGACCGCAGAATCAGATATGAGAGACACTTGTTTCATTTGTAGTAGAAACAGT
475	gnl|ti|1389002855_WUSTL	GCTAAAGATGAAGATTCCACAGATTCAAAGATCGATGAACTGTTAAAGAACGTCAGCACGCTGATTAATCACCAGAAATCTGAAGATTCGGAAAGAAAGAGATTTGAAGAACTTCTTCGTCAAAAGCGCTGGCAAAAACGCCACCGAGGATTCCTAAGCAATGAAGGATCACTAGAGAAATTGGACGAGGATGACAATGAAAACGGGCTGGGTTTGAGACAAGTTAGCAACTGTCATCATTCCAGTTTACTGTTGAGACATGATTCTACAAACGACCGAATTCATCACGAACCTCACGAAGGCGCCGCCCATAAAAGTAGCAAATCAAAGATTTCATCTAAACCTTACAGCATCCCTCCCCACTCTGAATCGATAGGTGGTGAAAGCGGCGATTCCGA
475	gnl|ti|1484634723_WUSTL	CCTTTTTTTTTTTTTTTTTTTTTTTTTTTTTTTTCCCATAAAAATAATTTATTTATTATTAGATCATCAACATGAAAACGTGTATCAATATTACATAACAATAAGCTACCGCTACTAAAGGTAAAATAAATGTGTATTTTTGAAATAAAAACAATAAATCACAAGTTATAAATAATAATAATAATAATATTGCATAGGAAATTGTGAATTTATGACATGGAACCGTCACTGTCATGTTTTGCATAATCATCAAGGAATTTCATGGGGTCGTCAGACGGATAATCTATGGGGTAAGCTGGTAAAATTGGGGCCTGG
475	gnl|ti|1484640955_WUSTL	TAAGCTACCGCTACTAAAGGTAAAATAAATGTGTATTTATGAAATAAAAACAATAAATCACAAGTTATAAATAATAATAATAATAATATTGCATAGGAAATTGTGAATTTATGACATGGAACCGTCACTGTCATGTTTTGCATAATCATCAAGGAATTTCATGGGGTCGTCAGACGGATAATCTATGGGGTAAGCTGGTAGAATTGGGGCCTGGT
475	gnl|ti|1608868369_WUSTL	AACAATAAGCTACCGCTACTAAAGGTAAAATAAATGTGTATTTTTTCTATAAAAACAATAAATCACAAGTTATAAATAATAATAATAATAATATTGCATAGGAAATTGTGAATTTATGACATGGAACCGTCACTGTCATGTTTTGCATAATCATCAAGGAATTTCATGGGGTCGTCAGACGGATAATCTATGGGGTAAGCTGGTAGAATTGGGGCCTGGTCGAGATCGGGCTGAATATTCGGGGGAGAAATACAAAATATCGAATCGTTTTTCTCAGGAATCTCGTCACCAATCGCGTAATCGGAATCGCCGCTTTCC
475	HB_19_12f_3	TTTTTTTTTTTTTTTTTTTTTTTTTTTTTTTTTTTTTATCTTTACTATAAAGGGGTGTAATAACACCAAATCAACAAAAGGCATTCAAATTCTACAAAAAGAATAGGGTTCCCATCGAATTATTGAAGGGAGATTATCTACAGAAGGGTCATTTCCGAATTAGGAACAAAAACATTATTCGAGAAAAAGTGAAAGAAGTTGTCAAGGGGAATGGGGACAGGTCATCACCGAGCAATAAAATCAAAGACTTCATGGACCGGTCCAAGTCAATCTTGAATGACATTCGATACCAAAAAAAAGCTATGAATAATCCAATAGCGAAATTCTTTACAGGAGGATGGTTATTATGGAACTATGCCATAACTATTCTCAGGGTTATTTTAAATTTGATGATGCCCA…
476	Contig2517_WUSTL	TCCCGGGATCGACATAAAAAATTTTGTACAATCATTAACAAAAATATATTGACTAAAAATCGTCTTTTAAAAAATCACATTTAATTTTTGAATTTTTGAAAGTTCTTTTTATATAGCAATCTCGTACTAACTTTTCGTCAACGTCTCTGGTAACATATGATTTGCCATTAATTTCAGCAATCTCAACAACTCGTAATTCATCTTTAAAAAATTTATCGACAAAACTATACTAAAAATATTATTTTAAAAATTTTATCATGTAATTTTGTCGAATTTAACTTTCAAAATTGTCAACTTTTAAAATTTTTCTTTGAATAATTGCAGATTACTAGTTTTATTTCTTTGCAAATATTGGTTATTGGATTTAATTTTATTAATAATTTAATTTAAATGTCTTTA…
476	Contig261_WUSTL	TAGACAGTTTCGGTCCGGATTCCCGGGATAAATATTTAATAAATGTAAATTTCTTTTTATAAAATAATGGCGTTTTTCAAATGGTGAAAATGAAAATCAGATATTTTAAAGCATAATTTCACCAGTAAATTATATTTTCAATTATGTTTTATGATTTTTATTTATCTTTAATTTAAAAAAATGAAAATTAATATTTAAAACTTTAAAGACCGCATTGACAAATCGTATTTCTCACATATGAACCGTCATTTTTTTTATTTTTCATTACATTATTTTTAAAATATTTTTTAGTGTACAATAATTTAACCCCTAGATTTATTTCAATTAAAAGGCACCCGGTCCCAAAATGTAAACAAGCGGTCCCCAAGTAAAACATGTCGTGTGCCCACCCGTGAGCCG…
476	Contig6384_WUSTL	CCTTTTTTTTTTTTTTTTTTTTTTTTTTTTTTTTTTTTTTTAAAAATAACAAAATTATATTTTAAAACACACATTCGATTCATGTTTAATAATAATTCAATCATAAAGTATCCATTACAATAATACTGACTGAAACAAAATTATTAAAATATCAAAAATTATTACCTGCAAATAGTGAGATGGTTTTGGCAAAAGTTAATATATTAAGTTTATACATGAACTTAAAATATTTGGAATAAAAAGCCAATCAAAAAATAAAACGAATAAGTCAAAATCTGTATTTTTTCATTTCCTAACAAACTTATTGAACTTTAATTAACACGTTAAATTAACTGGGGGGTCACTCCGAAACAACATTAACGGACAGCGGCTCACGGGGGGGCACACGACATGTTTTAC…
476	Contig6621_WUSTL	AGGCACTGTGTTTGGTATTTTGCATAAATATTTTTATCTCAAATTAAAGCTGCATTTTCATGGTTTGAAACAAACAATTTCGTGGATTTTCCCGGGGAGTTTTTAAACTGCAATGACGGCGAGCTAAATAAAAAAGTTTTTTATTTTATATTGAAAAATCTCACAAAACAATATTATCAAAATATTTAATAAATGTAAATTTCTTTTTATAAAATAATGGCGTTTTTCAAATGGTGAAAATGAAAATCAGATATTTTAAAGCATAATTTCACCAGTAAATTATATTTTCAATTATGTTTTATGATTTTTATTTATCTTTAATTTAAAAAAATGAAAATTAATATTTAAAACTTTAAAGACCGCATTGACAAATCGTATTTCTCACATATGAACCGTCAT…
477	Contig2520_WUSTL	CCGGATTCCCGGGTCGGATTTTCCCGGATTGTCGAATCGCCATGTTTAGCGCTACACAAAACCCCAAAGTCACCGATTGGATAAAAACCCACATAGAAACGGATTTGATTTACGTTCGAATCGGTGTGAAAGATGCAGCAGTTGAAACTGTTACCCAAGAGTTGCGTTATTGTTTCAGTGAATCTCTGAAATTTACCGAAATCAAAAATCTCATAATCAATGGAAAATTTCAAGTTCCTTGCTTGGTGTTCGTTGACCAATCGAAAGACGCGCAAATCCTCCACGATTTCATTCGAGAATATGGTCTTAAAGCCGAAATAAAAGTCGGTATAATTTCCAGCAAATTAAGCGACTCTCTGAGGCGGGATATGATTACCGATTTCCGAGAAGGGAAAATCC…
477	Contig4679_WUSTL	AGTTTCGGTCCGGATTCCCGGGATTTAAAACCTAAAGTTGCTTTTTATATAAAAGGGAAAATATTAAATAAACTTGCGGATATAGTTATCTGTACTCCTTTGAAATTACAAAATACGCTCTTGAAAGAAGAACAGAACATTATTCGATTAGATAATTTGACATGGTTGGTAGTTGACGAAAGTGATAAAATGTTCGAAGACAGTTTAAATAGTTTCTCAGAACAATTCGAAATCATATTTGAGAACATTCGGATTTTCCCGGATTGTCGAATCGCCATGTTTAGCGCTACACAAAACCCCAAAGTCACCGATTGGATAAAAACCCACATAGAAACGGATTTGATTTACGTTCGAATCGGTGTGAAAGATGCAGCAGTTGAAACTGTTACCCAAGAGTTG…
477	Contig6859_WUSTL	CTTTTTTTTTTTTTTTTTTTTTTTTTCAACGTTCCAAGTTTTTATATCAAATTAACAAACAAAATAATTTTAAACAAACTACTCACAAAAAATAGAATTTATCAGTAATACATTCAAAATTAAAAAATATTCTATTTATTTAATTAATTTTTCTTGTCTGAGAAACTTCTTTCTGACCACGCATTTCTCCAAATACATTTTCTTCTTCTGATCAGCGTGACTCATATTTTTCACCGTTCCATCTTCGGATTTGTATTTCCTCTTCAATTTCATCATTTTCTTGTCTCCGGAATAATATTTCGTTTTCTTTTTCGTTTTCAGTAACTCAATCAACTCCTCATTGACCGGCTGATTGCTGGCTTTCATGATTCTCAGAACGTGCGGCAGCCCGTTCCTGAT…
477	gnl|ti|1450462388_WUSTL	TAATACATTCAAAATTAAAAAATATTCTATTTATTTAATTAATTTTTCTTGTCTGAGAAACTTCTTTCTGACCACGCATTTCTCCAAATACATTTTCTTCTTCTGATCAGCGTGACTCATATTTTTCACCGTTCCATCTTCGGATTTGTATTTCCTCTTCAATTTCATCATTTTCTTGTCTCCGGAATAATATTTCGTTTTCTTTTTCGTTTTCAGTAACTCAATCAACTCCTCATTGACCGGCTGATTGCTGGCTTTCATGATTCTCAGAACGTGCGGCAGCCCGTTCCTGATGTCTACATCGGTCCAGAAGCTGATAGCGCGTCCCGTGTGTCCCGCACGGCCGC
477	gnl|ti|1608867177_WUSTL	CCTTTTTTTTTTTTTTTTTTTTTTTTTTTTTTTTTTTTTTTTTTTTAAAAAAATATTCTATTTATTTAATTAATTTTTCTTGTCTGAAAAACTTCTTTCTGACCACGCATTTCTCCAAATACATTTTCTTCTTCTGATCAGCGGGACTCATATTTTTCCCCGTTCCATCTTCGGATTTGTATTTCCCCTTCAATTTCATCATTTTCTTGTCTCCGGAAAAATATTTCGTTTTCTTTTTCGTTTTCAGTAACTCAATCAACTCCTCATTGACCGGGTGATTGCTGGCTTTCATGATTCTCAAAACGGGCGGCAGCCCGTTCCTGATGTCTACATCGGTCCAAAAGCTGATAGCGCGTCCCGGGTGTCCCGCACGGCCGCACCTTCCAATCCGGGGGATGT…
478	Contig2528_WUSTL	CGGATTCCCGGGATCAAACTAGAAAAATCATCTGTCAATGAAACCATTGAGCTGCTCGCAATAGCCATGGAGTTCGGTATTGATGATTTGAGAAAGGTTCTGCAAACCTTTCTTATCCATTTGCTCAGTAAAGACAATGTCTGTAAAATCTTCCAAACTGCTCACAATTTAGGCCTGATTCAATTGAAAGAGAATTGCATCAAATTCCTTTACTCTACGATTCAGGTACAAATATGTGTATTGTTACTCGGAGGTTGTCACATGAGGGGCACATATATAGCTATGTGTTCACAACGTGATGGAGCTCTGGGAACATCTGCGATTTCAGTGATCTAAATGCAGAAATGATGGAGGAAATAGTTTCATCCGATGAGCTGGAGGTCAACGAGATGAGATTGG…
478	Contig3660_WUSTL	AAAAGAAACGACATCTCCATTAGTGTTGCAAGAAATGAAACCGGACATTTTTAAATATTTGCTAGAGTATCTTTATACCAATCAAATCAAACTAGAAAAATCATCTGTCAATGAAACCATTGAGCTGCTCGCAATAGCCATGGAGTTCGGTATTGATGATTTGAGAAAGGTTCTGCAAACCTTTCTTATCCATTTGCTCAGTAAAGACAATGTCTGTAAAATCTTCCAAACTGCTCACAATTTAGGCCTGATTCAATTGAAAGAGAATTGCATCAAATTCCTTTACTCTACGATTCAGAACATCTGCGATTTCAGTGATCTAAATGCAGAAATGATGGAGGAAATAGTTTCATCCGATGAGCTGGAGGTCAACGAGATGAGATTGGTAGAAATCATTCG…
478	Contig6345_WUSTL	CCTTTTTTTTTTTTTTTTTTTTTTTTTTTTTTTTTTTTTTAAAACAAGGCATATTAAAATTTATTTAAATAAAATTCCGTATTCCCACATGATAAAAGAACAAATAAATAGAGAAATTAAAAAGACAAATTGATTATTCAAAAACGGATTGAGAAGAGGTTCTAGAGGCACTAGTTGGCAATTTCCTGGCATGCTTCTTGCCCCTCGGTATCACAACTGTTCCTGCACCGGAGGGCCCCAACGCATGCATTTTCCACGCTAGGGAAAATGTTTCAGCGGGAATAATATTATCTTTCAAATTCAGTTCTTCGAGCTCCGCAATTTCTTCTGGTTTCAGCAATCCCAATCGCAAATGCCGAGAGATGGGCTTGCAAAATTTGTGCGGAGGAATGTCAGTTT…
[truncated: 15,836 more rows]
