# Supplementary material for: A functional genomics screen identifies an Importin-α homolog as a regulator of stem cell function and tissue patterning during planarian regeneration
Source: BMC Genomics. 2015 Oct 12;16:769. doi: 10.1186/s12864-015-1979-1 (PMC4603911; doi:10.1186/s12864-015-1979-1)
Supplement: Additional file 2: — Lists 1) all differentially expressed genes by gene ID with Blast2Go and KOG annotation for each gene; 2) normalized average expression levels for each gene tested in each sample type; 3) adjusted p -values for each comparison performed with differentially expressed genes highlighted in red. Where a significant change was observed, the “expression change” column provides a description of the direction of the change (up or down) and in which tissue type(s) (blastema or opposite side) the change was detected. (XLSX 1831 kb) [file 12864_2015_1979_MOESM2_ESM.xlsx]

## Sheet: differentially expressed genes
gene ID	blast2go annotation	kog annotation	kog category
15	nuclear pore complex protein	[YU] KOG1964 Nuclear pore complex, rNup107 component (sc Nup84)	[YU]
21	none	none	none
23	retinoblastoma binding protein 8	[R] KOG0965 Predicted RNA-binding protein, contains SWAP and G-patch domains	[R] General function prediction only
36	mus81 endonuclease homolog	[L] KOG2379 Endonuclease MUS81	[L] Replication, recombination and repair
64	nudix (nucleoside diphosphate linked moiety x)-type motif 19	[S] KOG3904 Predicted hydrolase RP2 (NUDIX/MutT superfamily)	[S] Function unknown
66	matrix metalloproteinase 9	[OW] KOG1565 Gelatinase A and related matrix metalloproteases	[OW]
135	mitochondrial methionyl-trna formyltransferase	[J] KOG3082 Methionyl-tRNA formyltransferase	[J] Translation, ribosomal structure and biogenesis
145	coiled-coil domain-containing protein 146	none	none
160	none	none	none
169	wnt related	[T] KOG3913 Wnt family of developmental regulators	[T] Signal transduction mechanisms
195	none	none	none
200	loc129881 protein	none	none
201	none	none	none
205	none	none	none
231	nfkb repressing factor	[R] KOG0154 RNA-binding protein RBM5 and related proteins, contain G-patch and RRM domains	[R] General function prediction only
233	g patch domain and kow motifs	[R] KOG4315 G-patch nucleic acid binding protein	[R] General function prediction only
237	jumonji domain containing 4	[BT] KOG2131 Uncharacterized conserved protein, contains JmjC domain	[BT]
247	none	none	none
252	denticleless homolog	[S] KOG0321 WD40 repeat-containing protein L2DTL	[S] Function unknown
260	endonuclease iv	[L] KOG3997 Major apurinic/apyrimidinic endonuclease/3'-repair diesterase APN1	[L] Replication, recombination and repair
266	u3 small nucleolar rna-interacting protein 2	[A] KOG0299 U3 snoRNP-associated protein (contains WD40 repeats)	[A] RNA processing and modification
279	none	none	none
294	tyrosyl-trna synthetase	[J] KOG2623 Tyrosyl-tRNA synthetase	[J] Translation, ribosomal structure and biogenesis
301	caf1-180 cg12109-pb	[B] KOG4364 Chromatin assembly factor-I	[B] Chromatin structure and dynamics
318	a chain crystal structure of chk2 in complex with an inhibitor	[D] KOG0615 Serine/threonine protein kinase Chk2 and related proteins	[D] Cell cycle control, cell division, chromosome partitioning
348	exonuclease sbcc	none	none
359	wd repeat domain 61	[R] KOG4155 FOG: WD40 repeat	[R] General function prediction only
383	none	none	none
389	none	none	none
391	none	none	none
406	ribonuclease h1	[L] KOG3752 Ribonuclease H	[L] Replication, recombination and repair
409	none	none	none
413	adenylosuccinate lyase	[F] KOG2700 Adenylosuccinate lyase	[F] Nucleotide transport and metabolism
430	dual-specificity tyrosine- -phosphorylation regulated kinase 2	[R] KOG0667 Dual-specificity tyrosine-phosphorylation regulated kinase	[R] General function prediction only
435	b k protein	[TU] KOG1028 Ca2+-dependent phospholipid-binding protein Synaptotagmin, required for synaptic vesicle and secretory granule exocytosis	[TU]
465	dna replication licensing factor mcm4	[L] KOG0478 DNA replication licensing factor, MCM4 component	[L] Replication, recombination and repair
478	btb domain containing 19	[R] KOG4350 Uncharacterized conserved protein, contains BTB/POZ domain	[R] General function prediction only
483	translation initiation factor eif-2b subunit delta	[J] KOG1467 Translation initiation factor 2B, delta subunit (eIF-2Bdelta/GCD2)	[J] Translation, ribosomal structure and biogenesis
498	vesicular acetylcholine transporter	[U] KOG3764 Vesicular amine transporter	[U] Intracellular trafficking, secretion, and vesicular transport
512	cg5976	[O] KOG3946 Glutaminyl cyclase	[O] Posttranslational modification, protein turnover, chaperones
540	none	none	none
550	dead box atp-dependent rna helicase	[A] KOG0333 U5 snRNP-like RNA helicase subunit	[A] RNA processing and modification
552	chromatin assembly factor 1 subunit b	[BL] KOG1009 Chromatin assembly complex 1 subunit B/CAC2 (contains WD40 repeats)	[BL]
554	winged helix forkhead transcription factor oxa	none	none
555	phd finger protein 7	[K] KOG1084 Transcription factor TCF20	[K] Transcription
562	calcium binding egf domain containing protein	[T] KOG1217 Fibrillins and related proteins containing Ca2+-binding EGF-like domains	[T] Signal transduction mechanisms
574	nuclear oncoprotein skia	none	none
583	none	none	none
598	none	none	none
603	von willebrand factor a domain containing 3a	none	none
604	glra4a protein	[T] KOG3643 GABA receptor	[T] Signal transduction mechanisms
615	coiled-coil domain containing 39	none	none
623	dentin sialophosphoprotein	none	none
625	phosphorylated ctd interacting factor pcif1	none	none
626	none	none	none
643	squamous cell carcinoma antigen recognized by t-cells 3	[A] KOG0128 RNA-binding protein SART3 (RRM superfamily)	[A] RNA processing and modification
651	aurora kinase a	[D] KOG0580 Serine/threonine protein kinase	[D] Cell cycle control, cell division, chromosome partitioning
655	zinc c2h2 type family protein	[R] KOG1721 FOG: Zn-finger	[R] General function prediction only
658	none	none	none
672	protein regulator of cytokinesis 1	none	none
683	no mechanoreceptor potential c-like	none	none
695	serine threonine kinase 33	[T] KOG0032 Ca2+/calmodulin-dependent protein kinase, EF-Hand protein superfamily	[T] Signal transduction mechanisms
703	forkhead protein forkhead protein domain	none	none
706	ring finger protein 167	[O] KOG4628 Predicted E3 ubiquitin ligase	[O] Posttranslational modification, protein turnover, chaperones
715	dopamine receptor d1	[R] KOG3656 FOG: 7 transmembrane receptor	[R] General function prediction only
720	none	none	none
724	none	none	none
727	eukaryotic translation initiation factor 3 subunit d	[J] KOG2479 Translation initiation factor 3, subunit d (eIF-3d)	[J] Translation, ribosomal structure and biogenesis
731	dna replication licensing factor mcm5	[L] KOG0481 DNA replication licensing factor, MCM5 component	[L] Replication, recombination and repair
733	dna polymerase alpha catalytic subunit	[L] KOG0970 DNA polymerase alpha, catalytic subunit	[L] Replication, recombination and repair
779	matrix metalloproteinase 13 isoform 3	[OW] KOG1565 Gelatinase A and related matrix metalloproteases	[OW]
784	band stomatin	[C] KOG2621 Prohibitins and stomatins of the PID superfamily	[C] Energy production and conversion
798	PREDICTED: hypothetical protein [Saccoglossus kowalevskii]	none	none
803	zinc mynd-type containing 10	none	none
806	none	none	none
808	transcriptional regulator protein hcngp	[K] KOG2959 Transcriptional regulator	[K] Transcription
809	zinc carboxypeptidase family protein	[R] KOG2649 Zinc carboxypeptidase	[R] General function prediction only
812	proteasome 26s subunit subunit 4 atpase	[O] KOG0726 26S proteasome regulatory complex, ATPase RPT2	[O] Posttranslational modification, protein turnover, chaperones
815	rhoptry associated membrane antigen	none	none
816	none	none	none
820	solute carrier family 1 (glial high affinity glutamate transporter) member 2	[E] KOG3787 Glutamate/aspartate and neutral amino acid transporters	[E] Amino acid transport and metabolism
821	ribosomal rna methyltransferase	[DR] KOG1099 SAM-dependent methyltransferase/cell division protein FtsJ	[DR]
835	none	none	none
836	none	none	none
837	polyadenylate-binding cytoplasmic and nuclear (poly -binding protein) (ars consensus binding protein acbp-67) (polyadenylate tail-binding protein)	[AJ] KOG0123 Polyadenylate-binding protein (RRM superfamily)	[AJ]
845	storkhead box 1	[S] KOG3897 Conserved protein Knockout	[S] Function unknown
846	hypothetical protein BRAFLDRAFT_85755 [Branchiostoma floridae]	none	none
857	wd repeat domain 16	[R] KOG0266 WD40 repeat-containing protein	[R] General function prediction only
865	none	none	none
877	loc495989 protein	none	none
889	mitochondrial ribosomal protein l2	[J] KOG0438 Mitochondrial/chloroplast ribosomal protein L2	[J] Translation, ribosomal structure and biogenesis
902	tudor domain containing 9	[A] KOG0920 ATP-dependent RNA helicase A	[A] RNA processing and modification
908	5033413d22rik partial	none	none
926	low density lipoprotein	[T] KOG1215 Low-density lipoprotein receptors containing Ca2+-binding EGF-like domains	[T] Signal transduction mechanisms
931	none	none	none
947	heat shock protein 60	[O] KOG0356 Mitochondrial chaperonin, Cpn60/Hsp60p	[O] Posttranslational modification, protein turnover, chaperones
950	none	none	none
956	none	none	none
982	none	none	none
991	glutamate receptor 1	[PET] KOG1052 Glutamate-gated kainate-type ion channel receptor subunit GluR5 and related subunits	[PET]
992	sjchgc03401 protein	none	none
993	isoform b	[K] KOG3982 Runt and related transcription factors	[K] Transcription
1016	c4b-binding protein beta chain	[TV] KOG4297 C-type lectin	[TV]
1027	intraflagellar transport protein 57 homolog	[T] KOG0972 Huntingtin interacting protein 1 (Hip1) interactor Hippi	[T] Signal transduction mechanisms
1033	proteasome ( macropain) 26s non- 3	[O] KOG2581 26S proteasome regulatory complex, subunit RPN3/PSMD3	[O] Posttranslational modification, protein turnover, chaperones
1046	none	none	none
1067	snurportin 1	[A] KOG3132 m3G-cap-specific nuclear import receptor (Snurportin1)	[A] RNA processing and modification
1068	wd repeat domain 86	[R] KOG0274 Cdc4 and related F-box and WD-40 proteins	[R] General function prediction only
1091	tcen protein	none	none
1094	transcription factor coe3	[K] KOG3836 HLH transcription factor EBF/Olf-1 and related DNA binding proteins	[K] Transcription
1096	topoisomerase ii binding protein 1	[L] KOG1929 Nucleotide excision repair factor NEF2, RAD4/CUT5 component	[L] Replication, recombination and repair
1104	chk1 checkpoint-like	[D] KOG0590 Checkpoint kinase and related serine/threonine protein kinases	[D] Cell cycle control, cell division, chromosome partitioning
1111	kelch domain containing 10	[R] KOG0379 Kelch repeat-containing proteins	[R] General function prediction only
1118	structural maintenance of chromosomes 2	[BD] KOG0933 Structural maintenance of chromosome protein 2 (chromosome condensation complex Condensin, subunit E)	[BD]
1119	cop9 constitutive photomorphogenic homolog subunit 5	[OT] KOG1554 COP9 signalosome, subunit CSN5	[OT]
1134	dna replication factor cdt1 (double parked homolog)	none	none
1180	synaptotagmin i	[TU] KOG1028 Ca2+-dependent phospholipid-binding protein Synaptotagmin, required for synaptic vesicle and secretory granule exocytosis	[TU]
1208	voltage-dependent p q type calcium channel	[PT] KOG2301 Voltage-gated Ca2+ channels, alpha1 subunits	[PT]
1211	isoform g	[U] KOG0932 Guanine nucleotide exchange factor EFA6	[U] Intracellular trafficking, secretion, and vesicular transport
1224	thyroid hormone receptor	[T] KOG3575 FOG: Hormone receptors	[T] Signal transduction mechanisms
1233	ribonucleases p mrp protein subunit pop1	[A] KOG3322 Ribonucleases P/MRP protein subunit	[A] RNA processing and modification
1244	none	none	none
1246	bestrophin isoform b	[R] KOG3547 Bestrophin (Best vitelliform macular dystrophy-associated protein)	[R] General function prediction only
1250	ubiquitin protein ligase e3 component n-recognin 7	[R] KOG2752 Uncharacterized conserved protein, contains N-recognin-type Zn-finger	[R] General function prediction only
1254	none	none	none
1266	smarca2 protein	[BK] KOG0386 Chromatin remodeling complex SWI/SNF, component SWI2 and related ATPases (DNA/RNA helicase superfamily)	[BK]
1274	clan family ubiquitin hydrolase-like cysteine peptidase	[K] KOG0384 Chromodomain-helicase DNA-binding protein	[K] Transcription
1277	beta-arrestin 1	none	none
1278	tyrosinase precursor	none	none
1286	zinc finger	[R] KOG1721 FOG: Zn-finger	[R] General function prediction only
1325	hyperpolarization activated cyclic nucleotide-gated potassium channel	[PT] KOG0498 K+-channel ERG and related proteins, contain PAS/PAC sensor domain	[PT]
1334	ataxin 1-like	[S] KOG4053 Ataxin-1, involved in Ca2+ homeostasis	[S] Function unknown
1358	mre11 meiotic recombination 11 homolog a	[L] KOG2310 DNA repair exonuclease MRE11	[L] Replication, recombination and repair
1361	none	none	none
1364	sperm flagellar protein 2	none	none
1382	phosphoribosylformylglycinamidine synthase	[F] KOG1907 Phosphoribosylformylglycinamidine synthase	[F] Nucleotide transport and metabolism
1388	dna replication licensing factor mcm2	[L] KOG0477 DNA replication licensing factor, MCM2 component	[L] Replication, recombination and repair
1397	none	none	none
1407	spla ryanodine receptor domain and socs box containing 4	[R] KOG3953 SOCS box protein SSB-1, contains SPRY domain	[R] General function prediction only
1413	zinc finger protein	none	none
1465	muts homolog colon nonpolyposis type 1 ( coli)	[L] KOG0219 Mismatch repair ATPase MSH2 (MutS family)	[L] Replication, recombination and repair
1471	eyes absent	[R] KOG3107 Predicted haloacid dehalogenase-like hydrolase (eyes absent)	[R] General function prediction only
1481	cholinergic alpha polypeptide 3	[T] KOG3645 Acetylcholine receptor	[T] Signal transduction mechanisms
1485	cell cycle control	none	none
1491	glutathione s- c-terminal domain containing	none	none
1509	none	none	none
1519	topoisomerase ii binding protein 1	[L] KOG1929 Nucleotide excision repair factor NEF2, RAD4/CUT5 component	[L] Replication, recombination and repair
1555	none	none	none
1577	stomatin-related	[C] KOG2621 Prohibitins and stomatins of the PID superfamily	[C] Energy production and conversion
1594	none	none	none
1619	none	none	none
1637	none	none	none
1640	rna pseudouridylate synthase domain containing 2	[A] KOG1919 RNA pseudouridylate synthases	[A] RNA processing and modification
1641	none	none	none
1654	none	none	none
1666	frizzled homolog 8	[T] KOG3577 Smoothened and related G-protein-coupled receptors	[T] Signal transduction mechanisms
1686	none	none	none
1723	dna replication licensing factor mcm3	[L] KOG0479 DNA replication licensing factor, MCM3 component	[L] Replication, recombination and repair
1733	none	none	none
1772	metaxin 1	[U] KOG3028 Translocase of outer mitochondrial membrane complex, subunit TOM37/Metaxin 1	[U] Intracellular trafficking, secretion, and vesicular transport
1838	none	none	none
1847	otogelin isoform 2	[WV] KOG1216 von Willebrand factor and related coagulation proteins	[WV]
1849	none	none	none
1871	cytochrome p450	[Q] KOG0156 Cytochrome P450 CYP2 subfamily	[Q] Secondary metabolites biosynthesis, transport and catabolism
1915	ubiquitin conjugating enzyme family member (ubc-7)-like	none	none
1917	fam139a protein fam139a	none	none
1943	none	none	none
1944	nemo like kinase	[T] KOG0664 Nemo-like MAPK-related serine/threonine protein kinase	[T] Signal transduction mechanisms
1946	DjPax-6 [Dugesia japonica]	none	none
1975	none	none	none
1992	kiaa2026- partial	none	none
2017	hypothetical protein TTHERM_00414280 [Tetrahymena thermophila]	none	none
2064	protein	[O] KOG3714 Meprin A metalloprotease	[O] Posttranslational modification, protein turnover, chaperones
2115	phospholipid scramblase 1	[M] KOG0621 Phospholipid scramblase	[M] Cell wall/membrane/envelope biogenesis
2142	heavy chain 9	[Z] KOG3595 Dyneins, heavy chain	[Z] Cytoskeleton
2153	tnf receptor-associated factor 6	[T] KOG0297 TNF receptor-associated factor	[T] Signal transduction mechanisms
2192	mgc80550 protein	[Q] KOG0156 Cytochrome P450 CYP2 subfamily	[Q] Secondary metabolites biosynthesis, transport and catabolism
2253	none	none	none
2434	none	none	none
2442	desmin	none	none
2486	thyrotropin-releasing hormone degrading enzyme-like	none	none
2488	none	none	none
2495	none	none	none
2496	tudor domain containing 1	none	none
2521	none	none	none
2569	none	none	none
2584	none	none	none
2586	none	none	none
2622	none	none	none
2646	histone deacetylase complex subunit sap18	[K] KOG3391 Transcriptional co-repressor component	[K] Transcription
2648	polycystic kidney disease 1-like 2	[PT] KOG3599 Ca2+-modulated nonselective cation channel polycystin	[PT]
2666	isoform b	[K] KOG0528 HMG-box transcription factor SOX5	[K] Transcription
2676	none	none	none
2723	sjchgc04509 protein	none	none
2728	cell division cycle 20	[DO] KOG0305 Anaphase promoting complex, Cdc20, Cdh1, and Ama1 subunits	[DO]
2754	sec14-like 2 ( cerevisiae)	[I] KOG1471 Phosphatidylinositol transfer protein SEC14 and related proteins	[I] Lipid transport and metabolism
2789	DjotxA [Dugesia japonica]	none	none
2791	none	none	none
2821	type alpha 1	[W] KOG3544 Collagens (type IV and type XIII), and related proteins	[W] Extracellular structures
2830	none	none	none
2838	mannose c type 1-like 1	[TV] KOG4297 C-type lectin	[TV]
2861	elegans protein partially confirmed by transcript evidence	[P] KOG3684 Ca2+-activated K+ channel proteins (intermediate/small conductance classes)	[P] Inorganic ion transport and metabolism
2882	bcs1-like isoform cra_a	[O] KOG0743 AAA+-type ATPase	[O] Posttranslational modification, protein turnover, chaperones
2958	none	none	none
2960	none	none	none
2961	selenophosphate synthetase 1	[T] KOG3939 Selenophosphate synthetase	[T] Signal transduction mechanisms
2977	none	none	none
3005	none	none	none
3011	scm-like with four mbt domains 1	[K] KOG3766 Polycomb group protein SCM/L(3)MBT (tumor-supressor in Drosophila and humans)	[K] Transcription
3019	kinesin heavy	[Z] KOG0244 Kinesin-like protein	[Z] Cytoskeleton
3023	transposase and inactivated derivatives-like protein	none	none
3038	swi snf matrix actin dependent regulator of subfamily member 1	[K] KOG0385 Chromatin remodeling complex WSTF-ISWI, small subunit	[K] Transcription
3053	ribonuclease iii	[A] KOG1817 Ribonuclease	[A] RNA processing and modification
3060	none	none	none
3119	none	none	none
3124	tcen protein	none	none
3147	hypothetical protein BRAFLDRAFT_118184 [Branchiostoma floridae]	none	none
3159	trace amine associated receptor 2	[R] KOG3656 FOG: 7 transmembrane receptor	[R] General function prediction only
3192	isoform a	[O] KOG2932 E3 ubiquitin ligase involved in ubiquitination of E-cadherin complex	[O] Posttranslational modification, protein turnover, chaperones
3204	lbr protein	[IT] KOG1435 Sterol reductase/lamin B receptor	[IT]
3206	piwi-like protein 1	[D] KOG1042 Germ-line stem cell division protein Hiwi/Piwi; negative developmental regulator	[D] Cell cycle control, cell division, chromosome partitioning
3222	protein kinase domain containing protein	[T] KOG0201 Serine/threonine protein kinase	[T] Signal transduction mechanisms
3224	none	none	none
3227	nanos	[R] KOG4602 Nanos and related proteins	[R] General function prediction only
3231	slit	[WT] KOG4237 Extracellular matrix protein slit, contains leucine-rich and EGF-like repeats	none
3237	fam166b protein	none	none
3242	radial spokehead-like 1	none	none
3320	coiled-coil domain containing 63	none	none
3365	family c50 non-peptidase homologue (c50 family)	[D] KOG1849 Regulator of spindle pole body duplication	[D] Cell cycle control, cell division, chromosome partitioning
3385	none	none	none
3466	histone h2a	[B] KOG1756 Histone 2A	[BT]
3490	family c2 unassigned peptidase (c02 family)	[OT] KOG0045 Cytosolic Ca2+-dependent cysteine protease (calpain), large subunit (EF-Hand protein superfamily)	[OT]
3498	none	none	none
3512	none	none	none
3574	none	none	none
3636	ligase i	[L] KOG0967 ATP-dependent DNA ligase I	[L] Replication, recombination and repair
3645	tetraspanin d76	none	none
3663	cg4236	[B] KOG0264 Nucleosome remodeling factor, subunit CAF1/NURF55/MSI1	[B] Chromatin structure and dynamics
3665	none	none	none
3715	none	none	none
3777	none	none	none
3795	none	none	none
3806	nuclear transport factor 2	[U] KOG2104 Nuclear transport factor 2	[U] Intracellular trafficking, secretion, and vesicular transport
3889	mitofusin 2	[O] KOG0448 Mitofusin 1 GTPase, involved in mitochondrila biogenesis	[O] Posttranslational modification, protein turnover, chaperones
3915	dynamin central region family protein	[UR] KOG0446 Vacuolar sorting protein VPS1, dynamin, and related proteins	[UR]
3937	none	none	none
3950	venom allergen-like 21 protein	[S] KOG3017 Defense-related protein containing SCP domain	[S] Function unknown
3952	n-acetyltransferase 11	[R] KOG2488 Acetyltransferase (GNAT) domain-containing protein	[R] General function prediction only
3971	dopa decarboxylase	[E] KOG0628 Aromatic-L-amino-acid/L-histidine decarboxylase	[E] Amino acid transport and metabolism
3978	ribonucleotide reductase m2 b (tp53 inducible)	[F] KOG1567 Ribonucleotide reductase, beta subunit	[F] Nucleotide transport and metabolism
4018	none	none	none
4035	phospholipase c beta	[I] KOG1265 Phospholipase C	[I] Lipid transport and metabolism
4040	tnf receptor-associated factor-2-like protein a	[T] KOG0297 TNF receptor-associated factor	[T] Signal transduction mechanisms
4057	glra4a protein	[T] KOG3643 GABA receptor	[T] Signal transduction mechanisms
4192	hypothetical protein DDB_G0275195 [Dictyostelium discoideum AX4]	[G] KOG2806 Chitinase	[G] Carbohydrate transport and metabolism
4262	none	none	none
4313	cg8580- isoform a	[S] KOG4330 Uncharacterized conserved protein	[S] Function unknown
4319	none	none	none
4325	none	none	none
4379	alpha 8 like 2	[Z] KOG1376 Alpha tubulin	[Z] Cytoskeleton
4429	glutathione s-transferase	[O] KOG1695 Glutathione S-transferase	[O] Posttranslational modification, protein turnover, chaperones
4465	none	none	none
4474	gli pathogenesis-related 1 like 1	[S] KOG3017 Defense-related protein containing SCP domain	[S] Function unknown
4508	zinc metalloproteinase	[O] KOG3714 Meprin A metalloprotease	[O] Posttranslational modification, protein turnover, chaperones
4529	soluble guanylate cyclase gcy	[S] KOG1426 FOG: RCC1 domain	[S] Function unknown
4531	synaptotagmin xv-a	[TU] KOG1028 Ca2+-dependent phospholipid-binding protein Synaptotagmin, required for synaptic vesicle and secretory granule exocytosis	[TU]
4588	none	none	none
4599	riken cdna a430107o13 gene	none	none
4611	origin recognition subunit 3-like	[L] KOG2538 Origin recognition complex, subunit 3	[L] Replication, recombination and repair
4612	gastric triacylglycerol lipase	[I] KOG2624 Triglyceride lipase-cholesterol esterase	[I] Lipid transport and metabolism
4634	transmembrane emp24 domain-containing protein 2 precursor	[U] KOG1692 Putative cargo transport protein EMP24 (p24 protein family)	[U] Intracellular trafficking, secretion, and vesicular transport
4688	molting fluid carboxypeptidase a	[S] KOG2650 Zinc carboxypeptidase	[S] Function unknown
4817	tcen protein	none	none
4822	none	none	none
4826	soluble guanylate cyclase gcy	none	none
4849	elongation factor ts	[J] KOG1071 Mitochondrial translation elongation factor EF-Tsmt, catalyzes nucleotide exchange on EF-Tumt	[J] Translation, ribosomal structure and biogenesis
4868	prohormone-4	none	none
4924	glutamine type i	[E] KOG0683 Glutamine synthetase	[E] Amino acid transport and metabolism
5043	tcen protein	none	none
5077	hippocalcin	[T] KOG0044 Ca2+ sensor (EF-Hand superfamily)	[T] Signal transduction mechanisms
5081	splicing factor subunit 4	[A] KOG0131 Splicing factor 3b, subunit 4	[A] RNA processing and modification
5124	astacin family metalloendopeptidase farm-1	none	none
5147	50s ribosomal protein	[J] KOG1569 50S ribosomal protein L1	[J] Translation, ribosomal structure and biogenesis
5190	polypyrimidine tract binding protein 1	[A] KOG1190 Polypyrimidine tract-binding protein	[A] RNA processing and modification
5223	chromosome 14 open reading frame 174	none	none
5228	f-box and leucine rich repeat 4 (FBXL4)	none	none
5262	histone	[B] KOG1757 Histone 2A	[B] Chromatin structure and dynamics
5351	sperm associated antigen 8	none	none
5355	cadherin egf lag seven-pass g-type receptor 1	[T] KOG4289 Cadherin EGF LAG seven-pass G-type receptor	[T] Signal transduction mechanisms
5384	none	none	none
5385	none	none	none
5464	small conductance calcium-activated potassium isoform m	[P] KOG3684 Ca2+-activated K+ channel proteins (intermediate/small conductance classes)	[P] Inorganic ion transport and metabolism
5536	serine threonine protein kinase	[D] KOG0580 Serine/threonine protein kinase	[D] Cell cycle control, cell division, chromosome partitioning
5539	none	none	none
5600	none	none	none
5645	none	none	none
5660	none	none	none
5665	secreted chitinase	[R] KOG4742 Predicted chitinase	[R] General function prediction only
5671	myosin light polypeptide 5 regulatory	[R] KOG2563 Permease of the major facilitator superfamily	[R] General function prediction only
5685	malate dehydrogenase	[C] KOG1496 Malate dehydrogenase	[C] Energy production and conversion
5705	none	none	none
5714	none	none	none
5726	none	none	none
5766	glycine n-methyltransferase	none	none
5778	transmembrane serine 3	[E] KOG3627 Trypsin	[E] Amino acid transport and metabolism
5787	histone h2a	[B] KOG1756 Histone 2A	[B] Chromatin structure and dynamics
5803	protofilament ribbon protein	none	none
5834	polycystic kidney disease 2	[PT] KOG3599 Ca2+-modulated nonselective cation channel polycystin	[PT]
5872	thioredoxin-1	[O] KOG0907 Thioredoxin	[O] Posttranslational modification, protein turnover, chaperones
5880	tia1 cytotoxic granule-associated rna binding protein	[AJ] KOG0148 Apoptosis-promoting RNA-binding protein TIA-1/TIAR (RRM superfamily)	[AJ]
5885	viral a-type inclusion protein	[S] KOG4051 Uncharacterized conserved protein	[S] Function unknown
5969	hir histone cell cycle regulation defective homolog a	[DK] KOG0973 Histone transcription regulator HIRA, WD repeat superfamily	[DK]
5975	protein	[T] KOG3643 GABA receptor	[T] Signal transduction mechanisms
5986	coiled-coil domain containing 96	none	none
6003	PREDICTED: similar to conserved hypothetical protein [Tribolium castaneum]	none	none
6025	cytidine deoxycytidylate deaminase family protein	[F] KOG3127 Deoxycytidylate deaminase	[F] Nucleotide transport and metabolism
6026	unc-51-like kinase 1	[OUT] KOG0595 Serine/threonine-protein kinase involved in autophagy	[OUT]
6038	branched chain keto acid dehydrogenase alpha polypeptide	[C] KOG1182 Branched chain alpha-keto acid dehydrogenase complex, alpha subunit	[C] Energy production and conversion
6057	none	none	none
6062	catalase	[P] KOG0047 Catalase	[P] Inorganic ion transport and metabolism
6092	astacin like metallo-protease	[O] KOG3714 Meprin A metalloprotease	[O] Posttranslational modification, protein turnover, chaperones
6111	none	none	none
6126	ataxin 2-binding protein (hexaribonucleotide binding protein 1)	[R] KOG0125 Ataxin 2-binding protein (RRM superfamily)	[R] General function prediction only
6134	gcn5-related n-acetyltransferase	none	none
6144	phosphoglycerate mutase family member 5	[R] KOG4609 Predicted phosphoglycerate mutase	[R] General function prediction only
6165	chymotrypsin a	[E] KOG3627 Trypsin	[E] Amino acid transport and metabolism
6186	replication factor c subunit 2	[L] KOG0991 Replication factor C, subunit RFC2	[L] Replication, recombination and repair
6187	cyclin b	[D] KOG0653 Cyclin B and related kinase-activating proteins	[D] Cell cycle control, cell division, chromosome partitioning
6222	rieske (fe-s) domain containing	[R] KOG1336 Monodehydroascorbate/ferredoxin reductase	[R] General function prediction only
6298	protein disulfide isomerase	[O] KOG0190 Protein disulfide isomerase (prolyl 4-hydroxylase beta subunit)	[O] Posttranslational modification, protein turnover, chaperones
6335	none	none	none
6445	none	none	none
6450	none	none	none
6519	solute carrier family 15 (oligopeptide transporter) member 1	[E] KOG1237 H+/oligopeptide symporter	[E] Amino acid transport and metabolism
6523	none	none	none
6533	trim56 protein	[O] KOG2177 Predicted E3 ubiquitin ligase	[O] Posttranslational modification, protein turnover, chaperones
6558	none	none	none
6576	none	none	none
6617	meprin a subunit beta	[O] KOG3714 Meprin A metalloprotease	[O] Posttranslational modification, protein turnover, chaperones
6633	cyclinb-like protein	none	none
6647	none	none	none
6658	protein	[O] KOG3714 Meprin A metalloprotease	[O] Posttranslational modification, protein turnover, chaperones
6672	glutamate metabotropic 2	[PT] KOG1056 Glutamate-gated metabotropic ion channel receptor subunit GRM2 and related subunits, G-protein coupled receptor superfamily	[PT]
6684	none	none	none
6705	fos transcription factor-related	none	none
6749	alpha 2 ( congenital muscular dystrophy)	[W] KOG1836 Extracellular matrix glycoprotein Laminin subunits alpha and gamma	[W] Extracellular structures
6765	hypothetical protein [Schistosoma mansoni]	none	none
6783	rapunzel 3	none	none
6784	cathepsin l	[O] KOG1543 Cysteine proteinase Cathepsin L	[O] Posttranslational modification, protein turnover, chaperones
6849	dna repair protein rad51 homolog 1	[L] KOG1433 DNA repair protein RAD51/RHP55	[L] Replication, recombination and repair
6853	retinoblastoma binding protein 4	[B] KOG0264 Nucleosome remodeling factor, subunit CAF1/NURF55/MSI1	[B] Chromatin structure and dynamics
6894	sulfatase modifying factor 2	none	none
6896	none	none	none
6905	none	none	none
6915	blastula protease-10	[O] KOG3714 Meprin A metalloprotease	[O] Posttranslational modification, protein turnover, chaperones
6916	none	none	none
6939	retinoblastoma-like 1	[D] KOG1010 Rb (Retinoblastoma tumor suppressor)-related protein	[D] Cell cycle control, cell division, chromosome partitioning
7030	none	none	none
7034	none	none	none
7047	novel protein x-epilectin	none	none
7088	astacin-like zinc metalloprotease-like protein	[O] KOG3714 Meprin A metalloprotease	[O] Posttranslational modification, protein turnover, chaperones
7092	endothelin-converting enzyme	[E] KOG3624 M13 family peptidase	[E] Amino acid transport and metabolism
7109	venom c-type lectin mannose binding isoform 3	[TV] KOG4297 C-type lectin	[TV]
7110	wolf-hirschhorn syndrome candidate 1	[K] KOG1081 Transcription factor NSD1 and related SET domain proteins	[K] Transcription
7137	neurensin-1	none	none
7145	nucleoporin nup43	[Y] KOG4714 Nucleoporin	[Y] Nuclear structure
7146	kh domain rna signal transduction associated 2	[A] KOG1588 RNA-binding protein Sam68 and related KH domain proteins	[A] RNA processing and modification
7203	none	none	none
7207	rhodopsin-like orphan gpcr	none	none
7223	b9 domain-containing protein 2	[S] KOG4028 Uncharacterized conserved protein	[S] Function unknown
7236	rna pseudouridylate	none	none
7240	none	none	none
7246	astacin like metallo-protease	[O] KOG3714 Meprin A metalloprotease	[O] Posttranslational modification, protein turnover, chaperones
7256	none	none	none
7268	serine threonine protein kinase	none	none
7310	armadillo repeat containing 1	none	none
7323	26s protease regulatory subunit s10b	[O] KOG0651 26S proteasome regulatory complex, ATPase RPT4	[O] Posttranslational modification, protein turnover, chaperones
7325	cytochrome b5 domain containing 1	[C] KOG0537 Cytochrome b5	[C] Energy production and conversion
7341	calcium-regulated heat stable protein 1 (calcium-regulated heat-stable protein of 24 kda)	[J] KOG3070 Predicted RNA-binding protein containing PIN domain and invovled in translation or RNA processing	[J] Translation, ribosomal structure and biogenesis
7402	tetraspanin 16	[R] KOG3882 Tetraspanin family integral membrane protein	[R] General function prediction only
7408	leucine rich repeat and fibronectin type iii domain containing 5	[R] KOG0619 FOG: Leucine rich repeat	[R] General function prediction only
7435	mitochondrial ribosomal protein l4	[J] KOG1624 Mitochondrial/chloroplast ribosomal protein L4	[J] Translation, ribosomal structure and biogenesis
7436	interleukin enhancer binding factor 45kda	[K] KOG3793 Transcription factor NFAT, subunit NF45	[K] Transcription
7477	sjchgc07033 protein	none	none
7508	forkhead box i2	[K] KOG2294 Transcription factor of the Forkhead/HNF3 family	[K] Transcription
7509	loc496017 protein	none	none
7513	tubulin alpha-1 chain	[Z] KOG1376 Alpha tubulin	[Z] Cytoskeleton
7558	none	none	none
7605	tpx2 protein	none	none
7621	smed neuropeptide Y prohormone 9	none	none
7640	aurora kinase c	[D] KOG0580 Serine/threonine protein kinase	[D] Cell cycle control, cell division, chromosome partitioning
7654	none	none	none
7683	none	none	none
7715	neurogenic differentiation factor 1	[K] KOG3898 Transcription factor NeuroD and related HTH proteins	[K] Transcription
7723	swi snf matrix actin dependent regulator of subfamily member 2	[B] KOG1279 Chromatin remodeling factor subunit and related transcription factors	[B] Chromatin structure and dynamics
7741	PREDICTED: similar to conserved hypothetical protein [Nasonia vitripennis]	none	none
7770	proliferating cell nuclear antigen	[L] KOG1636 DNA polymerase delta processivity factor (proliferating cell nuclear antigen)	[L] Replication, recombination and repair
7824	none	none	none
7834	kallikrein 13 precursor	[E] KOG3627 Trypsin	[E] Amino acid transport and metabolism
7837	none	none	none
7842	none	none	none
7846	none	none	none
7866	matrix metalloproteinase	[OW] KOG1565 Gelatinase A and related matrix metalloproteases	[OW]
7897	elongation factor 2	[J] KOG0468 U5 snRNP-specific protein	[J] Translation, ribosomal structure and biogenesis
7899	muscle protein 20-like protein	[Z] KOG2046 Calponin	[Z] Cytoskeleton
7910	lipopolysaccharide choline phosphotransferase-like protein	none	none
7915	none	none	none
7937	eukaryotic translation initiation factor 3 subunit 8	[J] KOG1076 Translation initiation factor 3, subunit c (eIF-3c)	[J] Translation, ribosomal structure and biogenesis
7949	swirm domain protein	[Q] KOG0029 Amine oxidase	[Q] Secondary metabolites biosynthesis, transport and catabolism
7955	zinc - partial	none	none
7976	rapunzel 3	none	none
7979	zinc carboxypeptidase	[S] KOG2650 Zinc carboxypeptidase	[S] Function unknown
7993	cleavage and polyadenylation factor i homolog ( cerevisiae)	[A] KOG2749 mRNA cleavage and polyadenylation factor IA/II complex, subunit CLP1	[A] RNA processing and modification
8027	mgc80751 protein	[R] KOG3882 Tetraspanin family integral membrane protein	[R] General function prediction only
8031	none	none	none
8035	family with sequence similarity member a	none	none
8062	mannose receptor c type 1-like	[TV] KOG4297 C-type lectin	[TV]
8076	innexin unc-9	none	none
8123	desmoplakin	[Z] KOG0516 Dystonin, GAS (Growth-arrest-specific protein), and related proteins	[Z] Cytoskeleton
8131	tumor necrosis factor induced protein	none	none
8168	none	none	none
8187	tnf receptor-associated factor 6	[T] KOG0297 TNF receptor-associated factor	[T] Signal transduction mechanisms
8197	dna replication helicase 2 homolog	[L] KOG1805 DNA replication helicase	[L] Replication, recombination and repair
8263	type alpha 1	[WV] KOG1216 von Willebrand factor and related coagulation proteins	[WV]
8273	guanine nucleotide-binding protein g subunit alpha-1	[DT] KOG0082 G-protein alpha subunit (small G protein superfamily)	[DT]
8290	none	none	none
8308	none	none	none
8375	transcription factor sox-19	[K] KOG0527 HMG-box transcription factor	[K] Transcription
8393	heat shock protein 70	[O] KOG0101 Molecular chaperones HSP70/HSC70, HSP70 superfamily	[O] Posttranslational modification, protein turnover, chaperones
8412	none	none	none
8414	40s ribosomal protein sa	[J] KOG0830 40S ribosomal protein SA (P40)/Laminin receptor 1	[J] Translation, ribosomal structure and biogenesis
8423	wd repeat domain 93	none	none
8438	mkiaa0738 protein isoform cra_a	none	none
8472	nuclear autoantigenic sperm protein	[BD] KOG4563 Cell cycle-regulated histone H1-binding protein	[BD]
8479	protein disulfide isomerase	[O] KOG0190 Protein disulfide isomerase (prolyl 4-hydroxylase beta subunit)	[O] Posttranslational modification, protein turnover, chaperones
8480	none	none	none
8489	loc557892 protein	none	none
8511	stem cell tumor	[T] KOG2289 Rhomboid family proteins	[T] Signal transduction mechanisms
8521	heterogeneous nuclear ribonucleoprotein m	[A] KOG4212 RNA-binding protein hnRNP-M	[A] RNA processing and modification
8529	cyclin d2	[D] KOG0656 G1/S-specific cyclin D	[D] Cell cycle control, cell division, chromosome partitioning
8535	none	none	none
8544	coiled-coil domain containing 113	none	none
8562	plastin 3 (t isoform)	[Z] KOG0046 Ca2+-binding actin-bundling protein (fimbrin/plastin), EF-Hand protein superfamily	[Z] Cytoskeleton
8614	alpha tubulin	[Z] KOG1376 Alpha tubulin	[Z] Cytoskeleton
8620	protein kinase	none	none
8646	flap endonuclease-1	[L] KOG2519 5'-3' exonuclease	[L] Replication, recombination and repair
8682	lupus la	[R] KOG1855 Predicted RNA-binding protein	[R] General function prediction only
8684	laminin isoform a	[W] KOG0994 Extracellular matrix glycoprotein Laminin subunit beta	[W] Extracellular structures
8692	none	none	none
8718	none	none	none
8772	cold shock domain protein a	[J] KOG3070 Predicted RNA-binding protein containing PIN domain and invovled in translation or RNA processing	[J] Translation, ribosomal structure and biogenesis
8780	none	none	none
8795	double parked	[L] KOG4762 DNA replication factor	[L] Replication, recombination and repair
8805	kallikrein plasma (fletcher factor) 1	[E] KOG3627 Trypsin	[E] Amino acid transport and metabolism
8806	mitofusin 2	[O] KOG0448 Mitofusin 1 GTPase, involved in mitochondrila biogenesis	[O] Posttranslational modification, protein turnover, chaperones
8823	serine threonine kinase 33	[T] KOG0032 Ca2+/calmodulin-dependent protein kinase, EF-Hand protein superfamily	[T] Signal transduction mechanisms
8840	secreted mucin	none	none
8846	serine threonine-protein kinase	[T] KOG0198 MEKK and related serine/threonine protein kinases	[T] Signal transduction mechanisms
8889	none	none	none
8902	chymotrypsin a	[E] KOG3627 Trypsin	[E] Amino acid transport and metabolism
8926	triosephosphate isomerase	[G] KOG1643 Triosephosphate isomerase	[G] Carbohydrate transport and metabolism
8933	iq motif containing d	none	none
8945	mam domain containing glycosylphosphatidylinositol anchor 1	none	none
8962	intermediate filament protein	[DY] KOG0977 Nuclear envelope protein lamin, intermediate filament superfamily	[DY]
8973	none	none	none
8995	uro-adherence factor a precursor	none	none
9048	none	none	none
9081	isoform b	none	none
9107	abelson helper integration site 1	[R] KOG0266 WD40 repeat-containing protein	[R] General function prediction only
9108	zinc mynd-type containing 12	none	none
9164	hypothetical protein [Plasmodium berghei strain ANKA]	none	none
9173	dyslexia susceptibility 2-like	none	none
9176	mortality factor 4-like protein 1	[BK] KOG3001 Dosage compensation regulatory complex/histone acetyltransferase complex, subunit MSL-3/MRG15/EAF3, and related CHROMO domain-containing proteins	[BK]
9186	emg1 nucleolar protein homolog ( cerevisiae)	[J] KOG3073 Protein required for 18S rRNA maturation and 40S ribosome biogenesis	[J] Translation, ribosomal structure and biogenesis
9222	zinc carboxypeptidase	[S] KOG2650 Zinc carboxypeptidase	[S] Function unknown
9258	PREDICTED: hypothetical protein [Saccoglossus kowalevskii]	none	none
9259	none	none	none
9278	n6-adenosine-methyltransferase ime4	[K] KOG2097 Predicted N6-adenine methylase involved in transcription regulation	[K] Transcription
9286	dna primase large subunit	[L] KOG2267 Eukaryotic-type DNA primase, large subunit	[L] Replication, recombination and repair
9296	solute carrier family member 5	[T] KOG3660 Sodium-neurotransmitter symporter	[T] Signal transduction mechanisms
9302	high mobility group protein dsp1	[R] KOG0381 HMG box-containing protein	[R] General function prediction only
9350	ubiquitin specific protease 39 and snrnp assembly factor	[Z] KOG2026 Spindle pole body protein - Sad1p	[Z] Cytoskeleton
9355	none	none	none
9360	none	none	none
9373	chromosome condensation protein g	[BD] KOG2025 Chromosome condensation complex Condensin, subunit G	[BD]
9384	none	none	none
9393	none	none	none
9400	DNAJ protein, putative [Plasmodium falciparum 3D7]	none	none
9403	viral a-type inclusion protein	none	none
9407	none	none	none
9409	camp-specific -cyclic phosphodiesterase	[T] KOG3689 Cyclic nucleotide phosphodiesterase	[T] Signal transduction mechanisms
9412	fgfr1 oncogene partner partial	[K] KOG1194 Predicted DNA-binding protein, contains Myb-like, SANT and ELM2 domains	[K] Transcription
9422	ubx domain protein 11	[Y] KOG2086 Protein tyrosine phosphatase SHP1/Cofactor for p97 ATPase-mediated vesicle membrane fusion	[Y] Nuclear structure
9441	tetratricopeptide repeat protein 29	none	none
9467	PREDICTED: hypothetical protein [Saccoglossus kowalevskii]	none	none
9470	atp binding domain 4	[R] KOG2316 Predicted ATPase (PP-loop superfamily)	[R] General function prediction only
9486	aminopeptidase pils (m01 family)	[E] KOG3627 Trypsin	[E] Amino acid transport and metabolism
9510	cyclic nucleotide binding domain containing 1	none	none
9534	none	none	none
9546	tnf receptor-associated factor 6	[T] KOG0297 TNF receptor-associated factor	[T] Signal transduction mechanisms
9547	mfs transporter protein	[R] KOG0255 Synaptic vesicle transporter SVOP and related transporters (major facilitator superfamily)	[R] General function prediction only
9551	frfamide precursor protein	none	none
9590	pef protein with a long n-terminal hydrophobic domain	[OT] KOG0045 Cytosolic Ca2+-dependent cysteine protease (calpain), large subunit (EF-Hand protein superfamily)	[OT]
9602	vesicular glutamate transporter	[G] KOG2532 Permease of the major facilitator superfamily	[G] Carbohydrate transport and metabolism
9638	venom allergen-like 21 protein	[S] KOG3017 Defense-related protein containing SCP domain	[S] Function unknown
9649	lipoma hmgic fusion partner	[S] KOG4026 Uncharacterized conserved protein	[S] Function unknown
9676	jerky homolog-like	none	none
9682	traf-type zinc finger-containing protein	none	none
9740	none	none	none
9761	family protein	none	none
9762	none	none	none
9767	short-chain acyl- dehydrogenase	[I] KOG0139 Short-chain acyl-CoA dehydrogenase	[I] Lipid transport and metabolism
9771	fam139a protein fam139a	none	none
9780	thyroid hormone receptor interactor 13	[O] KOG0744 AAA+-type ATPase	[O] Posttranslational modification, protein turnover, chaperones
9790	none	none	none
9808	PREDICTED: hypothetical protein [Bos taurus]	none	none
9842	epoxide hydrolase 1	[R] KOG2565 Predicted hydrolases or acyltransferases (alpha/beta hydrolase superfamily)	[R] General function prediction only
9865	calcium-transporting atpase sarcoplasmic endoplasmic reticulum type (calcium pump)	[P] KOG0202 Ca2+ transporting ATPase	[P] Inorganic ion transport and metabolism
9892	dna replication licensing factor mcm7	[L] KOG0482 DNA replication licensing factor, MCM7 component	[L] Replication, recombination and repair
9905	monocarboxylate transporter	[G] KOG2504 Monocarboxylate transporter	[G] Carbohydrate transport and metabolism
9915	none	none	none
9920	protein disulfide isomerase	[O] KOG0190 Protein disulfide isomerase (prolyl 4-hydroxylase beta subunit)	[O] Posttranslational modification, protein turnover, chaperones
9923	lrp2-binding protein	[MOT] KOG1550 Extracellular protein SEL-1 and related proteins	[MOT]
9926	rna guanylyltransferase and 5 -phosphatase	[A] KOG2386 mRNA capping enzyme, guanylyltransferase (alpha) subunit	[A] RNA processing and modification
9930	uncharacterized protein c9orf117 homolog	none	none
9943	none	none	none
9953	ribonucleotide reductase m2 polypeptide	[F] KOG1567 Ribonucleotide reductase, beta subunit	[F] Nucleotide transport and metabolism
9975	dna-directed rna polymerase	[K] KOG1521 RNA polymerase I and III, subunit RPA40/RPC40	[K] Transcription
9993	beta-hexosaminidase b	[G] KOG2499 Beta-N-acetylhexosaminidase	[G] Carbohydrate transport and metabolism
10002	phosphatidylinositol transfer protein	[I] KOG1471 Phosphatidylinositol transfer protein SEC14 and related proteins	[I] Lipid transport and metabolism
10017	prohormone convertase 1	[O] KOG3525 Subtilisin-like proprotein convertase	[O] Posttranslational modification, protein turnover, chaperones
10043	dna replication licensing factor mcm9	[L] KOG0477 DNA replication licensing factor, MCM2 component	[L] Replication, recombination and repair
10046	dc2-related axonemal dynein intermediate chain 4	none	none
10049	regulator of g-protein signaling 22	none	none
10056	none	none	none
10058	mmp37-like mitochondrial precursor	[S] KOG2986 Uncharacterized conserved protein	[S] Function unknown
10061	carboxypeptidase b	[S] KOG2650 Zinc carboxypeptidase	[S] Function unknown
10069	six homeobox 6	[K] KOG0775 Transcription factor SIX and related HOX domain proteins	[K] Transcription
10121	none	none	none
10123	radial spoke 3 homolog	none	none
10124	importin subunit alpha-2	[U] KOG0166 Karyopherin (importin) alpha	[U] Intracellular trafficking, secretion, and vesicular transport
10128	viral a-type inclusion protein	none	none
10140	leucine rich repeat family protein	none	none
10174	leucine rich repeat containing 56	[T] KOG0531 Protein phosphatase 1, regulatory subunit, and related proteins	[T] Signal transduction mechanisms
10193	glyceraldehyde-3-phosphate dehydrogenase	[G] KOG0657 Glyceraldehyde 3-phosphate dehydrogenase	[G] Carbohydrate transport and metabolism
10213	piggybac transposase uribo2	none	none
10223	rna (guanine-7-) methyltransferase	[A] KOG1975 mRNA cap methyltransferase	[A] RNA processing and modification
10226	general transcription factor iif subunit 1	[K] KOG2393 Transcription initiation factor IIF, large subunit (RAP74)	[K] Transcription
1052B	macrophage expressed gene 1	none	none
1173B	none	none	none
11B	none	none	none
1279A	opsin 4	none	none
1362A	none	none	none
1388A	dna replication licensing factor	[L] KOG0477 DNA replication licensing factor, MCM2 component	[L] Replication, recombination and repair
138B	none	none	none
1485B	none	none	none
1485C	none	none	none
1553A	m-phase inducer	[D] KOG3772 M-phase inducer phosphatase	[D] Cell cycle control, cell division, chromosome partitioning
1554A	jun-related protein	none	none
1655B	tubulin gamma chain	[Z] KOG1374 Gamma tubulin	[Z] Cytoskeleton
1693A	tektin a1	[Z] KOG2685 Cystoskeletal protein Tektin	[Z] Cytoskeleton
173A	pitrilysin metalloproteinase 1	[RO] KOG2019 Metalloendoprotease HMP1 (insulinase superfamily)	[RO]
1746B	none	none	none
174D	polymerase (dna directed) alpha 2 (70kd subunit)	[L] KOG1625 DNA polymerase alpha-primase complex, polymerase-associated subunit B	[L] Replication, recombination and repair
1789B	nucleoporin 155kda	[YU] KOG1900 Nuclear pore complex, Nup155 component (D Nup154, sc Nup157/Nup170)	[YU]
179A	none	none	none
185B	thioredoxin peroxidase	[O] KOG0852 Alkyl hydroperoxide reductase, thiol specific antioxidant and related enzymes	[O] Posttranslational modification, protein turnover, chaperones
188A	none	none	none
192B	glycosylation related family member (gly-5)	[O] KOG3736 Polypeptide N-acetylgalactosaminyltransferase	[O] Posttranslational modification, protein turnover, chaperones
1933A	none	none	none
1972A	c-type mbl-2 protein	none	none
2046B	none	none	none
2064A	protein	[O] KOG3714 Meprin A metalloprotease	[O] Posttranslational modification, protein turnover, chaperones
2092E	lim domain family member (lim-9)	[TZR] KOG1704 FOG: LIM domain	[TZR]
217A	phosphorylated adaptor for rna	[A] KOG3948 Mediator of U snRNA nuclear export PHAX	[A] RNA processing and modification
2228A	none	none	none
223A	none	none	none
223C	none	none	none
248A	glycoprotein-n-acetylgalactosamine 3-beta-galactosyltransferase 1	[G] KOG2246 Galactosyltransferases	[G] Carbohydrate transport and metabolism
248B	glycoprotein-n-acetylgalactosamine 3-beta-galactosyltransferase 1	[G] KOG2246 Galactosyltransferases	[G] Carbohydrate transport and metabolism
253B	none	none	none
2702A	none	none	none
278A	none	none	none
2794A	novel protein	none	none
2917A	none	none	none
3095B	none	none	none
310C	im:7155895 protein	none	none
3126A	none	none	none
3126B	none	none	none
3126C	astacin family metalloendopeptidase farm-1	none	none
3175C	rapunzel 4-like	none	none
3177A	glipr1-like protein 1 precursor	[S] KOG3017 Defense-related protein containing SCP domain	[S] Function unknown
3402A	tubulin alpha-1 chain	[Z] KOG1376 Alpha tubulin	[Z] Cytoskeleton
3402B	tubulin alpha-1 chain	[Z] KOG1376 Alpha tubulin	[Z] Cytoskeleton
3402C	tubulin alpha chain	[Z] KOG1376 Alpha tubulin	[Z] Cytoskeleton
341A	endothelin-converting enzyme	[E] KOG3624 M13 family peptidase	[E] Amino acid transport and metabolism
341D	endothelin converting enzyme 1	[E] KOG3624 M13 family peptidase	[E] Amino acid transport and metabolism
3692B	prenyl diphosphate subunit 2	[H] KOG0776 Geranylgeranyl pyrophosphate synthase/Polyprenyl synthetase	[H] Coenzyme transport and metabolism
370A	matrin 3	none	none
3865D	none	none	none
38A	procollagen- 2-oxoglutarate 5-dioxygenase 3	[O] KOG1971 Lysyl hydroxylase	[O] Posttranslational modification, protein turnover, chaperones
38B	procollagen- 2-oxoglutarate 5-dioxygenase 3	[O] KOG1971 Lysyl hydroxylase	[O] Posttranslational modification, protein turnover, chaperones
409B	none	none	none
4542B	histone h2b	[B] KOG1744 Histone H2B	[B] Chromatin structure and dynamics
4560B	growth arrest-specific 8	none	none
4577D	mannosyl phosphorylinositol ceramide synthase sur1	none	none
4664B	none	none	none
4761B	cell division cycle 45-like	[L] KOG2475 CDC45 (cell division cycle 45)-like protein	[L] Replication, recombination and repair
4850A	5 -3 exoribonuclease	none	none
4850B	5 -3 exoribonuclease	none	none
5124A	astacin family metalloendopeptidase farm-1	none	none
5124B	astacin family metalloendopeptidase farm-1	none	none
5124C	none	none	none
541A	none	none	none
5656A	dyskeratosis congenita dyskerin	[J] KOG2529 Pseudouridine synthase	[J] Translation, ribosomal structure and biogenesis
5707B	meprin a subunit beta	[O] KOG3714 Meprin A metalloprotease	[O] Posttranslational modification, protein turnover, chaperones
643B	coiled-coil domain containing 13	none	none
651A	aurora kinase a	[D] KOG0580 Serine/threonine protein kinase	[D] Cell cycle control, cell division, chromosome partitioning
6791B	rna polymerase i subunit	[K] KOG0262 RNA polymerase I, large subunit	[K] Transcription
6898C	poly (adp-ribose) polymerase member 2	[KLO] KOG1037 NAD+ ADP-ribosyltransferase Parp, required for poly-ADP ribosylation of nuclear proteins	[KLO]
7063B	coiled-coil domain containing 101	[R] KOG3038 Histone acetyltransferase SAGA associated factor SGF29	[R] General function prediction only
7268A	chromosome 6 open reading frame 103	[OT] KOG0045 Cytosolic Ca2+-dependent cysteine protease (calpain), large subunit (EF-Hand protein superfamily)	[OT]
73A	endonuclease mitochondrial	[F] KOG3721 Mitochondrial endonuclease	[F] Nucleotide transport and metabolism
73B	leucine rich repeat containing 23	[T] KOG0531 Protein phosphatase 1, regulatory subunit, and related proteins	[T] Signal transduction mechanisms
7455A	inhibin	[T] KOG3900 Transforming growth factor beta, bone morphogenetic protein and related proteins	[T] Signal transduction mechanisms
762A	none	none	none
76A	coiled-coil domain containing 81	none	none
7921D	tryptophan hydroxylase 2	[E] KOG3820 Aromatic amino acid hydroxylase	[E] Amino acid transport and metabolism
808A	cg2063 cg2063-pa	[K] KOG2959 Transcriptional regulator	[K] Transcription
8274B	conserved plasmodium protein	none	none
9014A	histone rna hairpin-binding protein	[A] KOG3934 Histone mRNA stem-loop binding protein	[A] RNA processing and modification
95A	none	none	none
95B	none	none	none
95C	none	none	none
95E	none	none	none
965A	coiled-coil domain containing 147	none	none
991B	glutamate receptor 7	[PET] KOG1052 Glutamate-gated kainate-type ion channel receptor subunit GluR5 and related subunits	[PET]

## Sheet: expression levels
gene ID	control	day 2 blastema	day 3 blastema	day 4 blastema	day 2 opposite side	day 3 opposite side	day 4 opposite side
1	2909.38	3501.55	3309.76	3351.1	2804.51	2895.56	2998.13
2	3440.35	3178.66	2956.19	3131.9	3078.48	3240	3465.61
3	175.284	320.328	264.983	250.525	187.676	180.618	181.645
5	1715.12	1558.1	1536.27	1642.52	1486.4	1503.43	1575.78
6	1414.87	1685.14	1607.52	1544.25	1439.2	1469.68	1442.87
7	5123.59	5343.53	5338.36	5406.53	5145.09	4898.43	4886.42
8	5283.41	5785.35	5589	5664.57	5104.06	5100.96	5221.34
9	11265.6	13249.7	12626.7	13156.9	12373.2	11411.9	11663
13	416.999	365.643	371.225	419.605	440.553	495.902	501.278
14	48.4901	63.9704	51.5184	48.8986	56.9719	51.0784	40.158
15	1760.81	2498.5	2265.06	2115.44	2049.3	2096.7	2128.52
16	1382.68	1090.84	1059.2	1165.99	1186.83	1198.64	1184.34
17	1190.61	1491.67	1349.08	1347.92	1239.22	1266.47	1241.05
18	12463.7	11601.5	12230.3	11895.7	12995.3	13290.5	12626.8
19	17941	18602.5	18711.5	19150.9	16603.1	16726	17020.5
21	5929.59	7633.46	6802.94	6461.04	6204.62	6002.12	6009.2
22	2204.27	2639.59	2519.23	2464.16	2336.54	2444.02	2534.32
23	1334.39	2425.27	1873.66	1575.14	1746.19	1599.47	1488.86
24	1568.53	1222.83	1370.73	1474.68	1828.31	1605.9	1731.88
25	1626.9	2108.3	1969.16	2107	1466.76	1480.11	1568.28
26	4000.02	4685.37	4362.89	4484.98	4182.95	4221	4393.7
28	439.655	338.738	303.597	329.724	479.541	451.905	456.307
30	2364.81	2250.43	2145.48	2161.47	1856.23	2081.28	2135.31
31	4688.47	4662.21	4778.75	4720.06	4744.95	5175.97	5038.14
33	48.2362	51.9542	58.6773	56.8141	49.5981	46.8301	45.7314
34	3256.91	3215.84	3122.09	3222	3824.7	3549.07	3470.94
35	64.5693	53.4542	53.1717	53.4728	52.1538	41.7062	44.6577
36	512.976	691.644	630.098	579.6	627.239	674.33	596.44
39	62.0019	51.6296	56.631	59.6377	105.977	80.7133	81.9634
40	3216.8	3590.36	3395.29	3350.98	2802.41	3011.15	3057.52
42	8543.79	10684	10398.7	9356.54	9701.33	9754.98	9280.14
44	35.5332	26.9359	29.5713	29.6002	44.2732	32.9624	43.1695
45	3802.96	4442.87	4324.8	4532.44	3366.8	3418.41	3551.83
47	17311.7	14008.3	13761.2	14689.7	13611.2	13713.9	14554.5
48	1247.25	1605.18	1439.83	1448.42	1104.61	1126.31	1173.91
49	14530.1	14553.8	13828.7	14476.3	14597.3	14775.8	15034.8
52	687.231	624.52	534.529	552.552	635.988	545.025	588.807
53	5222.83	6138.77	5302.19	5465.87	4682.02	4924.33	5189.52
55	748.503	841.311	909.976	851.144	662.914	653.264	683.306
56	3109.17	3012.47	2940.86	2948.25	2806.03	2868	2842.77
58	9108.13	8847.76	8457.44	8458.18	8502.02	8686.56	8631.94
59	2728.89	3130.98	2820.53	2804.94	3018.81	3211.66	3346.75
60	7993.77	8488.85	7675.37	7799.95	7844.45	8055.5	7976.5
61	3823.67	4184.29	3848.52	3970.52	3138.44	3349.68	3707.17
62	8276.99	8790.25	8218.01	8259.85	7208	7482.79	7915.47
64	594.204	833.628	798.793	695.949	588.366	585.561	516.626
65	1991.51	2010.08	1830.29	1934.49	1799.85	1790.41	2019.97
66	9073.74	9331.97	9644.09	10863.7	6218.09	6198.06	7730.95
67	502.355	467.707	468.836	476.754	526.995	464.761	503.391
69	36.9745	25.6299	20.913	22.8918	39.0158	22.8188	25.3313
70	493.666	586.982	553.973	495.149	411.121	488.29	406.518
72	3038.6	2585.48	2051.86	2289	2481.11	2678.17	2847.33
78	1211.82	1018.52	1127.74	1208.37	1001.26	1055.5	1032
79	13515.3	15893.8	14124.7	14368.3	14690.1	14633	15052
80	3358.63	3471.53	3502.01	3327.26	3646.13	3742.06	3570.82
82	3055.62	4320.9	3594.61	3712.42	3113.55	3269.48	3689.02
84	5446.3	4954.6	4609.82	5108.68	5250.72	5256.6	5336.7
85	862.266	950.065	852.012	778.165	699.743	824.798	769.543
86	3394.82	3694.79	4015.68	4063.25	3448.7	3465.44	3449.3
87	2623.91	2021.25	1876.38	2031.94	2441.64	2113.58	2385.23
89	1635.18	1342.72	1630.9	1472.45	1858.61	1105.32	1038.28
90	7596.57	8919.27	8014.11	8134.22	6849.76	6956.49	7411.27
92	2086.7	2234.41	1899.33	1986.27	1837.83	2031.41	2058.95
93	3224.66	2973.87	2987.28	3197.64	3446.12	3449.67	3394.83
96	8652.72	9365.74	8575.75	8691.1	8568.4	8641.09	8939.54
99	7884.95	6804.32	6701.46	6962.45	6278.38	5984	6280.34
100	4689.55	5736.85	5495.25	5495.33	4807.09	4837.23	5227.74
101	1967.83	1911.14	1765.66	1850.21	1662.39	1815.34	1911.99
102	35.0006	32.1934	31.8242	24.3255	33.8049	30.6456	27.9789
108	14329	14186.9	13689.1	14147.3	14799.1	15203.1	14953.8
109	11017	10644.8	10767.8	11134.5	10604.4	10409.6	10126.4
110	3979.88	3720.23	3679.87	3865.86	3638.85	3899.15	3849.34
112	3639.58	3786.33	3735.56	3933.76	3272.27	3313.89	3368.12
113	4338.36	4944.17	4201.87	4287.57	4090.91	4250.73	4415.83
115	3201.39	3050.85	3050.07	3330.75	2729.04	2606.03	2668.94
116	10436.7	9486.8	10223.4	10057.4	10374.6	9969.73	9866.36
118	899.76	733.916	833.306	867.536	966.605	970.625	952.003
119	8206.67	7737.24	7143.51	7450.92	8650.12	8760.76	8998.17
120	13819.9	14456.7	14215.5	14003.1	14957.4	15202.4	14692.2
121	5655.36	5119.81	4633.18	4814.75	5342.89	5465.91	5765.84
122	2458.88	3199.19	2540.81	2663.37	2353.22	2354.72	2611.49
123	709.83	757.694	693.616	682.736	626.605	676.926	686.713
125	6057.9	5951.49	5986.31	6087.26	6253.69	6288.33	6291.53
127	4463	3437.37	3579.65	4261.32	3054.71	2951.64	3445.78
128	1173.32	896.618	835.527	955.7	1284.32	1069.09	1268.05
132	8456.86	9776.94	8598.5	9217.31	8676.27	8724.45	8021.34
134	4179.95	4053.39	3693.28	3857.57	3145.77	3562.79	3463.82
135	1220.87	1556.65	1415.09	1312.58	1372.69	1375.61	1313.34
136	7999.25	7850.44	7892.07	7992.45	8714.21	8656.3	8359.54
137	3813.19	4011.66	3446.14	3594.33	3831.07	3903.11	3637.1
140	502.149	704.387	606.515	554.989	541.217	584.745	558.978
141	4249.42	3857.83	3871.21	3924.11	4590.48	5188.1	5299.65
143	329.541	337.551	333.288	347.599	257.675	256.955	268.584
144	2914.77	3620.97	3200.99	3007.14	3006.72	2746.83	2793
145	1544.5	1070.38	1045	1034.22	1370.5	1471.83	1424.6
146	99.1053	91.8392	82.2756	90.0055	96.7776	97.5601	103.712
147	606.113	836.127	682.434	720.667	900.144	534.389	716.35
149	2766.53	2114.73	1905.8	1904.06	1883.61	1931.5	1930.83
150	7432.58	8632.33	8506.15	9080.65	6202.98	6153.98	7067.82
151	5077.33	5792.5	5432.87	5193.41	5243.42	5477.79	5688
152	7370.7	7614.32	7403.62	7274.2	6422.8	6323.33	6260.48
153	1549.39	1590.02	1512.41	1487.06	1472.94	1482.41	1520.53
154	5311.34	4681.78	4681.59	4890.64	5131.34	5320.28	5474.7
158	4497.88	5272.96	5022.79	4947.73	4841.06	4837.02	4712.8
160	1561.8	2188.87	1939.29	1884.36	1899.98	1761.88	1866.26
161	1661.2	2088.14	2048.55	1970.67	1635.62	1749.01	1619.2
162	10668.3	11351.7	10772.1	11297.4	11364.5	11124.2	11010
163	1350.23	1624.21	1480.8	1403.99	1485.38	1605.25	1601.99
164	8405.91	7899.08	8066.85	8200.95	7793.44	7806.52	7993.67
165	2256.5	2467.08	2461.24	2331.89	2261.02	2326.05	2209.31
166	833.107	693.466	662.993	662.496	606.664	631.715	592.891
167	3760.97	4090.42	3773.8	3739.19	3368.63	3820.95	4031.28
169	24.2967	87.4558	53.291	49.2159	60.2035	62.9087	52.4789
170	4859.73	4827.79	4527.39	5077.49	4460.96	4659.36	4967.81
175	3729.44	3512.42	3537.88	3533.03	3770.03	3894.24	3555.76
178	2302.6	2909.55	2320.17	2516.39	2103.74	2175.98	2125.17
181	7484.98	9252.97	8299.54	8143.59	7419.52	7613.08	6749.32
182	912.955	1251.14	1113.6	1039.46	1055.66	955.75	920.947
183	6507.95	6672.5	6729.06	6798.91	6311.28	6046.84	5838.82
186	4481.21	4611.1	4456.53	4484.66	4308.21	4248.8	4230.11
187	1492.54	1948.29	1623.9	1547.77	1619.53	1706.3	1873.69
189	1160.46	1350.09	1265.33	1179.45	1351.17	850.164	939.646
191	6055.15	7459.86	6352.66	6520.12	6028.72	6188.56	6339.3
194	2387.92	2317.79	2183.97	2214.78	2143.48	2226.02	2062.29
195	342.942	345.858	317.585	338.182	619.773	606.032	679.304
196	3494.92	3777.23	3645.86	3735.05	3017.85	3203.89	3319.41
198	8066.66	8018.28	8453.56	8775.51	8645.21	7830.53	7889.95
200	1823.43	1251.05	1248.63	1257.3	1696.42	1681.62	1597.64
201	3278.29	2439.96	2209.28	2116.93	1179.69	1286.17	1964.64
202	635.633	643.835	577.843	609.422	670.21	492.753	494.747
204	3227.83	4273.4	4182.26	3697.14	5892.14	7449.71	7734.46
205	144.286	218.099	183.271	176.347	153.459	173.066	158.688
206	10207.2	9423.5	10269.7	10188.7	10813.9	10795.2	10423.8
209	1645.33	1657.49	1527.22	1497.37	1863.97	2012.69	2036.66
210	13202	14335.9	12437.5	13235.5	11488.4	12016.4	12843.2
211	838.335	698.483	745.853	697.05	1146.33	1233.72	1155.14
212	2370.06	2494.57	2675.15	2179.46	3278.13	3699.24	3783.85
213	1691.21	1423.89	1455.49	1533.59	1510.46	1653.61	1616.93
214	493.461	572.103	522.543	508.025	583.948	758.031	942.246
215	4589.55	4683.01	4354.29	4378.89	3944.26	4103.08	4349.69
216	7368.84	7032.59	7150.19	7032.28	7522.38	6963.87	6956.63
220	13523.6	12674.1	13497.4	14072.6	13411.6	13008.6	12878.6
222	8924.11	10080.1	9366.53	9832.33	8201.33	8218.45	8534.82
224	2801.48	2653.49	2392.29	2516.26	2609.88	2704.09	2712.01
225	68.2303	61.7655	54.9431	56.2674	42.5806	49.3841	48.1713
226	1185.7	1586.33	1306.64	1357.23	1280.26	1315.78	1350.91
227	11569.8	11567	11303.8	11599	11007.5	11506.1	10589
228	12569.8	11379.8	10353.1	10847.1	10759.1	10888.9	10833.5
229	7553.96	6281.25	5796.59	6048.19	7651.95	7181.66	6862.25
230	1482.99	1538.93	1426.92	1503.3	1580.85	1640.67	1629.99
231	2329.4	3270.11	2815.42	2722.89	2494.18	2497.35	2487.05
233	841.516	1074.68	982.522	927.099	868.502	912.626	935.784
234	922.761	743.453	664.014	703.17	742.667	780.31	815.861
236	2013.05	1682.14	1835.6	1837.36	2505.57	2689.86	2851.8
237	1257.82	1680.76	1499.28	1459.8	1272.73	1339.04	1357.31
239	1713.29	1411.72	1447.3	1714.66	1192.59	1285.64	1472.15
240	394.344	526.025	469.908	406.401	418.918	446.874	429.407
241	157.149	160.711	146.012	164.027	186.616	147.004	173.243
242	788.666	710.798	692.88	757.545	729.089	749.366	848.29
243	27.5664	20.4381	22.7799	26.0978	33.873	30.6313	34.5105
244	5201.55	6195.57	5958.68	6189.99	5622.96	5521.6	5792.9
246	1154.62	1012.32	1018.65	1186.65	817.139	843.173	1027.28
247	5525.22	9170.85	7958.02	7508.06	6559.11	6682.02	6149.14
249	3805.81	4263.08	3671.99	3738.86	3829.22	4202.86	4636.9
250	1429.23	1687.07	1382.34	1436.05	1269.05	1394.73	1558.14
251	3447.87	3423.1	3317.89	3458.27	3289.3	3454.24	3268.55
252	489.326	850.42	608.041	581.432	669.124	605.022	559.425
254	9261.55	10168.6	10139.3	10185.8	8682.33	8943.29	8878.9
256	2282.74	2414.21	2183.82	2351.21	2101.79	1982.4	2248.66
257	21367.3	20173.5	19470.3	19380.1	20211.5	20203.3	21494
259	2935.22	3729.67	3235.32	3268.37	2885.28	2786.41	3011.52
260	1741.36	2260.55	1912.76	1934.58	1947.64	1971.92	2001.19
261	4456.53	4595.61	4287.15	4463.22	4092.54	4376.37	4614.69
262	1362.75	1516.66	1390.37	1358.4	1074	1139.44	1158.56
263	6511.1	5239	5812.29	6428.74	5742.42	5879.56	6256.51
264	12763.9	12203.8	12742.8	12325.6	13178.7	13751.7	13290
265	10588	11431.5	10953.6	10772.1	11584.3	10934.5	10879.5
266	2804.98	3601.77	3357.64	3108.61	2887.97	2773.09	2791.19
267	1235.43	1306.54	1241.74	1223.16	1166.23	1234.28	1222.33
268	9599.36	10160.9	9757.24	10203.4	9985.93	9884.01	10089.6
269	21256.7	18325.8	18875.7	18889.6	22565	23353.1	23577.1
270	3362.21	2665.19	2497.7	2670.05	3188.26	3238.77	3287.77
272	23.8347	30.2978	23.5889	22.3856	20.2199	26.2626	19.4363
275	2540.76	2624.22	2558.78	2738.04	2693.39	2474.69	2346.33
276	6150.32	5189.07	5687.45	6191	5450.72	5169.27	5556.03
277	6817.47	7726.65	6947.06	7123.86	6986.43	7117.81	7371.44
279	3873.69	5599.69	5008.19	4791.5	4139.65	4219.99	4329.87
280	1096.32	1136.42	1173.83	1106.33	1175.06	1088.8	1104.94
281	692.593	1030.15	1038.47	934.783	563.754	615.244	660.758
282	3075.14	2527.97	2333.81	2384.08	2644.92	2773.05	2666.04
283	711.257	1005.71	769.893	751.444	709.437	802.408	792.433
285	645.388	807.66	742.898	734.476	728.126	753.819	779.821
287	558.632	603.017	657.493	637.758	559.51	590.974	592.381
289	1437.03	1501.16	1532.48	1492.7	1369.16	1447.54	1361.99
290	5430.05	5380.06	5148.03	5224.76	4617.42	5211.04	5014.1
293	12329.4	13957.8	13635.1	12703.6	12382.6	12463.2	11886.9
294	1410.75	2036.95	1777.74	1678.23	1606.46	1463.35	1428.94
295	11192.6	12076.1	10745.5	11143.5	9273.71	10138.8	11396.1
297	5800.68	6311.92	5727.51	5862.58	5281.71	5342.81	5267.91
298	2496.15	2766.62	2690.13	2601.88	2474.52	2644.73	2790.59
300	5515.08	5069.17	4974.57	5236.9	5384.52	5716.3	5760.47
301	2667.77	3917.29	3529.76	3276	3249.77	2995	3073.53
303	7726.67	6507.8	6685.58	7168.66	5951.58	5649.22	5743.16
304	1907.49	2514.32	2225.75	2169.62	2053.65	2058.96	2057.39
307	2698.07	2595.05	2633.04	2639.55	2673.26	2672.03	2461.33
308	2248.38	1832.74	1654.97	1724.74	2211.24	1910.13	1872.1
309	41.9492	38.2407	44.1423	49.7469	53.0313	52.6041	56.1294
312	11411.2	12164.3	12321.1	11905.1	11356.2	11684.3	11278.4
314	1113.12	1285.4	1245.64	1276.67	1194.07	1190.63	1258.31
315	7768.3	9346.96	7866.2	8065.2	7310	7675.72	7893.2
316	45.9544	32.6632	36.4646	40.2009	53.2031	48.2081	55.4373
317	3059.8	4284.5	3403.88	3537.4	3458.15	3590.05	3774.87
318	9828.43	13410.6	11751.6	11506.8	10116.6	10051.4	10230.4
319	5622.62	6202.83	6146	6000.74	5417.73	5484.46	5372.87
320	3279.87	3542.97	3217.19	3188.85	2690.25	2980.16	3004.92
321	1269.4	1650.27	1506.26	1465.5	1261.9	1315.35	1327.63
322	200.063	257.285	244.714	209.317	192.854	206.882	190.234
323	43.56	20.3307	22.9798	25.6976	47.792	29.1865	36.766
325	6564.33	5503.29	5352.69	5574.97	6256.95	6180.89	6277.61
326	4768.53	4492.27	4286.18	3567.03	5393.88	6217.96	5679.54
327	2943.75	3045.94	2923.87	2810.97	2778.53	2935.94	2801.02
329	5579.72	5495.09	5662.96	5860.71	5879.97	5760.06	5793.46
332	245.476	236.354	271.225	271.707	345.748	315.723	286.969
333	346.143	287.787	332.226	368.461	325.432	288.121	347.802
334	5785.53	5731.61	6270.29	5863.05	7235.19	7644.51	7484.63
335	3151.72	2761.27	2736.16	2949.74	2966.18	2821.09	2849.11
336	44.162	110.994	109.752	86.5194	70.4786	64.8642	77.0264
338	963.676	894.458	776.703	727.382	998.321	798.106	827.428
339	2279.06	2417.4	2290.35	1999.85	2190.71	2344.93	2674.82
340	2369.68	2700.92	2405.3	2524.89	2339.66	2509.44	2400.67
343	120.866	112.229	112.057	112.854	131.9	116.751	106.216
344	5489.26	5252.77	5315.27	5583.38	5287.49	5372.76	5603.06
345	12459.9	12303.5	12090.2	12268.2	11581.8	11710	11731.6
346	4840.78	5687.03	4911.92	5106.28	4436.74	4380.39	4578.92
347	57.4145	89.3426	68.0828	70.1827	48.0572	54.5123	62.3236
348	5903.89	4183.16	5125.6	5124.64	6357.06	6639.11	7042.24
349	553.844	479.813	440.909	394.053	570.612	504.282	471.859
350	4869.71	5288.44	5266.6	5199.83	4954.31	5016.2	5024.06
352	2126.66	2340.86	2284.93	1968.33	1851.23	2105.89	2343.46
353	13522.2	14055.5	13382.3	13892.1	13509	13012.5	13351.5
354	153.433	150.834	140.095	141.965	136.012	153.606	154.319
356	674.392	720.767	747.601	721.204	715.952	717.417	651.809
357	16809.1	17916	18009	18164.5	17906	17250.5	16790.4
358	2294.95	2376.18	2194.6	2243.69	2110.45	2198.53	2175.85
359	2218.95	2853.63	2560.99	2388.37	2714.99	2455.95	2391.91
360	3925.84	4262.45	3607.64	3747.4	3607.64	4035.07	4443.51
361	27.0808	24.5581	28.4354	27.5456	43.1997	51.8953	44.2657
362	1863.42	2369.6	2183.27	2134.81	2135.94	2134.84	2148.16
365	4938.08	5463.04	5183.82	5180.84	4804.4	5086.68	5300.84
366	10353.5	11464.3	11083.4	11034.7	11420.3	10630.2	10388.4
367	12895.5	11665.7	11341.6	12146.6	13257.7	14587.5	15605.5
368	6523.98	6699.9	6033.03	6144.3	6932.71	6786.55	6310.22
369	667.467	540.518	483.609	546.171	1004.97	611.16	858.065
371	1264.14	980.98	944.249	999.311	1208.18	1206.11	1305.64
372	1007.14	862.159	870.933	921.869	815.989	886.741	965.754
376	591.184	472.392	465.585	489.548	675.33	439.614	587.99
377	551.487	492.172	451.068	481.386	456.179	494.881	584.994
378	1630.79	1955.35	1663.21	1756	1885.65	1947.11	2051.14
379	10684.6	10831.6	9957.96	10703.6	10084.5	10240.5	10720.1
380	71.8972	99.3686	92.4457	43.6164	102.134	58.1683	55.3871
381	2937.95	3478.16	3130.16	3241.38	2777.1	2795.55	2820.45
382	7327.18	7972.17	7362.24	7378.97	6659.35	6720.82	7154.89
383	286.02	520.642	401.481	404.649	420.78	356.204	369.987
384	9327.3	9349.17	9202.48	9740.41	8352.93	8336.02	9098.96
385	126.685	125.962	131.794	124.169	139.112	184.182	189.262
386	5423	5894.94	5540.73	5844.72	4422.23	4702.24	5132.85
387	3034.78	3669.97	2808.85	2958.91	2944.46	3138.28	3444.22
388	1813.67	1558.13	1444.76	1565.21	1436.42	1494.47	1647.2
389	7467.35	4158.84	4136.77	4504.23	5172.2	5492.25	5358.8
390	3835.37	4113.03	3995.63	4126.48	4009.63	4229.03	4150.48
391	291.701	566.139	399.506	364.01	382.779	383.165	364.26
392	17051.5	16517.2	16398.2	16991.3	17929.4	19755.3	20087.9
393	41.3363	26.6264	30.7052	33.3479	49.4339	44.826	49.1496
394	16150.4	17772.9	17312.4	17432.3	14203.7	13957.4	13993.1
395	1923.45	1539.39	1589.98	1693.81	1769.37	1898.35	1966.33
396	1769.42	1703.36	1609.97	1601.52	1693.5	1717.75	1652.73
398	1040.33	965.601	934.72	1050.45	1001.06	857.555	968.068
399	3999.43	4251.54	4324.92	4017.27	4210.5	4183.36	4224.07
400	2204.74	2570.8	2437.5	2408.71	2318.77	2310.85	2328.68
402	817.964	666.226	694.784	827.669	523.601	557.972	608.475
403	7005.74	8321.02	7220.19	7545.92	7299.44	6981.94	6945.49
405	2846.55	2282.12	2400.16	2451.61	2629.01	2746.03	2725.03
406	3811.26	5370.86	4465.46	4404.21	4223.95	4099.85	4299.78
408	4917.69	5300.59	4722.79	4857.78	4982.72	5035.16	4988.93
409	2188.66	2942.85	2511.2	2382.95	2503.78	2583.63	2580.07
410	2485.37	2281.46	1965.74	2111.99	3208.73	1994.51	2070.75
411	2286.63	2077.79	2164.02	2369.91	1300.7	1303.51	1848.71
412	139.414	144.458	134.511	137.911	121.691	139.692	149.974
413	14719.1	19397.3	17721.3	17446.3	14522.5	14041.5	13710.5
415	2816.07	2981.1	2821.21	2971.81	2439.4	2642.6	2591.8
418	352.913	343.883	365.897	387.582	357.084	265.757	306.625
419	2554.34	2440.82	2260.93	2709.04	2271.72	2465.63	2578.41
421	361.319	322.491	342.197	363.168	388.485	382.317	351.198
423	60.9353	72.7725	71.0059	68.4967	80.0741	54.6085	72.1501
424	10742.6	10816.7	10394.4	10829.2	11314.4	11968.4	12340.9
425	8607.5	9949.23	9370.1	8826.39	9451.35	9753.49	9866.56
426	187.736	142.21	185.022	225.042	291.624	232.08	322.683
427	2790.28	2127.74	2076.79	2232.78	2429.88	2611.87	2906.37
428	531.283	522.314	477.372	559.988	490.365	497.373	564.107
430	6470.44	5327.65	5003.87	5056.4	5431.66	5896.32	5535.19
431	643.132	852.583	702.423	753.228	710.911	744.874	744.619
432	458.903	550.845	522.76	510.173	496.131	418.454	461.61
433	285.65	331.121	306.357	327.391	327.337	224.081	313.838
434	1415.04	1376.08	1094.33	1198.96	1024.36	1278.78	1284.58
435	1875.91	1457.04	1488.33	1611	1459.78	1604.89	1744.6
437	241.378	248.021	267.431	254.197	237.001	243.738	249.212
438	782.042	1001.29	927.619	990.711	518.497	509.273	579.215
439	64.5438	83.7766	74.4131	79.0209	79.9757	82.9269	85.3452
441	2202.56	2743.91	2268.39	2377.07	2316.03	2515.1	2548.87
442	5832.61	4905.27	4903.2	4888.2	5336.33	5786.93	5088.79
444	2339.78	2612.98	2288.26	2316.32	2250.67	2244.26	2324.02
445	8803.57	9267.01	9047.64	9139.88	8345.72	8760.36	9301.53
446	7228.6	6712.83	6372.84	6741.18	5975.67	6527.65	6755.94
447	4857.41	4490.72	4816.83	4593.74	3991.31	4132.09	4134.89
448	5728.26	4419.01	4342.96	4936.77	3756.84	4212.32	4734.84
450	1361.79	1333.6	1303.52	1304.95	1079.17	1155.23	1144.36
451	2424.99	1769.74	1619.48	1728.16	2014.18	2105.41	1993.2
452	8562.33	8875.34	9222.69	8845.98	9802.03	9667.31	9958.55
453	4303.36	5428.34	5191.08	4947.44	5429.58	5129.86	5252.33
454	12948.9	11123.7	10478.3	10507	10945.6	11432	11485.7
455	3469.6	3258.24	2992.13	3115.84	3658.34	3804.67	3928.08
456	1814.67	1955.95	1900.58	1744.51	1813.35	1771.52	1721.58
457	31.6889	29.9753	26.986	26.7372	37.1606	21.7698	36.1808
458	972.873	802.166	904.849	998.347	1288.36	977.342	1290.92
459	3853.29	3687.95	3339.51	3445.18	4273.52	4266.32	4195.83
461	320.008	414.503	346.46	315.681	273.884	327.75	322.017
462	569.302	732.184	658.782	620.514	658.328	705.39	683.364
463	4491.46	4486.93	3759	4124.5	4113.65	4304.19	4193.93
464	6855.04	7985.23	6756.19	7086.01	6841.29	7028.9	7507.38
465	2494.76	4561.17	3446.18	3176.3	3635.85	3477.35	3369.04
466	1746.36	1893.01	1659.69	1629.15	1904.39	1948.24	1689.2
467	4203.33	4836.09	4574.05	4586.66	3990.68	4132.37	4101.06
468	7588.45	7046.87	7034.55	7096.99	7591.09	8004.66	7981.97
469	5274.89	4776.59	4623.47	5057.55	5109.33	4923.35	4917.26
471	5416.91	4936.35	4272.37	4479.4	4502.93	5132.05	5305.94
472	299.845	334.51	283.986	319.873	308.709	222.66	265.511
473	125.073	159.434	147.186	138.409	141.108	149.762	139.494
474	4276.34	4148.69	3915.35	4089.62	3940.41	3834.54	3869.28
475	6811.6	6249.28	6544.47	6777.77	6673.6	5992.15	6462.85
476	372.777	315.045	336.666	350.098	405.184	341.009	342.306
477	541.502	673.298	608.035	601.236	589.068	654.262	687.99
478	432.319	296.81	276.371	275.377	311.954	342.042	320.252
479	10954	10905	11467.3	10958.9	11968.2	11286.8	10325.9
480	5074.56	6481.98	5543.81	5691.44	5174.68	5494.22	5746.24
481	115.045	105.799	102.3	109.579	120.42	84.2168	124.055
482	8885.14	8311.29	8273.06	8288.12	8202.92	8732.61	8813.89
483	1064.27	1424.63	1219.79	1231.6	1092.02	1115.69	1181.56
484	9936.79	10890.6	10781.7	11379	9893.1	10000.4	9914.12
486	1470.92	1553.43	1513.31	1423.18	1669.66	1837.33	1695.77
487	693.588	920.123	772.475	789.382	761.521	822.225	857.508
488	4142.32	3194.7	3106.01	3207.9	3717.01	3693.56	3487.22
491	890.734	775.24	709.453	722.829	1005.84	703.443	723.269
492	1203.09	1157.32	1169.63	1240.03	1218.13	1205.41	1240.69
494	8065.62	9193.95	9466.35	8527.62	9256.88	9758.13	8975.99
495	7606.98	8804.2	8225.31	8432.41	8248.46	8104.12	8267.34
496	852.779	798.134	815.782	880.719	718.617	800.672	816.29
497	5361.65	5559.52	4968.19	5162.56	4833.78	5101.19	5435.35
498	1733.07	1343.13	1444.59	1567.32	1350.11	1418.17	1526.36
499	7050.83	7886.42	7302.55	7136.02	7777.79	7510.4	7150.12
500	6611.45	6945.43	6521.8	6523.11	6708.2	6349.6	6232.62
501	2318.06	1834.4	1859.97	1993.62	1980.04	2162.06	2645.09
502	1646.64	1845.56	1638.6	1650.27	1408.73	1508.49	1417.14
503	26.897	35.5465	29.7543	34.087	27.0517	21.799	27.0213
505	29114.1	25702.3	28047.9	26800.7	33968.9	32790.9	32720.6
506	944.671	1066.8	1028.59	965.744	937.629	976.064	1036.68
508	8608.14	8040.92	8086.3	8590.43	8177.22	8281.55	8603.82
510	7325.42	7268.85	7539.16	7281.22	7025.15	6991.29	6481.11
511	8632.04	7926.39	8243.45	8498.15	7309.85	7025.39	7177.93
512	8553.95	11031.2	10735.6	10576.5	9069.84	8826.18	9084.06
513	18739	19678.4	18715.2	19760	18289.4	17613	18073.3
515	1321.59	1426.35	1448.2	1398.96	1298.43	1424.39	1417.87
516	208.987	151.889	168.809	187.695	178.444	154.293	203.57
517	4912.38	6056.64	5842.03	6038.71	6066.81	5005.97	5470.94
518	893.476	1133.26	981.66	972.61	981.344	998.306	963.168
519	2760.21	2663.24	2639.18	2756.06	2701.72	2669.66	2831.35
520	100.441	130.366	129.735	108.024	99.8157	139.269	131.215
521	2158.16	1874.85	1833.14	2126.91	1509.04	1654.98	1950.75
522	3754.04	4114.45	3876.25	4038.44	4124.38	3978.03	3800.11
523	1131.42	1184.43	1158.48	1168.51	1143.46	1204.85	1255.53
524	17636.8	17070.6	16588.3	16652.4	16127.8	16189.9	16098.9
526	170.348	151.62	144.017	137.457	173.251	133.63	121.481
527	400.672	329.327	359.199	387.788	477.344	367.149	484.604
528	13556.4	12983.1	12627.3	13629.6	12233.9	12137.4	12554.5
529	964.047	772.43	745.029	843.366	1040.7	936.332	1036.56
530	9281.85	10116.8	8530.55	8817.07	9276.24	9162.29	9825.57
531	7245.9	6463.17	6055.4	6029.38	6032.66	6328.89	5959.57
532	370.555	171.295	113.488	122.595	87.2709	56.0024	108.049
533	1012.23	1023.39	1062.01	1014.41	915.327	969.945	952.989
534	18995.9	19716.4	19390.8	19292.3	19437.9	18968.5	18747.5
535	3235.63	2938.88	2943.54	3048.66	3133.93	3209.01	3232.38
536	668.137	569.021	612.898	631.804	652.002	646.778	642.399
537	2327.24	1882.83	1863.9	1762.82	1733.76	2147.85	1659.99
538	2316.75	2636.44	2621.96	2510.28	1983.93	2196.61	2138.86
539	3176.29	3331.39	3199.68	3218.13	3085.81	3066.29	3019.7
540	3807.55	5205.92	4449.68	4236.99	4014.26	4029.55	4240.86
542	1554.1	1474.44	1423.65	1319.68	1462.96	1500.56	1529.85
543	762.188	844.073	759.757	736.272	833.553	967.219	933.165
544	6284.46	7782.86	7157.82	6903.45	5808.21	5820.36	5721.15
545	120.787	180.115	153.077	160.894	136.458	126.016	146.896
546	5347.86	6269.94	5682.88	5560.86	5608.76	5703.95	5924.16
547	12098.4	8970.35	9481.01	9737.18	12638.9	13022.7	12465.6
548	553.933	659.52	653.466	629.639	606.041	657.997	665.048
550	8386.22	10208.9	9653.19	9503.76	8948.54	8601.44	8649.49
551	922.031	794.974	817.249	962.908	482.373	555.108	702.134
552	7693.58	10638.1	9201.69	9308.89	8306.54	8111.02	8303.45
553	10009.8	9503.32	7986.09	7904.67	10309	9282.54	9105.97
554	175.768	588.742	597.991	491.447	254.945	219.716	297.425
555	5605.74	7782.65	6856.23	7008.18	6193.45	6039.18	6031.6
556	1254.23	1186.06	1254.89	1191.15	1272.93	1260.42	1268.01
558	3419.54	3122.47	2907.29	3045.42	3393.13	3130.55	3154.11
559	2844.48	2823.05	2932.46	3171.22	2764.66	2389.11	2666.16
560	4664.97	4757.71	4701.6	4798.44	4984.11	4975.89	4907.15
561	768.048	751.209	745.014	707.288	620.327	602.799	652.102
562	3486.01	1681.69	2007.31	2341.77	4131.37	3901.86	3627.79
563	7159.53	7023.17	6931.76	7158.05	7049.35	7159.37	6782.72
564	10218.1	10886.9	9959.07	10732	9968.96	10110.9	9867.54
565	351.776	431.263	436.241	431.989	354.192	287.304	272.022
566	1456.2	1775.92	1553.65	1525.83	1397.44	1487.76	1507
567	10533.2	8696.09	9236.12	10600.5	8530.31	8992.95	9714.91
568	11084	10129.4	10434.3	10132	12417.8	12171	12237.7
569	3527.42	3605.92	3552.19	3432.79	3717.44	4063.6	4130.45
570	3879.05	5282.82	4620.24	4414.16	4128.79	4110.8	4164.71
571	1849.64	2538.29	2001.44	2035.66	1995.7	2141.26	2223.82
572	7083.11	7903.37	7716.12	7890.93	6980.81	6878.57	6815.72
573	1790.01	1422.64	1444.35	1547.19	1760.59	1893.5	2079.3
574	10618.5	11259.9	12653.2	12696.5	7737.33	7282.67	8370.63
575	11736.8	12043.7	11730.4	11858.7	12491.8	11783	11828.6
576	429.194	384.597	420.824	469.582	448.059	327.048	436.585
577	7728.54	7128.84	7054.55	7326.4	7423.28	7673.16	7870.59
578	1054.79	1009.5	958.308	966.087	1361.12	902.004	951.787
579	764.955	603.82	486.143	459.688	631.559	616.469	554.34
580	74.6525	67.719	66.2886	71.9293	65.1174	67.2219	77.8984
581	3180.68	3917.89	3036.86	3085.86	3097.42	3035.85	3122.97
582	1065	1126.19	1159.97	1086.7	1143.05	1265.23	1354.15
583	1851.24	2957.01	2229.1	2194.9	1886.89	1881.06	1981.24
584	10506.9	10802.4	10376.7	10778.7	9236.5	9279.64	9336.37
585	4367.58	3650.41	4171.92	3689.03	5466.56	8338.15	8320.99
589	10890.4	10735.1	10556.4	10996.9	10477.3	10524.6	10646.3
590	17852.9	19019.3	18567.9	18714.3	18076.2	17653.4	17841.6
591	6262.32	5749.03	5326.41	5936.19	5040.33	5129.29	5518.22
593	2115.96	2663.76	2270.85	2296.38	2102.71	1997.1	2107.66
594	6623.14	6161.12	5923.25	6086.7	5969.92	6195.37	6000.91
595	1372.21	1530.03	1638.09	1346.7	1266.66	1544.72	1222.9
596	2097.37	2646.42	2497.03	2172.75	1952.92	2274.25	2080.99
597	6018.73	6691.55	6544.77	6643.73	6306.75	6350.79	6477.95
598	1527.61	2114.97	1828.08	1744.43	1473.53	1568.91	1546.41
599	622.166	745.23	633.819	633.975	548.601	592.045	595.987
600	14505.4	15249	14663.8	15145.8	13487.3	13747.9	13835.5
601	1463.42	1575.33	1605.19	1669.86	1260.09	1278.17	1295.5
603	5182.53	3895.8	3828.91	3954.97	4926.44	4896.37	4651.34
604	2498.6	1645.09	1765.46	1939.46	1696.49	1755.26	1829.61
605	12231.8	13435.1	13793.1	14698	10153.4	9682.21	10420.2
606	10037.2	10347.7	10099.2	10428.8	10589.8	10664.5	10982.8
607	3222.39	3163.31	3515.79	3079.56	2729.24	3053.77	3139.51
608	5763.74	7240.01	6182.7	6348.84	5619.79	5689.08	6229.41
609	233.462	265.462	258.723	243.038	253.172	242.24	215.78
610	18350.6	16616.8	16617.2	18249.1	15410	15557.9	16323.6
611	3205.28	3437.18	3161.53	3153.75	2749.22	2939.39	3158.38
612	17035.6	17579.4	17104.8	17158.7	18017.6	17406.7	17207.7
614	288.145	306.089	308.368	289.06	254.81	276.53	271.444
615	6634.21	5293.12	4747.46	5137.65	5665.07	5612.34	5691.9
616	928.366	1136.9	1034.76	1052.09	920.291	949.454	957.847
617	1463.69	1406.57	1355.77	1523.16	1148.73	986.815	1178.19
618	2289.69	2110.1	2002.36	2014.69	2277.43	2419.23	2411.96
619	10128.8	10766.6	10627.8	11067.9	10325.5	10473.9	10279.4
620	7276.26	7953.68	7637.21	7343.38	7097.78	7568.13	7955.65
621	4285.65	3779.14	3915.82	4230.39	3601.72	3677.13	3938.17
622	1842.59	2091.32	1964.72	2080.08	2078.71	1969.12	2057.05
623	1497.98	1215.98	1038.43	1092.37	1044.13	1249.59	1217.19
624	9079.98	10244.5	9695.04	9658.78	8906.76	8800.63	9357.52
625	7511.85	9734.97	8894.41	8988.13	7189.86	6981.59	7011.48
626	1980.1	2787.67	2284.41	2328.51	2228.72	2294.15	2550.67
627	9958.33	10087.6	10269.3	10746.7	10345.2	10296.8	10394.6
628	4045.2	4973.13	4617.76	4754.74	4214.18	4485.98	4678.2
629	2346.1	1865.37	2039.58	1968.66	2296.39	2599.42	2727.93
630	9576.85	9472.58	9704.99	9392.86	8605.22	9098.73	8990.2
631	3563.49	3769.28	3781.22	3642.12	3489.83	3526.81	3573.06
632	3352.94	4012.09	3868.58	3593.29	3363.3	3538.61	3484.88
633	3929.22	3791.99	4061.96	4138.15	3960.79	3851.74	3802.61
634	5077.35	5367.57	4798.97	5063	4776	5015.27	4977.91
635	15063.1	17075	16274.1	16409.7	15721	14934.7	14422.7
636	7678.64	9588.43	8584.84	8498.09	8298.73	8169.27	8410.92
637	871.798	1101.08	975.271	974.137	885.817	924.741	997.41
638	3143.6	2984.13	2998.57	3412.36	2452.36	2492.53	2876.71
641	7711.31	9603.73	8780.01	8855.95	7975.24	8138.31	8527.2
643	1584.19	2296.3	2024.8	1945.57	1963.85	1979.69	1978.81
645	411.694	504.614	508.733	462.639	470.923	503.81	603.779
646	8178.97	9789.67	9773.84	9465.5	8292.05	8192.4	8108.84
647	4921.63	4641.53	5059.55	4717.23	4697.7	4947.18	4880.76
648	4529.31	4770.1	4730.32	4984.11	5180.97	5174.97	5190.12
649	5273.33	5967.26	5574.26	5455.99	4940.65	5105.25	5125.48
650	4683.39	5277.99	4743.38	5027.38	4440.08	4487.42	4682.08
651	1583.09	2635.5	2076.09	1776.24	1800.68	1621.35	1506.99
652	23.7744	25.672	21.6252	23.8627	21.6259	23.0077	21.5454
653	6828.81	6498.72	7143.86	6804.62	6710.9	6756.15	6587.58
654	3668.06	4717.91	4266.4	4124.59	4236.43	4191.17	3984.64
655	79.9689	137.526	121.248	130.592	82.2214	89.4882	96.2949
656	8552.7	8235.61	8299.85	8898.38	7362.34	7240.5	8182.78
657	5960.26	6307.67	5761.36	6195.02	5203.9	5520.23	5852.25
658	899.57	1688.45	1278.53	1143.44	1207.2	1130.23	1044.58
659	107.213	124.624	112.675	105.003	113.346	136.926	122.189
660	1684.25	1899.32	1815.63	1636.37	1641.06	1705.49	1708.54
661	1088.63	757.805	709.492	735.931	927.74	999.875	985.109
662	584.479	712.124	630.891	617.108	597.145	628.593	638.352
663	704.511	796.394	711.93	691.469	683.162	755.13	755.544
664	17505.1	16049.9	16885.2	17644.5	18779.2	16994.6	17152.2
665	3063.58	3604.69	3051.53	3300.82	2638.5	2860.61	2995.43
666	12260.9	10586.8	11122	11124.2	12299.3	11754.1	11973.4
668	831.68	1034.34	985.87	971.489	742.534	725.575	723.701
670	3485.47	3427.89	3366.87	3036.65	3007.45	3305.24	3335.69
671	4121.32	4225.77	4324.36	4358.12	5019.97	4857.2	5061.19
672	3132.58	3998.96	3532.71	3502.31	3311.33	3315.69	3418.92
673	1749.79	2071.06	1839.87	1846.49	1818.68	1837.62	1888.36
674	11363.1	9154.3	8173.84	8695.14	9957.5	10182.9	10064.8
675	3364.37	2905.05	2851.18	3194.47	2444.01	2466.67	2831.36
676	10057.5	8096.87	7733.44	7747.36	9757.79	9049.25	8638.49
677	7920.92	8544.79	8218.09	8641.16	6007.77	5482.93	5441.93
678	1108.31	1385.6	1304.29	1214.58	1164.71	1219.11	1157.88
679	1018.05	989.184	960	942.408	833.182	917.225	934.418
680	6502.87	6115.9	5590.47	5923.58	6335.85	6583.05	6581.84
681	438.254	403.859	450.082	508.819	608.701	366.723	450.669
682	5617.11	6473.09	6953.89	7154.49	4620.5	4463.74	4722.57
683	1536.97	1124.97	1061	1117.93	1600.91	1616.34	1596.08
684	4879.33	4738.74	4330.4	4537.17	4468.91	4702.22	4742.38
685	3586.46	3325.31	3221.68	3587.96	3113.94	3501.05	3472.74
686	8241.59	7784.86	8166.33	8744.45	7346.98	7706.42	7764.22
687	52.2034	78.7268	82.9677	75.7628	62.0047	103.517	88.2104
688	1466.21	1717.12	1418.32	1540.37	1305.24	1526.8	1657.29
689	6522.56	6484.98	6829.26	6454.35	5757.94	6649.35	6194.04
690	2683.99	2825.17	2558.94	2599.64	2279.31	2384.92	2267.97
691	10044.6	10539.6	9464.04	9844.35	8851.9	9691.36	9653.52
692	1425.96	1501.1	1448.12	1521.08	1481.65	1141.38	1355.88
693	6733.85	7724.76	6688.41	6197.4	9371.55	8305.11	6933.75
694	3968.97	4218.03	4036.6	3902.24	3539.71	3647.43	3550.29
695	2357.56	1690.82	1789.62	1775.59	2169.74	2272.38	2127.1
696	2487.55	2336.6	2293.62	2309.16	2354.81	2514.41	2430.67
697	11575.7	11882.3	11738.2	12767	11948.9	11615.1	11896.9
698	551.853	657.219	581.916	603.11	568.025	600.945	579.253
699	896.354	775.001	801.633	864.222	767.05	781.908	743.6
700	836.359	874.86	851.24	879.829	859.365	876.522	792.914
701	952.25	1129.71	1194.62	1136.33	1045.62	997.273	1009.52
702	4240.03	4347.45	4248.26	4241.08	4421.22	4433.58	4593.92
703	5140.91	3576.79	3308.45	3430.06	4210.08	3934.54	3552.73
704	3676.79	4345.56	4045.37	4015.4	3540.29	3498.06	3429.36
705	4549.73	5618.57	4901.63	5316.16	4934.03	5079.54	5404.35
706	4024.56	3175.15	3000.16	2985.44	2340.33	2443.18	2582.61
707	5798.5	5624.46	5465.21	5700.17	6238.25	6145.13	5863.25
708	8746.44	8903.04	8693.79	9261.38	8562.23	8501.76	9050.44
709	900.398	842.601	695.567	810.205	557.992	547.999	665.603
710	6509.46	6566.46	6036.59	6075.77	6726.1	6409.94	7041.55
711	16210.1	14248.6	15123.3	14620.7	16012	17323.6	17579.6
712	4096.46	3702.93	3291.03	3608.2	4321.66	4458.39	4808.64
713	705.341	785.373	755.582	711.778	673.202	730.222	757.822
714	15203.4	15381.2	15447.3	15514.2	15165	14376.7	14623
715	221.29	193.729	223.865	271.043	88.2465	93.7185	106.926
716	510.113	444.623	440.149	412.684	575.745	475.451	458.964
717	21750.9	20539.9	20451.4	20184.6	23424.8	21478.4	20937
718	781.045	649.055	651.219	645.101	651.495	692.14	668.716
719	1620.93	1374.61	1332.69	1378.14	1323.55	1411.1	1502.27
720	470.06	882.009	813.164	796.432	568.941	531.404	578.868
722	1471.6	1981.78	1689.76	1733.7	1444.16	1561.86	1561.61
723	4253.32	4793.01	4497.45	4557.76	4337.36	4420.69	4536.66
724	2304	1863.57	1943.19	1902.96	2305.29	2360.01	2145.33
726	660.436	492.647	532.248	521.499	518.379	574.558	604.986
727	5404.39	6951.07	6306.27	6276.16	5899.22	6037.55	5826.4
728	184.544	207.268	156.203	176.625	177.912	153.386	168.433
729	3569.25	3796.81	3863.4	3924.32	4071.76	4166	4277.01
730	5629.77	5580.57	5341.2	5506.53	5529.48	5755.08	6079.01
731	1407.75	2678.44	1960.28	1828.67	2050.28	2004.03	1793.06
732	5179.43	5086.27	4498.27	4649.44	5902.67	5905.36	6337.39
733	1652.48	2355.15	2002.43	1957.21	2171.33	1939.49	1931.83
734	1153.92	976.095	945.671	962.655	1257.16	1364.35	1407.92
735	638.026	800.443	763.516	777.212	687.584	675.707	682.121
736	2991.53	3186.81	3294.26	3389.68	3048.86	3041.33	2921.17
738	70.6895	68.6883	43.9393	50.1616	66.5347	60.6889	55.3747
739	2084.81	2201.9	2034.14	2140.32	1904.6	1865.5	1931.24
740	3101.08	3833.79	3544.29	3482.92	3421.76	3222.57	3127.02
741	6779.16	5655.7	5883.51	5903.62	6101.09	6015.87	5824.04
742	852.216	1027.81	939.936	955.846	812.671	642.191	727.827
743	5979.24	6341.29	6024.78	6295.69	5370.11	5722.52	6183.65
744	43.9427	46.161	43.4961	41.2426	48.7514	50.5911	44.5676
746	24.4875	20.1991	22.4295	23.3504	30.9607	22.4235	31.8467
747	506.964	472.7	423.514	408.857	537.214	562.601	547.979
748	211.93	170.285	156.925	178.202	317.429	162.598	246.039
749	9382.29	8564.44	8230.87	8562.62	9317.22	9368.74	9252.53
750	3793.55	3287.64	3400.35	3828.78	2730.24	2884.25	3514.36
751	4322.58	5391.53	5502.26	4874.27	4813.52	5067.13	3859.44
752	1450.39	1319.43	1213.14	1041.53	1223.31	1424.55	1258.66
753	4655.89	4268.11	4244.6	4403.53	4427.98	4593.5	4372.73
754	2954.26	2501.28	2594.87	2813.96	2315.33	2337.55	2504.07
755	7853.88	7694.45	7596.87	7181.61	6754.02	7189.22	7441.93
756	3188.67	4011.62	3611.08	3574.24	3357.94	3466.36	3553.36
757	151.085	186.865	170.661	163.771	128.722	175.762	174.798
758	2123.7	2351.53	2219.23	2242.42	1781.18	2012.74	2233.78
759	5083.59	5418.72	5717.19	5774.75	6133.83	6465.82	7036.68
760	1534.72	1664.23	1597.33	1588.57	1507.45	1520.91	1656.22
761	1779.17	1616.8	1578.47	1464.36	1630.63	1809.62	2015.7
762	14850	11835.6	11601	11288.1	14261.6	14585.4	13880.7
763	3039.34	3378.18	2952.66	2938.98	3061.77	3186.31	3264.39
764	418.625	501.308	501.322	480.925	474.051	523.958	452.803
765	62.9748	49.9863	44.1247	50.3966	66.468	70.0874	60.3349
766	4318.45	3798.36	3582.87	3722.27	3652.62	4052.77	4416.41
767	3156.69	3567.4	3557.34	3396.48	3132.94	2749.34	2822.43
768	2742.41	2524.33	2535.86	2272.24	2412.2	2732.69	2764.68
769	6456.66	6112.47	6324.63	6369.79	6290.04	6210.78	5984.6
770	11501.9	13459.9	11972.5	12133.7	10328.3	10809.2	11422.8
771	5395.52	5385.21	5643.56	5948.93	4601.73	4616.62	5098.28
772	11683.7	13939.4	11992.3	12465.6	11616.1	12191.3	12860.7
773	623.681	664.162	587.911	594.286	647.785	407.198	435.708
774	4032.92	4191.58	3810.5	3945.08	3821.36	4024.38	4265.42
775	12618.2	12432.3	12358	12941.3	12570.7	12023.6	12081
776	358.308	326.92	340.318	315.677	223.385	280.627	300.049
777	2779.2	2605.23	2841.6	2725.95	2574.32	2843.2	2925.05
778	16218.5	15278.3	15716.2	15860.4	15883.2	16223.7	15938.6
779	5874.95	17473.1	15921	15285.4	14539.6	10604.5	12713.3
780	7286.86	6618.13	6628.21	6415.26	7224	7311.74	6924.14
781	110.315	368.987	425.662	303.893	183.485	154.327	288.751
782	13300.9	15103.3	12706.9	13435.6	12575.1	13044.9	13725.7
783	13759.6	12457.9	13452.5	13743.8	14112.2	13782.8	13679.6
784	1262.32	843.516	811.255	936.462	1032.94	1106.05	1161.9
785	4474.41	4060.51	3934.21	3927.54	6032.33	5256.06	5070.18
786	1691.94	1667.6	1790.11	1694.47	1729.99	1700.78	1680.07
787	13670.4	12913.5	13111.5	12768	13953.9	13662.3	13482.7
788	3454.61	3573.57	3756.21	3585.47	3035.65	2994.44	2793.94
789	3129.59	2112.14	2583.18	2671.14	3299.36	3191	2740.47
792	1279.96	1603.72	1575.31	1672.14	1185.69	1279.9	1311.34
793	5869.66	6060.33	6244.86	6003.56	6778.83	6139.14	5944.04
794	173.699	168.206	148.891	156.661	163.13	137.618	156.302
795	6816.12	6174.31	6705.77	6815.91	5873.35	6216.72	6465.99
796	9511.32	10006.1	10096.1	10244.9	10136.3	9847.21	9954.75
797	22197.5	23354.3	21814.4	22968.4	21304	21466.7	22199.8
798	5342.8	3850.28	3805.95	3725.34	4125.11	4361.48	4100.1
799	9737.8	10775.5	10019.1	10221.3	9927.67	10302.2	10736.2
800	1886.81	1758.15	2115.51	2184.39	1594.38	1550.98	1863.72
801	172.8	196.236	189.825	205.947	142.465	157.103	156.31
802	17498.6	16805.6	16202.8	16448.2	16431.2	15562.4	14758.5
803	1410.46	1070.72	1103.65	1077.08	1150.32	1263.37	1227.52
804	15.3705	22.5435	47.5252	25.0089	14.2425	13.8116	17.0794
805	5973.6	5346.36	5385.63	5630.27	6293.96	6715.35	6657.79
806	8420.86	6447.39	6764.94	6708.62	7963.54	8818.19	8437.06
807	865.55	968.505	919.187	880.706	729.469	807.857	781.172
808	2825.45	3792.92	3452.13	3269.55	2876.13	3034.71	3023.23
809	11840.3	9200.42	8894.23	9376.78	9371.05	9678.63	9471.34
810	6370.46	7324.36	7025.1	7113.06	6385.67	6336.02	6119.55
811	1755.91	1996.59	1891.01	1867.65	1680.65	1794.77	1679.31
812	85.8259	159.895	122.548	106.365	107.656	106.247	79.3299
813	6897.01	7555.8	6977.2	6897.41	6167.56	6252.62	6116.63
814	5622.77	6730.89	5962.97	6075.52	5789.38	6081.35	6236.77
815	2456.65	1942.63	1902.48	1965.81	2174.13	2194.19	2205.62
816	3493.95	6936.23	6197.09	5662.63	5240.78	4791.23	4457.41
817	2062.42	2358.57	2048.61	2094.76	1941.75	2052.47	1968.69
818	72.9418	37.9881	25.6675	26.0467	74.6278	34.4348	38.4149
819	5019.29	5252.61	5283.74	5216.52	5173.83	5565.05	5473.91
820	6156.65	5016.96	5451.98	6145.59	4121.26	4288.62	4848.43
821	3113.37	3954.83	3620.66	3448.11	2962.17	3016.95	3068.63
822	3467.82	4214.6	3840.51	3731.98	3242.68	3236.79	3424.28
823	7603.76	8357.62	8108.74	8105.39	8301.25	8496.16	8110.91
824	3818.64	3919.39	3485.31	3829.76	4331.52	4314.65	4465.64
826	5656.42	4326.99	3863.91	4048.29	4713.41	4722.27	4926.03
827	12076	10510	10149.7	11435.5	13113.2	12046.7	13143.3
828	6354.78	6546.08	6542.53	6624.9	6452.49	6382.92	6369.84
829	18090.8	18014	18656.4	18375.8	18172.5	18018.8	17808.8
830	12567	14360.1	11998.1	12929.2	11839	12894.7	13317.5
831	18383.2	17781.7	16633.5	17000	16345.3	16120.1	16766.5
832	197.243	209.333	165.418	179.615	309.95	171.205	218.995
834	5377.07	7411.48	6681.47	7054.61	3984.1	4012.61	4743.66
835	3148.33	4654.73	3715.37	3478.91	2862.69	2703.51	2715.87
836	1476.84	1176.99	1131.11	1210.5	1302.78	1362.97	1334.7
837	781.339	1091.47	929.758	865.193	881.595	919.756	908.4
838	74.9879	67.0842	62.9248	64.5824	94.2877	66.7155	81.3582
839	129.136	166.547	146.18	124.203	138.263	166.795	140.902
840	2104.71	2481.67	2342.31	2438.66	1988.95	2035.44	1969.31
841	1540.44	2097.07	1839.7	1868.54	1700.52	1728.01	1787.72
842	1731.57	1911.34	1957.71	1999.62	1843.32	1769.67	1790.86
843	3976.2	3999.38	4001.79	4121.13	3670.93	3847.53	4069.09
845	3110.86	5382.63	5515.14	5560.6	3151.4	2994.26	3079.43
846	1281.58	953.512	845.102	799.18	992.183	1060.87	1008.93
847	7946.24	9170.49	9133.45	9036.98	7278.91	7312.63	7459.15
848	6286.74	5973.42	5810.69	6359.41	5645.49	5412.21	5846.71
849	1414.84	1250.33	1248.71	1359.13	1477.32	1628.56	1639.32
850	10549.8	11785.7	11640	12241.8	11278.3	10743.7	10713.3
851	586.947	511.086	510.418	558.011	595.68	617.217	618.105
855	1132.81	1332.54	993.254	1072.64	1015.16	1192.63	1411.02
856	9758.36	9058.87	8615.77	8795.12	8570.04	7998.36	7949.08
857	9585.48	7684.87	7414.91	7809.24	9103.13	8948.51	9171.19
858	84.2034	82.2326	67.3179	73.431	68.5596	82.5377	75.2541
859	2370.18	2849.65	2606.49	2621.27	2368.92	2323.77	2344.79
860	372.275	412.804	396.573	363.637	290.529	300.724	283.862
861	6218.56	7778.39	6504.04	6620.87	5896.89	6245.26	6188.82
862	24.9495	22.4276	26.2567	28.7847	31.8317	26.4722	36.6689
863	91.7049	93.5287	92.4599	92.0577	85.3291	108.61	93.2489
864	3697.92	3342.2	3371.26	3777.91	3259.35	3600.66	3835.34
865	693.974	516.562	511.503	586.172	615.878	602.024	669.953
867	1976.45	1802.15	1752.05	1890.92	1351.17	1440.16	1552.66
868	632.514	786.698	638.336	648.36	591.683	661.46	679.472
869	773.697	610.585	577.701	636.461	714.723	577.732	656.839
870	13296.5	13029.8	13681.3	13923.5	13964.3	14258.3	13414
871	7609.09	7472.72	7942.81	8055.12	7652.9	7594.05	7534.67
872	5635.2	6793.26	6130.88	6323.67	6470.48	6584.57	6753.08
874	3646.11	4190.6	3856.63	3905.9	4261.57	4486.28	4626.69
875	13519.9	14477.2	14505.1	14714.8	13142.7	13010.3	13006.8
877	8329.93	6701.17	6751.99	6620.33	7751.99	8087.58	7155.78
878	2210.82	2324.05	1967.9	2184.5	2045.26	2231.52	2527.81
879	459.719	394.157	368.437	387.824	394.821	468.519	469.796
880	769.072	838.385	760.165	741.079	771.441	776.435	783.137
881	3506.54	2817.02	3231.53	3423.26	2487.89	3231.39	3250.65
882	4279.01	4469.06	4507.05	4040	4315.51	4375.78	4111.31
883	8837.89	10081.9	10047.1	9907.21	9109.33	9012.27	8854.49
884	8376.31	9825.87	8906.64	9017.07	8146.38	8044.82	8611.99
885	2518.94	2653.75	2467.41	2488.38	2343.22	2371.39	2523.99
886	1409.98	1355.4	1508.11	1519.63	1451.81	1237.53	1409.34
887	18020	19995	19549.3	20145.6	18329.2	17963.6	18346.8
888	4894.73	4950.85	4889.5	4625.67	4696.12	4966.89	4898.95
889	6606.21	8258.47	7426.26	7442.29	6838.36	6652.42	6759.94
890	6596.09	6707.67	6368.31	6451.41	6396.51	6658.54	6913.08
891	110.956	143.986	128.666	125.049	101.793	82.7425	98.4634
892	103.588	151.699	127.677	114.386	120.402	104.82	113.156
893	742.162	915.169	904.817	845.279	597.563	694.231	767.289
894	3102.71	3417.59	3076.38	3059.94	2843.93	2873.18	3025.82
895	14413.2	11135.6	11220.1	11920.9	16862.4	17715.4	17072.8
896	3231.27	3312.77	3255.43	3416.44	2730.88	2856.74	3106.77
897	4051.29	4621.49	4394.64	4406.2	3397.75	3642.27	3909.49
898	5249.07	4575.18	4429.37	4784.3	4677.48	4808.82	5316.69
899	17862.1	15665.9	17412.3	18572.6	18475.4	18363.8	16883
901	2489.51	3159.2	2756.19	2719.66	2630.13	2738.26	2759.54
902	2366.42	3073.39	2742.58	2628.68	2830.01	2922.87	2843.18
903	5633.73	4706.44	4734.69	4650.4	5076.68	5177.5	4671.16
904	163.529	189.894	202.582	196.242	199.289	173.14	193.592
907	298.394	314.049	279.214	308.101	284.627	297.35	320.345
908	2813.58	2112.55	1945.87	2095.44	2554.89	2458.32	2499.16
909	20.1886	23.255	26.8635	28.1787	26.1443	17.9389	22.9023
910	9008.98	8888.92	8952.29	8976.89	8144.24	8043.75	8091.19
911	1286.28	1021.49	1046.39	930.308	1190.73	1720.96	1748.27
912	8702.78	8640.39	8530.87	8702.9	8005.47	8182.45	7769.39
913	853.186	808.984	888.273	887.647	807.23	864.738	876.286
914	2268.48	2156.88	2181.13	2125.38	2297.5	2279.89	2291.85
915	6250.55	7513.56	6630.06	6629.63	5482.07	5657.72	5738.32
916	752.527	554.743	501.973	538.533	667.913	716.281	719.344
917	7038.68	9184.87	7603.71	7773.82	6773.94	7172.04	7388.27
918	61.7489	84.5467	66.7357	59.648	45.7167	51.7078	49.5985
919	10358.9	11683.1	10863.5	11245.1	10441.9	10679.1	10799.7
920	232.173	268.788	233.018	247.72	279.836	305.017	312.384
921	2271	2694.19	2422.2	2500.02	2395.39	2586.61	2710.38
922	3287.05	3568.62	3338.48	3409.45	3117.75	3025.3	2911.11
923	2806.81	2844.95	2729.79	2784.24	2776.42	2868.12	3081.27
924	8620.6	9989.18	8887.28	9109.3	8066.17	8015	8458.1
925	23.4988	22.4738	26.6151	25.0255	29.7591	29.3053	27.6242
926	5523.13	2989.29	3455.3	4029.65	6089.05	6330.68	6590.48
927	11329.6	12575	12011.6	11967	13659.2	13040.8	12823.3
928	44.6764	30.9048	30.6941	37.6416	48.8678	38.4729	59.4137
929	868.584	1214.62	989.618	961.596	867.44	905.03	1012.3
930	4770.48	5397.32	4943.98	4918.8	5061.34	5003.61	4927.27
931	767.463	1297.78	1013	879.692	1022.81	949.483	992.84
932	11077	11721.2	12006.5	11946.1	10465.2	10773.3	10245.9
933	2311.4	2766.12	2214.51	2442.61	1748.81	1997.62	2296.54
934	3985.72	4543.51	4275.39	4167.44	4230.84	4138.85	3945.5
935	14596.9	13493.3	14188.7	14985.7	13873.1	14140.6	13901.7
936	41.5865	29.9425	36.6263	39.1217	54.3046	39.5168	44.7372
937	712.786	576.787	553.53	533.686	797.975	590.599	619.207
938	1029.09	1268.55	1107.97	1150.17	1104.71	1091.66	1088.23
939	3187.84	3107.65	3238.16	3586.94	2437.09	2579.98	2869.1
940	4310.08	4475.97	5062.39	5534.59	3116.41	3128.46	3885.82
941	1612.36	1619.07	1465.08	1465.63	1464.74	1461.41	1494.15
942	11566.6	11440	11168.1	11876.1	11427.3	11178.2	10969.3
943	4137.62	3415.51	3373.08	3438.91	3613.92	3504.05	3383.46
944	9561.94	9390.62	9004.23	9886.57	7836.98	8434.86	8609.13
945	3899.51	3547.59	3299.71	3380.99	4449.02	4399.75	4405.2
947	7090.5	8762.03	8028.74	7698.06	7829.18	7326.95	7342.57
948	6965.22	6443.63	6727.6	6964.46	6869.01	6568.56	6528.86
949	203.718	157.165	165.828	180.369	179.926	225.751	228.794
950	1141.3	2334.02	2013.64	1766.59	1701.25	1613.41	1566.59
951	67.5906	59.0662	52.9209	58.0375	58.9253	66.1619	72.0742
952	5196.21	5092.43	5007.31	4952.91	5684.85	5560.66	5612.39
953	1276.22	1512.32	1537.15	1396.66	1067.7	1325.88	1234.8
954	8010.39	8641.31	8234.51	8723.08	8222.3	7811.91	8544.67
955	211.665	161.666	159.907	174.91	145.532	176.355	175.031
956	950.97	1599.39	1311.62	1187.65	1220.5	1228.76	1145.33
957	8536.08	9748.41	9238.09	9467.15	10371.8	9297.31	8934.86
958	1278.37	1438.61	1191.86	1322.32	1132.41	993.609	1114.82
959	492.206	470.826	404.416	408.863	587.42	443.409	473.57
960	7008.02	5080.89	5014.39	5440.74	6313.12	6193.81	5780.13
961	808.47	741.332	715.838	731.778	656.148	742.259	735.498
962	1906.77	1917.65	1914.02	1823.86	1771.27	1756.18	1922.41
963	174.564	246.657	212.828	227.535	175.801	169.064	191.894
964	4950.17	3772.03	3869.99	4061.83	5192.77	5432.69	5248.62
965	11275.4	10322.8	10188.7	10779.8	10388.7	10181.8	9935.08
966	8717.66	8365.21	8529.42	8561.16	9387.31	8977.88	9282.82
967	705.146	716.707	669.114	654.129	716.178	770.001	771.929
968	5888.44	5818.97	6090.6	5998.71	5958.03	5806.86	5912.36
969	500.771	619.364	482.555	554.015	477.117	513.294	597.467
971	325.955	103.955	60.0603	42.7858	318.116	102.976	91.9204
972	280.386	286.336	276.684	293.119	307.931	224.682	234.853
973	12082.7	12216.3	11965.4	12041.9	11671.7	11414.7	11264.3
974	4613.76	5123.33	4527.52	4422.82	4981.88	5206.7	5367.33
975	1932.73	1870.4	1867.65	1911.63	2396.16	2212.22	2218.06
976	334.756	249.164	265.199	270.371	385.458	285.673	359.049
977	8018.34	8367.25	8709.17	9039.32	8577.8	8916.45	8982.45
978	1324.95	1285.99	1239.98	1333.99	1065.97	1106.93	1179.12
979	70.8594	60.7842	52.6808	54.4769	80.5358	80.259	77.6005
981	8013.91	8808.65	8513.21	8573.98	7956.43	7714.46	7823.09
982	1261.83	790.471	703.342	712.151	995.912	982.385	827.299
983	8233.6	8325.12	7602.25	7883.92	8284.04	8082.89	7958.56
984	110.432	107.591	115.76	122.986	124.19	119.926	146.875
985	26.4676	36.3186	33.0811	38.1199	22.4639	21.4432	26.8051
986	10335.4	9948.51	10239.7	10297.4	11282.6	10519.5	10325.7
987	4483.5	3558.44	3362.17	3623.2	3802.54	4088.87	4264.31
988	1439.81	1201.6	1120.54	1167.34	1137.79	1228.65	1142.86
989	2278.19	2630.05	2522.46	2585.71	2186.66	2228.94	2402.66
990	7072.01	6659.54	6721.55	7127.38	6791.31	6620.91	7282.96
991	7417.46	3731.78	3524.76	4295.37	4862.88	5372.89	5881.05
992	1735.27	1373.1	1344.26	1394.88	1365	1385.72	1307.8
993	244.876	605.567	454.616	418.951	265.332	193.496	178.892
994	7557.68	8676.83	7791.85	7961.55	7293.09	7281.4	7367.26
995	6324.19	6962.3	6906.22	6898.48	5866.8	6280.48	6504.51
996	4157.44	3381.4	3213.85	3129.99	4228.06	5025.98	4667.64
997	1899.56	2306.37	2164.23	2051.05	1839.48	2077.43	2287.88
998	2827.52	2965.98	2784.93	2713.55	3010.95	2933.31	2969.96
999	320.87	341.977	285.443	300.895	311.416	327.004	305.557
1000	2397.85	2717.75	2578.15	2581.29	2279.12	2369.5	2359.02
1002	6587.14	6788.54	6759.59	6559.43	6682.92	6812.26	6847.96
1003	11544.2	11940.6	11081.4	11665.5	10956	11122.7	11477.6
1004	390.791	359.186	403.307	397.526	596.278	440.607	486.34
1005	5990.87	5989.56	6019.19	5724.18	5485.84	5903.67	5759.99
1006	8973.61	7364.25	7531.35	8015.11	8310.91	8079.35	8027.59
1008	8335.13	7845.29	7470.17	8023.27	7697.86	7816.54	8429.99
1009	3590.93	4409.17	3476.68	3711.21	3989.85	4097.48	4705.99
1010	43.187	47.8441	62.0968	55.9018	39.0476	39.72	52.5318
1011	7009.43	7130.8	6952.05	7445.09	6962.29	7021.16	7108.59
1012	6090.81	6230.09	6011.51	5926.67	5939.47	6406.48	5832.74
1013	6097.14	6432	5993.73	6005.59	5483.18	5368.69	5769.85
1014	7696.37	7756.4	7205.11	7145.91	6686.62	6754.04	7184.38
1015	12082.2	10060.4	10299.6	10832.2	13059.7	11893.3	10845.9
1016	2412.89	1893.47	1919.75	2175.38	1466.52	1555.32	1856.41
1017	1890.45	2156.23	2082.9	2070.63	1848.65	1953.79	1977.99
1018	2128.34	3035.78	2519.07	2656.41	2432.87	2526.87	2574.88
1019	7.74559	17.3387	38.3557	16.049	10.2252	10.2276	10.1942
1021	13578.4	14210.5	13249.6	13619.5	11253.6	12102.4	11900.5
1022	1196.92	1046.28	1136.08	1165.39	1080.9	1302.06	1354.31
1023	2183.77	2204.28	2033.33	2116.31	2297.68	2436.15	2463.51
1024	184.465	193.547	186.14	188.776	150.892	182.187	185.068
1025	54.6001	93.0745	99.2067	90.3415	38.1545	42.2723	41.9141
1026	740.261	852.505	754.698	729.11	622.39	676.018	678.863
1027	3246.95	2708.51	2466.78	2592.83	2716.01	2659.85	2804.35
1028	1806.1	1811.79	2000.45	1909.24	2084.75	2055.72	2044.45
1029	7659.05	5582.41	6192.99	6690.99	9038.07	7612.07	7361.03
1030	1675.56	1682.61	1658.54	1676.3	1861.83	1506.89	1648.18
1031	10156.8	10627.8	11098.6	10921.8	9939	9676.1	9666.07
1032	6321.55	7076.99	7391.02	7204.03	6735.95	6598.65	6210.56
1033	6074.75	7872.8	6878.91	6404.45	6106.98	6241.47	6331.41
1034	47.1127	38.0224	44.8689	50.4555	30.4193	34.4603	46.2431
1035	1763.3	1661.04	1607.86	1785.23	1566.92	1538.81	1615.77
1036	5665.54	6014.21	5875.04	6074.74	5051.63	5485.36	5811.89
1037	8286.92	10585.7	9819.44	9835.8	8735.26	8369.11	8670.8
1038	3632.59	4702.79	4169.11	3951.22	3710.49	3803.8	3522.73
1039	14840.1	16545.3	16438.9	16452	14838.6	14833.9	15778.7
1040	205.897	203.362	208.577	214.575	270.012	192.476	200.822
1041	7646.53	6415.97	6383.36	7004.62	7266.53	6777.04	7101.84
1042	4454.83	6143.19	5081.18	5417.62	5332.58	5301.18	5320.65
1043	6429.22	6935.9	6869.42	6836.8	5962.08	6031.47	6081.24
1044	332.751	271.491	309.957	340.317	440.561	253.697	381.966
1045	444.443	394.17	389.034	395.96	544.551	362.588	408.632
1046	754.936	1331.8	1024.03	941.466	1046.06	1075.03	1051.01
1048	861.877	1134.73	1041.07	957.6	915.841	992.528	1009.39
1049	13173.2	11958.1	11937.5	12031.6	12743.4	12584.5	11806
1050	4444.99	4320.16	4382.37	4475.97	3992.52	4021.4	4096.74
1051	42.4918	49.4984	41.9974	42.8214	47.614	53.1708	45.9467
1053	1336.6	1107.82	1090.18	1233.14	1063.31	1126.74	1210.42
1055	82.3135	76.8389	60.1069	64.5831	105.307	126.277	112.085
1056	799.48	905.57	902.559	921.938	800.571	828.123	852.437
1057	16125.3	15484.3	16056.3	16422.8	17003.9	16627	16440.3
1058	8477.84	8715.64	8459.59	9153.66	7397.53	7848.59	7914.88
1059	2010.77	2439.7	2149.37	1966.61	2107.37	2178.18	2157.44
1060	4771.59	4697.93	4650.19	4550.07	4196.72	4351.34	4158
1061	5151.21	5030.18	5677.82	5316.6	4744.97	4345.35	4436.05
1062	31145.5	33474.4	33467	32640.2	34095.7	34992	32753.9
1063	7477.87	6116.92	6687.54	7618.38	5511.58	5378.97	6253.64
1064	12885.2	14859.5	13876.7	14149.2	13417.4	12881.8	13649.9
1065	2958.13	3558.47	3068.25	3143.52	3684.75	3262.14	3381.54
1067	2808.04	3748.43	3723.94	3579.26	3085.5	3040.2	3269.35
1068	1040.29	590.025	637.801	659.081	690.658	806.527	839.416
1069	3636.02	3806.08	4086.69	4396.42	3003.44	3017.57	3333.5
1070	6227.45	6543.41	6548.44	6625.28	6486.52	6285.33	6124.3
1071	5267.08	4548.18	4680.27	5395.41	4083.19	4042.61	4383.11
1073	1114.22	1412.57	1038.43	1096.24	907.221	1058.08	1147.06
1074	10242.5	11810.7	10494.2	10497.7	10167.1	10074	10617.9
1075	5257.69	6335.96	5396.85	5782.12	5140.07	5470.42	5434.52
1076	6390.18	8634.95	6988.13	6952.11	6176.94	6740.98	7215.4
1077	1784.13	1711.1	1624.26	1634.96	1407.53	1424.65	1565.91
1078	23953	24164.1	24358.7	22871.9	27822.5	26457.8	23783.2
1079	482.022	533.641	501.298	475.781	440.154	506.379	507.205
1080	1959.43	1898.1	1823.07	1951.54	1814.76	1920.84	2040.51
1081	4934.63	4641.59	4565.21	4740.35	4677.65	4583.97	4544.79
1082	333.627	404.223	403.812	370.237	304.554	358.813	310.234
1083	1287.01	1678.3	1485.49	1487.05	1300.39	1388.9	1506.03
1084	5931.47	7285.75	7371.43	6698.37	5550.01	5699.76	5438.33
1085	166.791	145.881	140.958	144.199	154.376	156.077	166.519
1086	2987.84	3176.16	2999.28	2985.16	2646.68	2572.79	2661.33
1087	2190.61	2044.41	2076.42	2395.18	1327.44	1551.6	1838.8
1088	2241.35	2565.07	2091.35	2297.45	2063.96	2148.17	2357
1089	11599.5	11740.4	11194.5	12031.9	10549.3	10891.9	11724.3
1090	13688.6	14110.6	13510.7	13834.8	12661.4	12935.5	13337.5
1091	1031.37	5439.67	5146.15	4105.86	2579.95	2224.82	3645.69
1092	5309.23	6164	5540.36	5442.29	5135.37	5022.61	5270.67
1093	2098.5	1515.17	1843.71	2011.27	1244.33	2045.15	1675.02
1094	5142.04	6303.7	6854.63	6701.02	4182.49	4374.44	4719.42
1096	484.75	880.264	666.788	621.062	613.864	634.146	621.912
1097	5682.46	5195.83	4883.75	5079.02	5109.16	4913.37	4941.91
1098	14876.5	13976.9	14293.5	15158.7	15058.9	15374.3	14850.7
1100	2661.89	2412.93	2409.18	2586.89	2469.45	2578.09	2553.05
1101	156.29	122.683	104.583	102.765	148.766	85.3336	95.9761
1102	4580.82	4520.86	4379.41	4612.77	4685.21	4638.6	4541.25
1103	4281.73	4469.72	4369.49	4229.52	4294.67	4450.15	4197.92
1104	2779.01	4083.05	3458.42	3235.98	3427.13	3635.73	3278.97
1105	8211.67	8061.21	8357.51	8875.65	9427.73	8074.5	8244.54
1106	2742.05	3279.55	2959.08	2992.03	3029.7	3169.36	3127.3
1107	4535.96	4134.21	4356.91	4496.39	4700.76	4792.9	4971.14
1108	3685.33	3289.13	3477.43	3662.18	2759.04	2926.48	3137.33
1109	7901.83	8531.7	8190.14	8161.73	7345.11	7330.17	7630.24
1110	914.328	932.36	947.276	1068.35	736.723	702.984	844
1111	1819.66	2273.07	2022.39	1980.61	1738.98	1853.43	1818.91
1112	7662.64	8328.7	8041.66	8165.33	7113.79	7374.91	7507.26
1113	45.1712	44.4924	45.4739	54.3171	47.2473	47.1543	56.5117
1114	1295.43	1057.16	912.843	967.038	1228.99	1228.73	1269.57
1115	653.609	573.363	609.733	698.521	517.071	545.745	630.191
1116	2696.1	3576.9	3182.09	3173.73	2873.59	2767.49	2796.76
1117	46.4944	68.4385	58.72	53.6185	51.8876	53.0744	52.2382
1118	4513.31	6418.14	5202.42	5108.31	5093.59	5106.79	4798
1119	2909.59	3718.83	3427.6	3369.95	2922.71	2987.9	2951.67
1120	5106.27	5577.89	5188.55	5401.04	4679.15	4762.73	5254.51
1121	279.372	354.044	338.992	275.999	208.081	237.593	240.549
1122	751.983	1253.8	892.214	919.048	944.565	973.961	1084.77
1123	4863.61	4261.59	3925.03	4139.65	4143.26	4400.78	4258.83
1124	4236.26	4148.96	4030.61	4063.45	3837.39	3702.21	3697.32
1125	620.225	484.909	436.377	501.789	665.488	667.278	665.18
1126	528.983	711.273	609.394	579.783	648.277	680.387	699.947
1127	84.998	117.101	99.4068	99.6285	101.099	91.1434	95.2574
1128	11949.9	12012.1	12246.3	12396.8	11670.7	12241.1	12454.7
1129	1829.33	2163.04	2003.03	2104.93	1941.26	1950.28	1909.86
1130	4644.75	4937.54	4628.84	4824.05	5425.99	5173.15	5206.75
1131	6748.04	7847.57	7637.17	6862.44	6438.82	6405.1	6452.26
1132	2254.59	2396.35	2396.55	2405.33	2396.58	2552.32	2470.24
1133	2461.54	1948.25	2040.57	1906.39	2985.25	2759.04	2927.82
1134	359.531	714.579	514.067	436.922	478.922	518.151	483.967
1136	7333.47	7071.77	6929.81	7150.75	7139.45	6944.95	7248.11
1137	606.183	624.263	659.666	718.306	527.51	562.578	623.602
1138	1962.44	1787.4	1857.89	2010.6	2295.85	1803.59	1969.27
1139	3379.55	4558.58	4215.7	3905.48	3637.66	3771.74	3408.21
1140	1110.71	1583.43	1329.89	1516.74	925.739	1033.15	1185
1141	7968.99	6061.41	6695.31	5986.03	6569.49	7009	6902.69
1142	8133.23	9277.74	8362.8	8626.22	8381.74	8074.69	8435.86
1143	406.037	401.525	364.899	410.29	349.265	300.271	361.185
1144	798.055	330.352	275.827	290.258	619.119	597.942	512.031
1145	2385.99	2718.25	2434.56	2584.36	2707.03	2582.84	2687.18
1147	52.7804	56.6794	45.1849	40.8007	49.0422	37.2873	37.1277
1148	1078.78	1060.23	953.411	1024.96	1432.9	815.686	1152.69
1149	228.468	228.983	226.342	225.833	215.46	224.919	227.545
1150	1873.68	1307.55	1593.39	1599.62	2597.22	1531.42	1696.35
1151	6674.85	8795.26	7477.6	7509.04	6827.12	7091.57	7116.61
1152	968.395	1072.51	967.354	959.169	978.125	1077.08	1042.77
1153	7556.47	9051.08	8741.88	8523.87	7403.96	7200.75	7168.73
1154	550.55	530.64	468.439	438.882	616.97	533.723	494.913
1155	41.4972	67.5432	51.0912	45.6714	59.7275	53.5201	53.9336
1156	2586.89	3200.32	2909.26	2804.36	2862.97	2963.97	2881.77
1157	5716.59	4531.51	4947.94	5424.94	3960.2	4139.6	4483.16
1158	186.201	184.746	169.453	164.821	178.001	179.878	174.283
1159	70.1702	56.9675	76.3859	78.7717	105.861	71.1799	88.1004
1160	202.827	150.572	145.104	145.666	111.429	125.166	144.33
1161	9047.19	8357.49	8841.61	9616.46	9412.4	8590.11	9046.27
1162	670.035	597.511	684.856	720.576	592.744	567.862	634.138
1163	1579.12	1065.8	941.385	1035.51	1254.75	1295.03	1166.73
1164	9407.78	11179.7	9827.13	10030.4	9626.56	10100.3	10134.3
1165	8989.42	10242.7	9984.79	9681.41	8389.08	8559.53	8154.93
1166	1998.83	1660.38	1902.15	1993.77	2329.62	1356.83	1501.67
1167	3681.9	3941.48	4159.77	4147.64	3520.88	3655.66	3710.09
1168	7487.28	6151.07	5978.29	6259.61	6989.62	7524.99	7672.07
1169	6424.47	5030.74	5177.17	5892.79	4483.75	4731.59	6613.66
1171	6723.31	7014.96	6746.95	6869.07	6313.45	6620.36	6728.61
1172	973.975	1187.71	1160.25	834.705	720.887	1051.12	912.764
1173	6441.13	8419.54	7571.88	7736.83	6874.03	6484.33	6271.96
1174	508.691	500.296	463.65	484.057	585.867	579.708	676.919
1175	11.64	12.3065	16.8816	15.7442	12.4256	12.0844	12.3656
1176	1296.47	969.747	815.381	936.644	1037.99	1107.57	1112.4
1177	306.934	260.586	302.114	310.799	467.313	266.384	362.591
1178	14526.5	13506.3	15618.3	15539.9	15684.3	14370.8	15213.2
1179	20850	17566.3	20316.6	19802.7	19653.7	22509.8	22046.8
1180	7709.54	6617.99	7147.12	7874.43	5020.18	5525.69	6188.43
1181	2312.63	2870.15	2668.43	2636.24	2254.15	2383.24	2342.43
1182	24.1385	21.1781	24.6775	28.6966	27.1463	43.2674	49.4262
1183	659.579	464.988	591.425	648.84	915.395	734.016	735.614
1184	2287.02	2475.86	2428.21	2441.25	2173.45	2124.01	2085.79
1185	8068.92	7175.31	6758.64	6747.65	6952.15	6849.38	6943.46
1186	4580.71	5034.02	4916.28	4951.56	4586.6	4658.58	4911.16
1187	697.546	904.886	840.708	778.638	660.889	670.502	758.069
1188	62.0113	53.7768	45.3357	51.3332	47.9598	54.7054	62.237
1189	6271.14	6799.99	6504.17	6710.77	6428.19	6396.43	6608.85
1190	131.365	139.365	130.461	147.344	148.013	122.423	150.297
1191	545.388	572.466	553.756	619.782	665.297	488.738	584.994
1192	106.773	101.399	92.2517	94.888	104.31	77.5904	84.054
1193	92.1716	141.116	143.621	139.74	75.8846	67.8888	72.1101
1194	5990.9	5725.79	5467.23	5769.65	5343.87	5364.75	5746.39
1195	4299.82	5393.93	4387.91	4611.61	4170.83	3713.12	4230.74
1196	1430.81	1582.02	1355.17	1523.26	1301.94	1306.93	1422.2
1198	13663.8	14302.7	14668.3	14763.1	13653.2	13668.4	14262.9
1199	2082.59	1720.98	1693.58	1867.62	1293.61	1335.41	1546.38
1200	2800.64	3792.34	3240.53	3255.42	3124.44	2843.81	2907.55
1201	807.137	750.498	746.063	812.701	1051.27	1016.92	1375.93
1202	265.81	207.253	241.488	201.164	166.408	278.115	169.512
1204	366.859	395.32	320.914	322.627	377.025	290.029	279.242
1205	207.167	232.675	235.335	215.913	188.166	210.861	232.802
1206	4713.5	5079.26	5155.25	4766.48	4211.02	4180.46	4341.65
1207	11099.5	9060.72	8660.09	8891.11	9795.39	9423.25	9675.52
1208	159.623	324.301	345.965	319.767	209.564	228.027	222.343
1209	3179.89	3036.77	3113.29	3360.54	3733.56	2499.79	2948.36
1210	10564.9	10507.2	11122.3	10938.8	9587.36	10031.2	10431
1211	297.348	450.939	364.517	366.719	311.002	351.968	311.609
1213	4586.03	5309.08	4796.25	4747.42	4401.9	4517.36	4948.83
1214	3166.7	3621.03	3349.62	3191.88	3695.24	4001.04	3719.22
1215	158.903	262.151	215.508	195.904	201.461	211.212	211.35
1216	1118.93	1026.35	1006.5	1021.04	1020.44	1099.93	1201.62
1217	6278.55	5274.46	4826.82	4713.43	4975.7	5444.18	5121.12
1218	14152.3	15638	15722.6	15615.4	13522.2	13446.4	12711.7
1219	1171.12	1182.1	1091.43	1090.26	1046.32	973.123	1020.69
1220	1867.05	1609.63	1541.28	1753.38	1702.98	2135.62	2414.22
1221	153.714	138.067	158.252	173.83	121.897	127.519	148.787
1222	986.749	804.575	815.899	776.114	816.603	1017.66	1034.81
1223	14781.5	16465.8	15425.8	16006.7	16726.6	16447.9	17742.2
1224	4991.79	7769.8	7254.71	6837.31	5430.16	5556.53	5559.72
1225	133.372	198.738	162.956	151.701	173.632	135.255	155.188
1226	1377.69	1164.31	1011.59	1033.57	1004	1168.75	1139.3
1227	1241.87	1260.96	1155.06	1071.22	1254.07	1253.3	1339.27
1228	562.083	671.347	697.96	612.087	603.945	620.644	586.955
1229	7811.96	7149	7451.73	7435.59	8222.59	8264.81	8138.87
1230	2166.9	2467.91	2243.46	2112.27	1882.18	2198.58	2237.97
1231	1170.53	1112.6	1200	1058.91	1234.66	1299.53	1244.47
1232	882.604	873.473	852.872	870.53	942.356	933.059	874.525
1233	2703.92	4253.57	3304.05	3264.68	3014.98	3018.04	3082.48
1234	1808.73	1980.18	1913.51	1978.54	1502.07	1686.05	1854.07
1235	885.469	860.227	798.729	882.18	568.383	643.456	706.179
1236	1184.4	1137.12	1032.45	1148.9	1005.57	763.848	961.843
1237	5751.19	5577.61	5276.56	5218.92	4858.59	5106.32	4839.08
1238	3656.24	3098.23	3076.55	3202.08	4181.25	4042.98	4009.42
1239	7571.78	7884.18	8831.9	7739.76	10096.8	12559.3	13336.3
1240	4993.78	4878.15	4889.08	5023.96	4959.6	4994.41	4928.05
1243	177.587	160.135	173.584	184.855	157.728	143.273	160.45
1244	605.622	939.258	844.034	838.316	608.961	602.81	601.166
1245	675.141	692.199	762.508	744.417	699.731	770.771	699.314
1246	2008.48	2591.01	2561.63	2378.22	2290.44	2175.5	2254.43
1247	750.971	737.272	865.564	945.888	438.193	408.333	496.166
1248	6293.99	6057.04	5977.29	5939.53	6795.34	7081.23	7277.27
1249	2030.3	1889.35	1634.86	1687.18	1579.09	1673.73	1797.15
1250	4422.43	5756.76	5216.53	5000.98	4944.87	5023.26	4895.05
1251	2270.44	2374.25	2459.29	2395.1	1832.06	1927.51	1838.34
1253	465.717	533.373	411.86	460.186	431.885	365.327	455.833
1254	1482.23	2138.4	1910.38	1808.72	1592.19	1608.24	1690.97
1255	1988.52	1665.54	1874.87	1936.36	1803.63	1863.21	1879.15
1256	453.942	553.081	509.649	512.284	415.987	494.812	477.101
1257	1409.3	1135.42	1290.75	1411.31	1720.87	1210.07	1471.22
1258	2812.92	3203.69	2906.73	3098.86	2661.84	2702.78	2752.45
1259	3014.78	3101.53	2952.4	2759.54	2363.97	2571.44	2665.67
1260	162.869	169.966	168.33	150.328	132.344	156.318	163.023
1262	316.684	343.749	338.069	333.384	317.821	323.313	286.848
1263	901.892	773.3	741.04	806.542	961.442	754.478	858.216
1264	195.458	301.647	290.779	298.528	214.982	212.74	213.279
1266	8977.19	11597.5	10234.8	10368.3	9295.53	9173.89	9154.65
1267	4046.22	3236.71	3184.28	3675.95	4489.03	4118.42	4194.43
1268	2245.75	2981.85	2518.78	2554.76	2170.28	2100.41	2377.3
1269	103.834	108.027	81.4647	84.2587	104.16	77.477	93.4661
1270	2498.1	1946.79	1935.31	1685.98	1519.6	1743.74	1662.05
1272	5127.26	4658.37	4522.53	4917.39	4508.56	4698.61	4920.77
1273	401.593	334.998	360.543	366.699	392.532	316.646	373.546
1274	4510.35	2675.32	3059.01	3257.75	3673.11	3659.35	3983.47
1275	359.518	385.9	387.031	390.122	338.943	353.059	357.546
1276	13524	13020.1	13511.4	13888.7	12751.1	13015	13001
1277	9111.82	7277.47	7309.31	7431.25	1724.86	1670.86	2686.68
1278	1838.26	1787.16	2018.44	2536.62	231.604	320.221	535.319
1279	522.64	445.998	582.947	614.048	213.28	187.014	303.228
1280	128.206	68.8495	48.9784	59.7296	93.0793	95.6221	76.3336
1281	1005.25	629.656	783.067	926.382	802.3	725.409	721.348
1283	15476.7	14516.6	15068.1	15750.3	14534.8	13701.9	14182.9
1284	143.941	117.529	110.662	113.13	145.13	174.787	158.215
1285	28.6167	28.1938	24.6012	28.4949	22.5644	31.9315	22.6978
1286	13827.5	19496.1	19840.1	20827.6	12499.6	12153.9	12962.4
1288	10384.5	11862.4	10865.4	11151.3	9483.22	10065.1	10023.2
1289	7449.72	7056.2	7136.83	7274.65	7057.09	6934.06	6859.68
1290	798.212	856.904	832.158	799.379	675.428	719.524	757.837
1291	438.881	385.769	519.379	678.944	394.508	408.254	423.98
1293	1286.5	1268.66	1453.18	1473.61	1838.45	1544.85	1737.72
1294	8912.14	7301.05	7746.61	7203.04	6800.61	6888.78	7041.25
1296	14002.6	14414.2	13568.8	13917	12239.4	13543	14515.9
1297	8378.21	7692.86	7973.54	8231.42	8468.96	8384.7	8237.98
1298	2645.64	2287.1	2515.37	2619.12	2103.81	2210.33	2438.24
1300	8056.11	9312.31	8215.44	8217.8	7381.56	7423.74	7489.7
1301	544.149	543.849	543.458	443.165	726.227	675.148	541.966
1302	23040.3	20715.5	21175.4	22475.7	23235.2	22977.7	22578.5
1303	734.122	757.292	778.852	770.169	714.337	724.992	707.858
1305	890.298	785.922	621.129	728.669	1031.2	709.633	916.494
1306	314.483	277.852	269.92	292.315	395.233	310.275	379.58
1307	12157.4	12997.3	12966.1	13615.1	12919.4	11915.2	12425.8
1308	79.9814	66.3618	62.8171	59.8692	90.593	98.6408	98.0826
1309	56.5229	70.2958	61.6219	59.7811	45.2143	57.144	45.4051
1310	286.701	206.903	323.665	373.84	463.352	269.782	447.376
1311	9450.13	8621.05	8131.03	8918.74	8634.81	8570.15	8848.65
1313	7529.18	4819.18	5013.51	5351.93	6149.38	4919.72	4551.85
1314	10977.3	9901.14	10287.6	10952.1	8961.81	8533.66	8985.84
1315	242.038	263.109	274.598	266.933	239.503	243.53	204.817
1316	7144.05	5408.75	4969.85	5572.14	6805.29	7065.38	7339.79
1317	647.248	628.732	586.771	610.44	601.63	488.365	522.185
1318	5437.67	5035.6	5256.01	4877.07	5455.83	5387.44	5643.46
1319	7805.51	7545.49	7206.94	7266.44	6770.66	6927.54	7435.02
1320	335.71	259.997	279.686	321.894	331.475	307.209	326.451
1321	1126.71	1242.98	1135.03	1158.26	1145.73	1314.34	1440.66
1322	3675.53	2959.53	3031.66	3221.11	3265.82	3442.6	3671.35
1323	13146.6	12277.8	12041.7	12252.2	12967.1	12985.3	13293.3
1324	4212.5	3591.29	3468.79	4427.31	2695.43	2870.19	3305.48
1325	1654.61	853.844	819.955	1057.53	1131.22	1168.37	1254.86
1326	4236.03	4408.94	4655.02	4691.31	4611.31	4645.04	4666.32
1327	17433.1	16132.6	16558.5	17344.9	17719.2	16986	17127.2
1330	6644.58	6392.56	5782.06	5901.59	5708.98	6021.54	5505.24
1331	100.865	115.413	102.37	103.129	73.2345	81.8001	88.5093
1332	1807.72	2036.35	1874.38	1951.76	1774.27	1912.66	2002.84
1333	3383.56	3572.92	3464.54	3632.43	3851.87	3737.57	3943.24
1334	1095.91	1648.89	1407.56	1294.04	1376.04	1201.1	1158.65
1336	20971	18798.8	18492.6	19743	19541.4	18995.8	19931
1338	161.837	219.833	167.92	178.97	167.058	178.502	170.062
1339	1808.92	2383.3	1791.37	1968.98	1853.5	1857.51	2098.12
1340	1730.63	1748.65	1792.77	1778.74	2460.36	1513.44	1809.51
1341	4221.23	4673.69	4486.9	4749.49	4992.48	4450.67	4541.58
1342	72.7269	63.3634	59.0648	65.8709	66.0724	69.3549	59.5931
1343	679.341	592.614	586.895	660.016	579.669	530.321	583.944
1345	5964.37	6317.65	6461.62	6842.24	6328.37	6420.75	6071.6
1346	164.443	168.98	168.746	193.05	125.875	135.045	138.024
1347	9128.51	8840.95	9027.31	9095.63	9328.79	9557.07	9117.22
1348	4252.44	5122.16	4698.54	4745.49	4290	4344.8	4509.15
1349	214.757	214.619	232.779	237.095	181.814	217.962	187.322
1350	7447.83	7265.78	7510.72	7297.96	7577.07	7669.84	7632.34
1351	2041.78	1371.75	1535.24	1390.25	2542.23	2313.06	1860.14
1352	273.963	327.428	283.524	263.136	261.16	274.024	249.834
1353	184.28	162.671	185.328	205.879	236.296	226.186	236.851
1354	5063.43	5781.23	5483.65	5285.6	5087.57	5016.56	5087.8
1357	799.181	1023.15	716.62	708.437	938.156	570.406	610.978
1358	2103.21	3535.34	2943.35	2788.87	2769.04	2653.61	2666.56
1359	8501.07	9220.8	9048.57	9155.21	8458.63	7983.4	8444.86
1360	10104.3	9881.04	9667.49	9866.06	10282	10054.2	10600.2
1361	384.757	338.65	368.198	405.638	218.908	224.931	279.415
1363	1486.19	1371.23	1342.2	1445.85	1119.36	1167.9	1420.7
1364	8451.57	6585.66	6245.71	6394.07	7928.03	7845.15	7607.87
1365	9074.62	10409.6	9570.49	10122.2	9148.94	9458.06	10145.5
1366	203.04	198.967	194.7	194.735	170.496	182.912	175.236
1367	96.5335	89.2688	75.5885	83.9328	75.0651	85.3083	99.3219
1368	809.585	960.17	775.392	799.827	697.607	773.816	931.821
1369	21949.8	22769.1	22860.1	23546.4	21876.7	21398	21784.5
1370	879.637	770.286	755.278	846.17	717.545	532.524	625.232
1371	764.922	783.052	815.071	805.59	807.619	583.487	561.108
1372	291.627	349.68	331.222	333.959	319.389	332.232	335.736
1373	274.36	247.105	209.88	241.871	299.976	221.638	270.984
1374	6505.02	5723.97	5967.18	6196.37	5661.34	5700.44	5745.86
1375	395.15	406.407	388.09	406.564	453.608	377.603	389.844
1376	11098.7	11127.6	11263.5	11629.6	11136	10783.8	10642.6
1377	9699.6	8696.7	8155.36	8971.19	9348.89	9272.26	9280.97
1378	17272.9	15282	14899.1	15299.8	17615.9	16360.8	15894
1379	2703.69	2610.75	2800.85	2787.8	3136.57	2923.71	3044.54
1380	350.694	1810.59	2177.93	1970.09	701.07	542.344	1198.72
1381	1913.29	2074.54	1901.75	1885.82	1631.06	1742.24	1771.65
1382	7026.5	9119.64	9752.45	8925.71	8217.67	8159.35	8185.21
1383	353.206	353.245	342.225	321.192	323.114	367.803	329.868
1384	4686.58	5958.47	5528.8	5240.93	5089.19	5262.47	5182.17
1385	753.53	833.322	764.987	804.457	763.694	750.194	760.024
1386	6033.58	6837.21	6631.14	6791.7	6118.82	5661.15	5741.96
1387	404.155	435.313	338.8	362.075	330.751	301.634	288.849
1388	2250.68	3837.26	3110.59	2945.64	3659.19	3433.14	3036.18
1389	16716.8	16248.9	16849.7	17352.4	17076.5	16889.5	16190.3
1390	3258.9	3813.76	3724.95	3417.76	3242.67	3220.15	3121.29
1391	853.687	1005.53	913.435	916.329	836.732	926.768	944.772
1392	3124.55	2645.02	2554.53	2730.93	3377.48	2869.18	2692.77
1394	1670.73	1028.89	951.762	907.543	728.347	943.518	673.326
1395	1586.98	1430.49	1638.38	1557.3	1388.9	1896.99	1917.48
1396	862.44	889.352	792.115	858.114	1041.18	659.715	858.674
1397	2584.27	3582.52	3358.19	3211.68	3059.03	2851.22	2973.55
1398	826.075	1075.92	971.684	976.009	871.776	917.217	941.452
1399	1143.9	1027.63	992.017	1048.92	1500.32	1372.7	1500.84
1400	12041.1	13632.7	12428	13091.4	10683.5	11480.8	11464.9
1401	2613.5	3263.85	2937.16	3108.05	2923.09	2893.04	2938.42
1403	10050	12347.1	11615.2	12375.7	10740.9	10819.4	10787.8
1404	1728.1	1393.18	1332.38	1347.63	1419.93	1444.22	1549.67
1405	2365.1	2221.39	2129.51	2104.71	2818.42	3044.77	2866.89
1406	5614.85	6306.72	5586.54	5944.57	6029.37	6181.93	6361.86
1407	2169.76	4147.45	4260.01	3914.28	2621.05	2399.59	2350.28
1408	881.001	1024.02	1117.94	1206.76	766.895	799.044	833.296
1410	354.433	289.208	308.147	297.65	425.337	327.625	308.7
1411	297.064	381.999	367.937	384.409	384.71	316.416	390.284
1413	8665.69	11451.7	9987.04	9880.75	9577.79	9458.92	9662.85
1414	3674.85	3860.83	3423.47	3744.83	3133.9	3345.05	3724.99
1417	215.597	181.041	184.795	174.195	152.244	143.315	158.851
1418	12602.2	14575	14569.7	14302.9	13711	13282.5	13217.7
1419	2226.51	2438.65	2557.42	2435.15	2586.01	2502.39	2515.45
1420	19925.1	19812.2	18268.2	19325.5	20242.8	19792.7	20895.8
1421	2086.32	1731.17	2012.17	2109.11	2784.24	1869.38	2151.1
1422	1280.94	1033.68	1056.82	1052.82	1210.32	1203.49	1108.32
1424	4901.27	5070.16	5023.58	4954.74	4723.33	4839.62	4716.49
1425	236.079	192.723	233.668	312.747	418.844	289.19	536.633
1426	55.658	71.2707	64.0854	63.1885	72.7529	62.8382	64.9726
1427	47.2791	52.6394	45.0167	42.5092	45.6446	40.4925	38.7917
1428	3526.56	3265.65	3326.71	3243.87	3311.91	3353.64	3296.95
1429	252.508	218.071	203.257	230.828	260.382	224.882	258.316
1430	12608	13374.9	11648.5	13449.3	14089.6	12669.6	13559.3
1432	811.84	543.899	556.845	606.426	923.271	953.634	813.491
1433	8273.08	8367.61	8324.39	8553.72	8283.05	7948.84	7442.95
1434	12637.5	13989	16041.1	15364	13027	12919.1	13829.7
1435	2504.36	2085.35	2126.7	2097.62	2548.36	2457.29	2496.11
1436	258.553	233.777	218.028	234.015	264.216	274.191	243.277
1437	21340.8	20599.6	20249.8	19843.1	17586.9	17959.6	17780.6
1439	9591.29	9841.33	9607.61	9677.24	9653.8	9730.23	10002
1441	1800.81	1806.35	2188.65	2172.17	1707.51	1713.62	1666.97
1442	71.8427	78.4205	79.5286	79.8237	83.2633	78.4851	87.0692
1443	309.621	344.445	322.04	316.127	268.701	265.766	262.35
1444	738.958	873.398	918.722	801.146	724.59	689.7	697.694
1445	722.564	940.25	883.381	947.606	687.65	757.924	814.834
1446	619.553	696.204	687.793	714.615	512.137	588.112	576.304
1447	6758.63	7220.69	6820.77	7075.23	6869.89	6681.14	7021.09
1449	1017.55	1012.69	1033.08	974.511	937.521	866.966	869.539
1450	3167.01	3408.69	3303.43	3314.79	3456.87	3262.75	3157.62
1451	7624.88	8196.14	8503.85	7522.22	7353.78	7616.18	7183.09
1452	361.215	365.133	380.797	371.62	424.819	325.825	357.313
1453	6610	6989.26	6678.7	7100.45	6350.15	6036.54	6535.86
1454	91.6636	111.675	130.201	142.871	92.3558	88.4632	100.76
1455	24.1472	27.2883	27.4055	25.2853	29.0099	29.4429	29.8995
1456	4173.62	5298.69	4633.17	4887.77	4343.21	4481.08	4574.57
1457	289.896	297.617	286.229	295.25	311.877	255.978	295.048
1458	2560.59	3201.04	3140.07	3026.15	2705.03	2529.67	2404.42
1459	5785.18	5758.91	5419.52	5699.84	5712.31	5317.79	5079.49
1460	6069.78	5167.33	5414.84	5391.6	6420.3	7138.01	6538.42
1461	10020.4	10300.4	10607	10839.5	10241.6	9701.96	9931.64
1462	2133.39	1715.98	1359.7	1417.66	2712.95	1209.82	1431.95
1463	2173.84	1953	2019.21	2252.26	2171.35	2173.16	2287.34
1464	786.185	831.965	862.986	888.638	731.238	922.926	976.206
1465	1354.43	2035.84	1790.33	1713.28	1820.6	1809.54	1691.69
1466	591.53	605.793	568.683	571.417	524.092	537.931	556.578
1467	113.337	106.047	94.2236	102.74	89.3443	95.8439	100.416
1468	2349.49	1913.28	1891.99	1891.22	2161.87	2023.29	1964.44
1469	11964.9	11423.8	11421.5	11924.6	11217.7	11599.3	12269.2
1471	1406.76	2182.79	2035.22	2142.86	1101.17	1045.63	1128.8
1472	469.367	318.883	408.71	402.292	455.99	474.546	484.94
1473	958.407	1262.83	1246.47	1349.72	753.791	725.836	857.379
1474	923.176	1040.61	1050.67	1128.43	1099.34	764.612	871.842
1475	176.426	189.299	180.184	179.638	156.628	185.549	187.586
1476	896.589	856.331	910.281	926.993	891.042	930.515	892.266
1477	499.075	499.573	399.126	448.544	528.226	438.147	448.809
1479	6313.5	5458.85	5697.74	6081.7	4563.58	4717.42	5135.42
1480	291.424	223.623	270.138	326.463	348.029	226.913	319.924
1481	7711.51	7448.05	8013.6	8520.02	4571.82	4616.09	5610.46
1482	150.018	150.607	142.545	142.386	139.104	159.265	144.26
1483	22.3819	16.7464	16.796	21.7036	28.7311	31.1772	26.6833
1485	1212.06	1797.04	1527.28	1393.24	1458.34	1557.02	1523.47
1486	3723.12	3889.51	3647.65	3832.74	3821.98	4094.05	4015.31
1487	8722.09	11088.9	10440.9	10264.8	9922.37	9739.99	9091.66
1488	1165.4	1746.91	1767.96	1689.14	1079.73	1055.52	1177.69
1490	2805.29	3538.13	3146.56	3217.92	2966.91	3000.32	3279.55
1491	677.244	1061.79	877.605	846.445	823.003	756.818	756.008
1492	19.3633	15.8008	18.2483	18.3813	25.9421	19.9449	18.5544
1493	208.276	216.664	209.552	211.265	255.716	273.993	245.522
1494	184.508	166.706	159.528	160.845	214.388	125.57	144.093
1495	2971.89	1311.73	839.032	779.984	3174.16	1075.14	1294.61
1496	666.672	580.172	731.347	706.296	704.074	735.883	723.439
1498	232.177	185.607	178.579	230.952	285.945	179.591	244.118
1499	70.0388	70.1018	67.9805	58.5789	51.8485	62.1304	60.0433
1500	20.8538	25.4658	28.8366	27.8204	25.4499	23.7998	30.6778
1502	1275.95	1530.97	1483.38	1606.86	1460.27	1517.73	1593.81
1503	2834.35	2706.08	2717.33	2805.32	2742.37	2708.32	2690.38
1504	2947.36	2690.4	2892.57	2922.94	3239.32	3202.31	2835.9
1505	14841.4	13998.2	14083.3	14660.6	13438.2	14510.9	14787.1
1506	1333.38	1403.34	1423.14	1365.32	1488.34	1450.22	1375.19
1507	3828.9	3803.06	4012.68	4028.49	3836.09	4036.52	4338.44
1509	1762.7	917.433	764.311	799.671	1022.36	1074.54	941.273
1510	29.951	73.6825	49.112	44.988	86.4706	36.193	31.2369
1511	416.041	386.203	434.267	447.082	368.042	398.961	375.063
1512	9426.04	9712.27	9418.58	9175.89	7836.16	8497.37	9047.7
1514	1716.12	1438.01	1739.35	1913.93	2101.07	1546.35	1986.98
1516	4025.94	5053.78	4521.24	4551.56	3865.66	3890.35	3923.64
1517	911.002	991.953	1036.43	857.488	763.22	909.171	879.977
1519	2443.59	4008.37	3313.75	3107.2	3421.32	3265.89	3110.48
1520	12425.5	15053.7	14430.4	13535.9	12002	12807.4	13420.9
1521	9580.26	12152.5	10032	10510.3	9345.57	9263.4	10575.5
1523	29.9652	15.9992	20.8775	24.2322	31.8701	24.2817	36.0228
1524	377.376	333.692	478.135	487.181	368.286	370.066	420.828
1526	398.484	507.589	415.672	410.699	404.687	336.997	346.746
1527	50.4491	40.1413	34.2738	36.5131	50.5206	61.2568	58.4971
1528	1307.67	1438.22	1288.61	1160.68	985.515	1266.3	1197.44
1529	4667.19	4281.76	4616.25	4351.56	3958.62	3918.56	3660.72
1530	462.914	504.176	534.735	567.214	504.986	529.826	536.738
1532	518.878	573.611	627.897	605.502	479.139	556.12	545.177
1533	507.021	462.102	472.352	508	443.279	462.578	548.321
1535	2484.99	2513.15	2616.51	2497.36	1949.81	2136.3	2171.85
1536	8402.63	9106.49	9051.94	8709.34	7285.89	7394.18	8150.21
1539	271.244	243.536	231.541	267.617	117.496	142.686	176.427
1540	696.039	678.625	599.114	603.692	618.89	731.628	721.336
1541	686.888	919.546	780.008	734.638	765.416	847.209	906.674
1542	3501.96	3998.35	3841.44	3783.7	3614.61	3644.33	3609.54
1543	7353.63	5884.67	6388.06	6220.11	6048	6590.99	6259.67
1544	85.2598	90.3693	79.1516	77.2775	120.205	166.197	177.49
1545	19.3114	20.8562	21.3057	20.0479	18.1778	22.7466	23.151
1546	46.678	31.8382	31.3621	33.4462	46.8658	37.1598	51.1354
1548	635.657	658.738	560.308	609.722	909.89	658.116	710.253
1550	913.637	1083.77	980.163	987.357	893.405	969.114	1081.09
1551	7704.83	9602.28	8406.7	8546.07	6673.97	6581.6	7291.54
1552	102.656	140.54	121.586	105.684	109.085	110.761	105.55
1554	13517.8	15590.2	16699.4	15380.8	13898.9	13741.4	12995.1
1555	499.616	455.969	504.363	580.201	272.432	301.391	340.063
1556	1424.29	1718.58	1696.51	1587.92	1458.76	1574.42	1545.54
1560	636.186	743.749	732.513	714.273	529.452	655.948	649.74
1561	3156.29	3302.12	3373.79	3359.8	2953.01	3057.44	3006.08
1562	219.747	165.854	142.55	174.914	199.585	151.727	193.359
1563	587.395	559.116	541.728	544.527	628.697	378.681	489.168
1564	1717.31	1669.58	1908.03	1712.82	2158.82	2060.08	1860.82
1565	4550.89	4599.79	4468.53	4408.52	4202.33	4067.04	3861.35
1566	1944.33	2044.25	1938.37	1921.81	1931.4	2109.79	2143.78
1567	670.374	565.593	662.655	663.612	727.168	693.376	641.95
1568	21797.6	20745.3	21329.5	21966.6	20122.4	18196.2	19274
1569	3745.36	3345.86	3538.27	3674.24	3840.62	3818.61	4042.07
1570	4374.61	3957.74	3916.47	4153.51	3975.89	4253.22	4113.48
1571	3800.95	2763.41	3188.32	3341.87	4748.49	2905.65	3810.9
1573	15005.9	15179.1	15121.1	15491.5	15229.7	14927.6	15099
1574	216.266	244.053	201.802	225.342	267.512	287.538	325.692
1575	3382.58	2936.33	2880.95	3027.5	3685.85	3247.97	2955.53
1576	59.8757	65.5238	50.81	50.0753	39.254	47.4746	38.6234
1577	713.485	424.239	475.002	544.822	516.384	563.518	615.632
1578	5523.28	6155.37	6041.98	5998.33	5692.04	5556.33	5834.79
1579	213.53	157.167	147.629	163.393	255.223	236.914	247.533
1580	617.64	728.348	577.339	616.129	668.611	518.572	576.302
1582	17441.8	19485.1	19195.8	19914.3	18685.1	17301.3	18529.7
1583	5405.65	5537.83	5368.88	5740.12	5309.88	5499.35	5279.46
1584	2498.73	2649.7	2382.26	2289.89	2140.64	2364.34	2469.28
1585	2800.08	2928.7	3086.75	2920.41	2385.38	2541.58	2674.53
1586	4555.6	3099.08	3038.81	3823.32	3631.81	3431.54	3679.15
1587	500.288	403.207	387.486	472.101	470.384	575.222	602.47
1588	2562.48	2392.7	2792.07	2746.42	2068.02	2001.9	2340.32
1589	187.809	172.54	160.5	186.593	182.929	193.86	219.445
1590	497.337	683.48	531.583	493.279	546.518	455.426	479.025
1591	246.826	154.431	172.793	233.646	330.203	210.203	306.651
1592	79.6083	57.6637	56.6902	63.3101	82.3503	68.6295	76.3262
1593	4224.76	4299.85	3878.27	4020.71	4119.48	4181.23	4028.35
1594	2052.38	3361.34	2605.75	2469.06	2186.92	2276.39	2302.97
1595	19016.2	17444.4	18004.8	18401.3	18310.3	17728	17302.7
1596	2348.68	2482.43	2511.3	2510.42	2435.7	2403.32	2314.93
1597	6208.75	6318.37	6297.37	6342.83	5676.85	6144.32	6306.6
1598	3206.41	3264.53	3431.91	3774.32	2673	2610.39	3021.12
1599	13103.1	12951.4	13669.7	13421.7	13742.3	14607.5	14818.5
1600	2635.05	3498.66	3042.97	2919.13	2998.31	2898.6	3000.42
1601	12038.5	13296.1	13199	13131.1	11974.4	11608.2	11274.1
1602	4886.22	5493	5087.06	5157.85	5123.67	5014.2	5149.22
1603	7839.64	7706.27	7376.49	7752.23	8200.39	8209.53	8456.73
1604	3457.43	6004.96	6452.95	6477.93	3989.16	3653.17	4793
1605	18001.6	16022	15148	16002.6	14971.5	15683.2	16624.9
1606	9738.84	9370.71	9787.75	9849.11	9295.11	9509.37	9544.82
1607	107.525	235.805	147.787	151.326	223.806	103.66	112.88
1608	7887.23	8314.79	7755.34	8185.21	8198.9	8376.86	8545.12
1609	79.5691	87.4649	81.4156	85.2888	74.6248	74.4249	79.2181
1610	10493.4	11232.8	11434.3	10865.4	11028.2	10447.9	10708.7
1611	1546.67	1247.02	1309.06	1260.5	1380.73	1383.01	1345.08
1612	9986.38	9444.22	9182.94	9494.03	8922.66	9275.51	9212.23
1613	9596.61	11432	10780.4	10689	10410.4	10169.2	10305.7
1614	18811.1	22209.8	20433.9	21640	17957.2	17383.2	18952.4
1615	16035.5	16735.6	16371	16512	16616.6	15542.7	14391
1616	4232.02	4292.29	4588.76	4875.46	3354.46	3319.43	3865.78
1617	2827.85	2284.7	2819.91	2636.28	2479.6	2826.2	2783.52
1618	3789.65	3928.67	4126.52	4060.43	3718.21	3852.6	3889.6
1619	777.648	1056.74	977.036	934.114	834.836	839.292	804.444
1620	4570.12	5078.41	5045.31	4833.86	5409.37	5207.77	5058
1621	67.69	65.7619	60.2043	58.4318	73.1727	63.2147	58.9973
1622	5804.01	5970.12	5537.02	5918.31	5788.88	6030.23	6557.46
1623	7427.97	9316.42	7896.65	8368.34	8229.31	8328.67	8606.7
1624	12340.8	12106.1	12786.3	12675.2	12717.9	11959.9	12256.6
1625	535.616	510.709	515.655	581.536	497.233	480.229	524.477
1626	604.147	523.25	584.559	583.1	629.659	607.859	623.14
1627	122.129	104	102.794	115.071	140.586	150.058	182.228
1628	2119.61	2263.34	2503.66	2493.1	1557.7	1654.83	1709.79
1629	1347.3	1432.91	1184.52	1278.28	1239.72	1351.2	1383.3
1630	1060.19	1170.97	1166.29	1047.52	976.324	1029.15	1015.44
1631	99.3186	113.275	101.025	101.552	85.4688	97.7603	91.2088
1632	808.575	701.466	566.772	549.128	651.205	576.444	445.221
1633	131.728	95.3323	77.8374	69.5342	108.455	100.709	79.6546
1634	1164.03	1185.91	1132.53	1155.55	1371.4	1368.11	1337.34
1636	39.2886	60.0533	48.0434	54.2362	42.6374	53.6156	46.5655
1637	210.805	331.358	265.543	238.231	247.876	276.199	267.107
1638	524.098	362.342	348.074	312.951	336.808	364.749	436.971
1639	163.912	172.117	157.689	154.049	185.676	131.46	160.135
1640	2201.2	3418.39	2887.2	2824.8	2391.14	2288.5	2361.15
1641	131.251	227.464	215.231	192.19	128.741	136.451	127.67
1642	156.512	163.34	197.352	211.629	184.05	200.609	177.285
1643	3413.41	3988.85	3806.19	3915.7	3402.03	3480.97	3796.13
1644	1981.37	1713.04	1807.74	2071.82	1848.64	1637.85	1859.53
1645	68.4016	56.69	61.558	62.1104	54.7591	57.431	50.763
1646	1546.97	1595.81	1635.48	1485.12	1278.74	1331.5	1374.26
1647	3442.69	3008.75	2972.24	2998.44	3461.35	3559.18	3477.84
1648	93.2888	69.8671	72.0206	84.6578	110.865	77.7079	104.667
1649	518.604	484.592	446.377	491.733	579.329	582.35	697.339
1650	62.4915	76.8142	60.8363	70.1798	59.2283	54.571	56.3269
1652	12997.6	12791.3	12397.2	12977.4	12836.5	13420.6	13304.4
1653	314.758	277.692	266.449	300.805	286.744	264.816	293.93
1654	824.043	431.14	366.824	307.252	795.036	780.97	781.038
1655	7818.03	9056.5	8287.28	8085.31	8262.53	8451.01	8599.1
1656	904.291	1377.83	1123.99	1047.1	1561.81	1108.6	1252.47
1657	3190.06	3326.66	3223.96	3273.23	3298.47	3369.44	3502.57
1658	1039.72	1186.19	1246.12	1147.82	1205.97	1307.24	1247.19
1660	3399.26	3411.25	3360.41	3505.06	3317.44	2985.75	3027.47
1661	4430.05	4423.74	4218.91	4164.33	4438.71	4549.33	4003.48
1662	6380.94	5547.45	5780.66	6010.78	5273.16	5619.05	5621.73
1663	1270.13	956.093	909.26	1000.33	1303.46	1401.05	1312.72
1664	7242.16	6878.41	6846.8	7198.58	7162.32	7524.88	7292.3
1665	8706.44	8646.63	8972.27	8680.03	9308.53	9388.08	10063.5
1666	11691.8	12098.7	13392.7	13476.3	8098.15	7669.49	9110.98
1667	19473.3	21763.9	22570.1	22520.8	19271.2	19541.2	17869.9
1669	198.273	186.17	195.286	181.659	294.697	204.172	175.399
1670	13099.2	13186.2	11984.5	12310.6	13060.7	13294.3	13677.1
1671	244.949	231.477	225.39	246.69	244.496	247.467	245.33
1672	458.346	404.49	353.076	362.24	515.578	317.103	365.823
1673	236.908	243.841	229.845	237.48	184.743	208.649	223.741
1674	1338	1498.69	1449.14	1357.95	1444.22	1419.61	1405.84
1675	5357.53	4415.84	4426.55	4943.81	5112.59	4914.17	5004.81
1676	62.1978	80.3806	78.2948	75.9456	81.4956	65.0109	50.0924
1677	1093.54	867.565	888.141	923.148	956.936	933.244	992.481
1678	812.602	827.395	824.915	835.311	766.977	825.349	801.635
1679	29274.1	28263.6	28353.2	28613.1	29631.9	28521.3	28340.5
1680	1891.02	1570.05	1920.36	1927.21	2477.9	1759.36	2144.65
1681	5483.19	4745.29	4798.2	5420.12	5004.57	5548.62	6000.09
1682	122.278	148.608	135.322	125.281	97.8377	87.4366	99.3936
1683	55.0959	63.8346	57.2898	61.7792	86.0069	115.083	109.069
1684	12789.9	11433.6	11536.2	11616.2	13336.5	12788.8	12513
1685	12211.5	10820.8	10825.3	11201.3	13558.4	12412.4	12672.2
1686	2230.37	1875.51	1666.18	1688.42	1756.13	1864.46	1730.87
1687	107.219	80.0822	110.14	127.994	182.808	114.444	178.496
1688	9673.03	11007.3	11820.9	11485.5	12757.1	12396.1	13023.8
1689	1874.66	1832.69	1798.77	1823.52	2135.63	2141.12	2414.06
1690	8342.04	6176.24	6124.92	6533.35	7955.98	7987.95	8352.98
1691	227.397	273.835	266.768	250.447	227.607	251.885	228.695
1692	13180.3	13962.5	16613	15872.5	12915.7	13767.1	14068.4
1694	2528.76	2394.02	2554.09	2634.65	1987.55	2094.18	2157
1695	27.2655	20.7723	25.2467	34.662	38.3935	29.204	38.3346
1696	15658.4	15389.8	15988.9	15745.2	15709.5	15100.1	15504.4
1698	2616.24	2917.28	2322.39	2628.03	2401.87	2689.17	2959.96
1699	2242.47	2783.68	2598.8	2632.82	2158.47	2189.09	2115.34
1700	2167.19	2124.34	2263.07	2217.16	2120.12	2050.59	2004.5
1702	5148.05	4707.42	3912.83	4367.09	4446.95	4567.62	4750.06
1703	3929.85	3601.09	3495.43	3723.45	4050.68	4276.23	4438.99
1704	1861.29	1821.11	1878.11	1627.99	1612.38	1746.08	1680.4
1705	4426.01	5190.27	4834.1	4946.05	4027.33	4218	4388.26
1706	1253.82	678.039	703.079	747.434	1462.45	767.447	988.748
1707	9489.8	9433.25	9676.71	9594.01	9781.21	9656.84	9674.98
1708	7520.58	8018.6	8102.17	8492.43	7855.48	7710.02	7806.46
1710	4845.29	4401.02	4209.28	4336.68	4548.54	4918.86	4958.12
1712	2801.88	3292.35	3147.98	3105.37	2966.63	2933.72	2897.38
1713	20049.4	18923.5	18581.8	19421.5	19585.4	19801.4	20424.8
1714	3893.71	3107.5	2815.19	3164.45	3417	3759.94	3746.75
1715	1782.7	1905.45	1912.23	1920.61	1726.16	1886.73	1927.82
1716	5710.82	5379.31	5836.13	6019.55	4678.65	4614.94	5205.8
1717	2659.07	2900.92	2996.27	3109.02	2404.53	2271.68	2282.22
1718	119.317	146.041	151.182	135.993	109.566	110.898	88.9681
1719	8633.72	8479.09	8604.12	8946.95	9100.19	8957.11	9593.2
1720	18362.2	16854.8	16468.8	16871.8	17714.8	17842.2	17413.5
1721	7608.57	6643.93	6876.34	6908.23	9435.9	8676.54	7944.45
1722	602.142	305.045	415.995	466.541	770.797	721.538	789.837
1723	3786.01	5665.11	4653.85	4642.52	5060.13	4833.66	4514.66
1724	10996.2	10797.2	10663.1	10742	10084.9	10290.7	9733.73
1725	4602.82	5601.95	4841.88	5144.87	5326.37	4888.17	4770.42
1726	268.315	290.692	244.135	259.563	346.334	226.348	284.925
1728	2036.36	1747.74	2037.4	1951.25	2182.61	2104.65	1970.49
1729	8535.13	8933.2	8283.11	8347.58	8200.05	8125.79	8316.83
1730	77.6092	87.88	80.1151	75.8312	65.7819	84.3542	76.2938
1731	4420.69	3762.2	3813.31	4172.74	3709.14	4014.14	4282.81
1732	33.1912	28.2644	36.8011	40.059	35.5789	35.2005	46.8334
1733	1201	1989.82	1665.86	1528.31	1882.46	1626.35	1677.62
1734	7541.7	5900.99	6148.52	6583.16	9202.39	7719.37	7300.13
1736	8949.21	9545.2	9251.81	9603.54	9953.81	9365	9102.18
1737	7979.52	7642.87	7791.77	8154.22	8347.31	7722.58	8259.77
1739	639.834	622.465	628.235	582.412	476.92	638.194	623.899
1740	223.395	260.601	267.671	263.585	225.726	234.367	274.298
1741	485.432	505.145	525.648	504.226	440.388	459.755	537.679
1742	6197.52	5839.81	6173.93	6298.96	5254.03	5475.46	5514.8
1743	497.263	424.154	356.136	369.134	327.84	372.231	396.351
1744	57.1966	34.5433	21.1615	24.0183	42.8016	32.7266	29.8299
1745	28.9113	25.6528	22.7858	26.844	18.8972	23.8541	23.7894
1746	12280.4	12574.7	11754.9	12055.2	11046.9	10698.4	10518.9
1748	44.9294	55.273	51.0574	51.1519	42.569	50.1633	45.3125
1749	3111.42	3787.88	3973.66	3787.68	3096.95	3244.99	3462.01
1750	1930.95	2004.31	1890.43	1839.1	1903.26	1958.96	2205.21
1751	4461.78	4689.59	4392.64	4261.29	4059.58	4194.83	4569.26
1752	1238.19	1130.2	1240.61	1301.03	1346.46	1309.21	1633.02
1753	294.94	294.746	263.532	271.031	256.67	255.831	284.058
1754	2756.72	2945.28	2842.68	2851.37	2594.96	2769.92	2732.88
1755	436.881	564.624	536.627	488.479	384.534	446.63	404.534
1756	3615.84	3815.08	4223.26	4236.88	3616.44	3965.61	4002.72
1757	5335.55	4948.74	5226.88	5214.4	5433.34	5544.71	5241.21
1758	3455.72	3274.31	3514.6	3459.23	3314.8	3522.2	3638.3
1759	890.201	722.982	641.911	635.944	939.59	537.648	569.396
1760	146.107	74.5729	107.561	134.216	210.239	128.702	169.162
1761	3219.65	3170.91	2930.49	3168.06	2778.66	2861.2	3078.53
1762	7732.3	9016.09	8317.35	8514.79	7142.75	7706.53	8075.88
1763	231.801	211.106	257.902	259.096	249.853	262.088	266.156
1764	94.9668	77.6282	84.7401	75.2073	109.811	86.2091	75.8754
1765	15663.3	14820.3	15193.4	15342	16557.4	15283.1	15776.2
1766	1279.29	1177.82	1260.86	1243.88	1398.39	1243.49	1406.56
1767	276.068	225.416	209.368	253.257	227.997	250.471	305.217
1770	2136.63	2152.95	2383.03	2302.3	1978.75	2106.3	2394.27
1772	5156.03	7227.3	6690.41	6393.75	5904.58	5853.41	5680.87
1773	7948.09	7776.13	7752.13	7767.1	7538.96	7825.96	7132.94
1774	124.855	107.491	88.7293	82.3805	132.481	143.14	116.542
1775	6776.2	7625.31	6894.88	7053.69	7289.27	7405.98	7946.48
1776	6943.51	6572.13	6148.58	6468.53	8093.99	8119.36	8161.07
1777	109.49	71.3377	128.992	128.139	148.68	117.422	145.555
1778	958.701	944.752	1113.43	1030.09	908.476	957.752	933.293
1779	735.174	640.52	552.307	570.958	731.341	549.001	610.707
1780	2604.73	2338.48	2132.34	2281.16	2426.61	2358.48	2218.06
1781	1511.82	1468.88	1424.61	1496.18	1445.78	1614.84	1615.14
1783	1282.64	1336.43	1376.8	1311.8	1216.24	1208.14	1318.62
1784	231.193	214.41	253.875	260.919	226.238	271.073	261.931
1785	46.1944	30.9436	43.6622	54.784	71.6778	57.9591	91.0406
1786	2534	3218.45	2927.43	3063.54	2812.48	3004.29	2982.1
1787	245.627	202.139	174.283	174.671	241.38	152.553	158.382
1788	1387.09	1182.92	1340.47	1498.48	1682.84	1084.26	1206.54
1790	121.372	190.956	152.911	138.759	146.931	105.607	133.009
1793	99.2213	87.1752	99.4021	95.5498	110.71	133.277	129.493
1794	315.025	322.023	297.862	287.819	285.329	238.171	238.245
1795	1363.42	1404.11	1310.73	1308.56	1306.76	1309.33	1498.84
1797	13162.7	13630.6	12976.7	13617.9	13032.1	12746.7	13564.6
1799	11878.3	12808.5	12811.4	12801.8	12285	12538.8	13265.9
1800	121.985	119.044	97.85	109.167	137.824	92.5564	122.104
1802	55.3565	66.2271	74.6205	70.7288	51.0203	46.9599	64.9484
1803	5193.61	5470.38	5256.16	5336.89	5318.53	5485.56	5310.42
1804	883.13	868.707	927.785	883.059	886.794	912.927	913.17
1805	1310.22	1001.96	979.241	1091.21	1061.59	1165.5	1290.68
1806	33.4511	33.5006	36.1522	29.5494	31.3902	37.19	37.2265
1807	1937.22	1839.77	2125.75	2071.38	1633.61	1699.7	1935.42
1808	80.5185	75.0231	85.4234	81.2769	93.4899	121.204	104.577
1809	5534.64	5708.9	5926.25	5653.1	5714.89	5829.07	5878.77
1811	493.36	498.664	644.298	677.022	922.628	666.632	961.974
1813	1207.6	1166.83	1107.31	1133.64	1460.19	984.642	1007.06
1814	1084.62	1130.88	1088.64	1040.33	1087.64	1272.72	1270.42
1815	2415.55	2830.57	3057.56	2676.61	2680.72	2730.9	2578.68
1817	7930.86	8165.14	8497.69	8545.04	9256.89	9205.47	9735.47
1818	15057.2	13058.3	12884.1	12211.7	13661.5	14107.9	13235.4
1819	556.986	450.549	595.55	586.412	561.599	592.412	544.291
1820	353.499	339.07	311.809	327.644	365.177	375.863	417.799
1821	7267.7	7915.99	8696.85	8024.55	7540.8	7918.37	7404.25
1822	61.058	66.7622	51.6651	61.434	58.3858	65.59	56.3886
1823	532.191	468.991	556.331	537.607	625.368	629.979	658.681
1824	24.1271	37.696	39.3642	38.3477	29.2386	35.1761	31.9662
1825	2648.52	3083.74	3139.37	2916.78	2433.23	2635.44	2644.87
1826	4756.19	5141.32	4873.35	4945.89	4482.31	4433.5	4373.87
1827	24235.7	24607.4	24573	22979.7	21500.8	23120.9	22284.5
1828	3749.25	3930.13	4031.94	4027.02	4030.28	4077.43	4043.15
1829	115.217	74.5625	68.3981	74.2898	88.1159	96.5914	104.651
1830	4697.52	3907.78	3891.95	4000.67	4767.21	4583.91	4650.42
1831	19.9964	18.1987	18.734	20.6668	20.9383	26.956	18.4026
1833	1058.43	944.306	996.269	1010.67	780.553	777.118	906.229
1834	900.219	894.176	925.248	889.233	906.57	922.88	871.325
1835	1584.19	1342.6	1265.04	1444.24	1543	1596.1	1665.06
1836	2123.62	2430.5	2489.84	2274.04	2019.49	2086.16	1965.68
1837	5720.32	6389.88	6672.68	6347.44	6065.38	5880.54	5595.32
1838	2260.83	3166.08	2806.19	2543.98	2033.8	2069.31	1898.33
1839	12485.6	13147.8	12309.5	13028.6	12505	12233.8	12947.4
1841	7702.06	6703.76	7315.27	7450.26	8440.22	8853.76	8802.79
1842	5696.61	4313.76	4298.82	4473.47	5167.13	5290.42	5598.19
1843	7015.14	6339.68	7134.87	6892.1	6204.1	6902.62	6968.2
1844	7499.01	4901.8	6854.95	6569.45	13058.7	12479.9	12494.1
1845	364.464	317.618	342.265	347.538	406.425	314.209	323.019
1846	23674.8	22699.4	22338.7	23801.2	24211.5	22960.8	22597.7
1847	11056.6	7550.98	8252.4	8496.85	12688.6	11183	10907.7
1848	512.944	619.699	527.989	536.703	563.362	584.253	615.778
1849	2835.79	4309.47	4051.61	3875.15	2371.81	2355.11	2589.11
1851	3605.92	3501.14	3226.41	3205.74	3163.11	3370.28	3255.98
1852	916.436	1221.75	967.319	999.432	870.916	912.674	990.477
1854	1650.55	1616.08	1756.46	1870.65	2237.24	1474.72	1551.32
1855	11533.4	9108.17	9324.05	11176.8	11103.7	10192.4	11682.1
1856	820.513	1068.52	1073.06	992.418	905.612	881.744	833.874
1857	1544.81	1738.71	1704.53	1717.44	1487.08	1620.11	1652.08
1858	2029.68	1547.88	1887.45	2024.49	1996.57	1747.33	1430.51
1859	3103.5	2911.79	3009.02	3096.75	2414.13	2639.39	2595.27
1860	6447.56	6064.17	6022.75	6109.45	6937	6853.86	6304.94
1861	1961.18	1916.75	2249.45	2318.61	1818.05	1807.64	2059.55
1863	419.682	291.682	281.744	281.95	289.569	338.33	297.101
1864	4251.81	4447.34	4697.46	4543.01	3896.72	3967.3	4222.85
1865	8103.18	9399	9602.08	9516.89	7698.46	7930.23	7677.42
1866	11583	10547.3	10546.5	11223.8	14808	12498.2	12507.4
1867	5783.4	6098.29	6044.22	6109.65	4357.75	4744.17	5382.41
1868	28.5219	28.1564	24.5645	26.7819	32.9457	30.2036	25.2256
1870	21780.8	22031.1	21503.3	22053	20412.9	20717.7	20360.5
1871	7346.32	5084.97	5199.54	4930.47	6060.97	6077.63	5234.9
1872	11183.2	12246	12003.2	11919.9	10230.1	11288.3	10801.9
1873	842.998	1059.56	973.655	942.061	986.933	1009.11	955.271
1874	2846.15	2555.74	2350.66	2377.32	2225.62	2093.83	2183.9
1876	18326.8	17406.1	17746.6	18296.2	18619.5	18254.7	18236.5
1877	132.945	57.8159	48.7988	51.668	176.702	62.4067	86.3866
1878	1039.83	791.763	1010.08	1034.84	1296.87	1131.81	999.148
1879	4230.7	3148.33	3316.98	3035.61	3726.14	3728.51	3651.97
1880	683.596	610.711	581.535	508.927	701.495	761.179	666.564
1881	126.291	92.354	97.5926	105.838	140.797	112.627	98.5206
1882	5990.67	6390.41	6466.01	6213.21	5870.04	5976.59	5960.81
1883	3915.27	4561.26	4048.18	4175.18	4087.74	4263.24	4532.79
1884	3674.07	3406.48	3694.77	3769.39	4064.35	3851.21	4106.61
1885	1553.94	1806.05	1770.93	1739.63	1581.03	1858.89	1833.34
1887	3865.26	3707.49	3756.61	3875.28	3365.65	3802.4	4110.47
1888	1083.85	1092.43	1058.02	1178.33	1050.2	949.668	849.707
1889	7361.73	6409.75	6651.77	6776.33	8154.58	7770.05	8168.88
1890	1176.31	1335.08	1379.66	1339.77	1382.28	1311.59	1195.69
1891	298.824	215.235	214.639	235.898	235.324	266.694	253.601
1893	7167.18	6595.62	6988.43	7149.42	8810.02	8145.2	8470.2
1894	3773.36	5148.99	4450.1	4339.38	3530.73	3528.34	3498.02
1895	14606.6	14708.1	12670	13577.9	22252.7	22904.3	24509.8
1896	2748.1	2206.4	2297.86	2384.96	4378.54	2387.84	2959.42
1897	462.914	352.913	365.383	371.441	609.476	356.223	388.257
1899	1011.02	1051.61	1075.48	1139.57	1017.71	1123.89	1296.78
1900	172.722	163.061	131.393	147.313	203.642	152.62	162.289
1901	527.975	439.738	576.728	629.391	787.33	474.487	733.007
1902	570.704	672.872	622.499	606.559	530.981	544.784	533.627
1903	3002.65	2338.55	2641.97	3027.47	1882.94	1957.74	2256.86
1904	23401.5	23488.1	24052.9	24935.9	23757.6	23658.1	24283
1905	215.053	209.265	214.165	219.179	181.179	211.513	200.58
1906	550.054	367.698	453.477	481.27	814.33	450.279	570.242
1907	543.88	314.464	414.733	424.223	801.619	381.047	406.656
1909	19482.2	17574.4	17598.5	19558.7	21713.4	19687.2	19563.9
1910	1369.18	1088.52	1314.34	1348.43	2123.17	1220.8	1354.28
1911	9573.39	8754.91	9200.33	9945.68	10372.1	7181.56	8179.19
1913	1582.41	1366.68	1537.88	1510.22	1682.28	1651.29	1620.47
1914	160.527	231.024	189.926	190.701	156.87	123.527	197.926
1915	384.675	241.115	228.385	233.362	268.377	328.63	267.281
1916	4781.04	4877.75	5089.13	5303.59	5415.72	5685.91	5953.23
1917	733.717	1239.58	1227.41	1023.42	702.215	781.845	755.088
1918	4874.81	4669.75	4808.8	4633.66	3707.53	3899.42	4156.68
1919	11260.5	10445	11675.4	11188.4	11752.3	11583.4	10461.1
1920	1966.88	1381.12	1444.45	1457.03	1631.09	1729.09	1655.09
1922	1325.11	1431.31	1368.12	1309.48	1203.15	1245.97	1222.56
1923	2023.98	1166.01	1469.23	1597.85	2275.1	2261.42	2112.91
1924	25.2687	28.4736	22.5059	23.1276	22.7814	25.4753	26.3859
1925	2630.32	2453.64	2458	2456.96	2458.47	2645.4	2718.58
1926	1851.41	1949.67	1964.12	1803.86	1658	1854.83	1912.37
1927	17040.1	15623.7	15535.6	16286.9	17845.5	15649	17117.3
1928	2561.12	2281.75	2710.36	3013.54	2657.77	2499.94	2599.62
1929	4455.48	3561.9	3727.99	4274.62	4075.93	4099.47	4137.83
1931	1418.61	1594.57	1519.7	1702.04	1118.41	1252.46	1341.21
1932	3977.23	3954.81	4073.11	4078.02	3920.91	3887.46	3683.96
1934	6723.25	6119.19	6355.36	6402.02	6880.16	6635.69	5964.69
1935	7517.95	5275.05	5263.72	5513.03	7571.36	7089.96	6629.5
1936	5861.38	5890.98	6501.08	6029.93	5703.88	5619.02	5541.2
1937	1411.83	1180.81	1206.36	1209.36	1544.84	1388.47	1222.15
1938	5359.43	5834.32	5966.3	5838.88	5166.73	5681.4	5854.4
1939	21.3379	22.4462	24.3418	25.8613	20.5733	18.5907	20.165
1940	93.4336	102.553	114.811	105.471	106.383	92.3906	82.9832
1941	4783.14	4720.98	5056.66	4934.4	4883.17	5404.85	5253.55
1942	5883.91	5340.55	4900.41	5042.07	6179.52	5868.79	5050.12
1943	1211.91	639.588	677.344	828.185	765.241	931.166	946.355
1944	9268.54	15834.7	16158.1	14080.3	12922.4	10600.2	9819.15
1945	7877.55	8200.57	8509.35	8405.73	8620.26	7905.61	7576.3
1946	329.495	722.106	630.105	601.489	284.942	321.937	355.869
1947	9727.86	9267.3	8896.5	9142.87	10167.9	9993.94	9705.04
1948	21.1227	28.9917	33.714	34.1172	28.9187	25.1019	36.8056
1949	1604.52	1624.92	1685.14	1740.85	1757.82	1768.89	1743.18
1950	4681.36	4977.37	4908.75	4901.35	5341.56	4888.98	4904.67
1952	59.5917	62.2811	58.0817	61.4442	62.9929	64.1998	49.2537
1953	5742.95	6270	6335.1	6391.79	7333.64	6210.8	5969.31
1955	2664.37	2252.68	2707.95	3019.23	1738.91	1798.23	2147.31
1956	8643.17	8316.5	7881.57	8755.61	8006.47	7797.22	7589.05
1957	86.056	54.3228	63.0361	73.982	133.13	54.2533	111.914
1959	11.43	17.4364	12.4693	19.6732	11.1773	10.3505	13.4555
1960	3640.57	3769.53	4234.23	4357.15	4777.59	4053.18	3694.8
1961	569.463	538.662	583.714	579.31	591.684	325.889	515.01
1962	29.3435	39.4108	35.7552	33.7938	39.0497	26.2947	20.017
1964	3787.85	3142.59	3284.6	3721.38	4275.2	4208.27	4566.35
1965	125.392	199.957	201.975	175.193	106.971	107.807	89.9235
1966	3124.12	3736	3594.24	3466.99	3469.13	3684.66	3327.64
1967	5609.88	4757.51	5581.09	5601.56	4938.81	5025.54	5251.72
1968	151.589	192.339	189.579	178.602	151.294	149.864	149.767
1969	139.141	181.985	166.81	157.207	141.99	150.89	165.594
1971	3277.91	3007.8	3339.55	3194.68	3194.58	3197.04	3133.2
1973	12562.6	14462.2	12683.3	13268.5	11791.3	11320	12379.6
1974	140.626	131.681	134.015	144.645	146.111	147.044	123.647
1975	338.156	121.526	126.246	132.267	276.613	290.227	256.49
1976	4206.07	4509.15	4357.64	4090.51	5218.08	5165.15	4538.21
1977	968.705	632.882	610.097	655.743	828.113	826.126	691.928
1978	6121.2	5321.44	5577.27	5624.78	6003.62	5849.52	5631.26
1980	6374.77	4831.85	5772.27	6012.37	5755.77	6296.91	6143.5
1982	3500.99	3207.09	3359.18	3657.67	3771.53	3264.13	3209.53
1983	541.786	554.473	770.788	841.691	738.123	462.368	546.441
1984	1639.65	1852.49	1911.12	1794.66	1618.77	1702.33	1515.77
1985	522.561	653.491	622.333	660.085	615.48	594.363	606.239
1986	3088.47	3150.83	3441.43	3340.07	3193.97	3089.76	2999
1988	495.096	461.819	458.729	467.08	335.604	363.078	384.868
1989	2539	2961.09	3015.04	2864.47	2822.24	2814.7	2702.51
1990	74.1085	82.6302	72.3629	76.5527	73.8808	78.0444	68.469
1991	906.241	796.627	780.832	820.577	1114.55	703.706	797.124
1992	2594.52	3146.44	3009.97	2861.69	2653.44	2570.8	2542.74
1994	640.561	481.11	522.702	555.02	417.616	410.781	533.267
1995	11373.3	9605.92	10262.3	10416.7	12483.4	12488.9	12058.5
1996	5037.66	4430.41	4628.5	4936.93	5288.95	4906.77	4794.04
1997	86.1664	91.4944	64.6177	75.5315	85.0141	74.8948	74.813
1998	1468.33	1661.22	1673.9	1955.63	1309.95	1313.47	1404.27
1999	353.605	246.844	287.07	260.152	425.024	331.027	267.546
2000	741.182	704.182	698.518	679.396	813.208	764.582	801.611
2001	1328.4	1410.91	1424.11	1332.63	1284.06	1379.28	1413.21
2002	3864.16	4279.9	4610.98	4378.67	4034.46	3961.11	4028.27
2005	819.338	736.305	840.601	862.638	1074.15	617.034	739.45
2006	1032.94	766.996	939.562	1020.34	1130.72	1136.32	1086.71
2008	70.8383	84.8679	71.0961	67.5307	81.2805	64.5695	59.9555
2009	1367.79	1336.31	1411.99	1477.7	1292.88	1297.03	1204.4
2010	13443.3	15483.2	15072.3	15089.6	12308.2	12062	11759.6
2011	1117.29	1367.5	1329.91	1438.83	1260.49	1170.48	1114.3
2012	167.535	143.522	123.89	148.622	195.909	144.554	177.761
2013	13337.7	13468.8	13303.5	13952.5	12247.7	12972	12944.4
2014	312.78	294.47	313.261	307.207	349.045	341.793	325.92
2015	13119.4	11695.4	11648.9	12405.7	12643.2	11885.6	12241.7
2016	5166.37	5574.59	5829.1	5903.23	4643.8	4780.7	5389.26
2017	791.078	1251.08	1111.48	970.692	1206.67	1023.67	852.619
2018	465.372	438.023	405.603	436.579	422.425	447.333	423.404
2020	315.831	323.02	341.301	364.73	248.043	258.589	256.967
2021	11588.6	8860.51	9845.78	10479.3	13515.4	11636.4	11292.6
2022	17268.7	18602.2	17262.4	17689.7	13229.2	14612.7	14946.7
2023	171.516	181.327	176.695	165.464	133.237	163.755	145.929
2024	308.723	269.863	277.213	262.927	313.825	257.846	245.345
2025	20355.3	18193.4	20476.2	21011.7	25354.5	20989.1	22438.3
2026	2907.03	3967.96	3771.73	3401.62	3202.49	3076.81	3115.23
2027	136.971	177.126	166.858	149.463	161.613	181.612	157.293
2028	770.286	533.334	571.203	636.729	1042.47	993.569	946.983
2029	11979.2	12582.1	12030.4	12914.3	12288.9	11510.9	12460.6
2030	2075.25	2209.07	2137.33	2011.28	1830.38	1980.72	2046.96
2031	2376.13	2208.95	2384.96	2443.42	2467.25	2269.17	1977.5
2032	14317.4	18323.1	16917.9	16572.7	15737.8	15599.8	16280.6
2033	4786.67	3866.47	4296.63	4379.71	5640.77	5266.46	4720.9
2034	4100.47	4397.78	4608.3	4635.95	3972.47	4191.91	4345.2
2035	10466.2	10816.3	10935.4	11522.8	9657.53	10079.9	11030.4
2036	3328.62	3641.52	3426.52	3822.73	2730.58	3011.6	3435.48
2038	7485.87	7559.76	7935.06	8087.87	8240.66	7127.05	6343.59
2039	515.028	523.99	528.264	475.187	498.308	490.033	487.146
2040	12196.5	13415.9	14799	13303.1	11572	9357.89	10121.5
2041	2877.75	2081.84	1958.01	2013.79	4364.66	1721.78	2131.11
2042	6198.25	5209.37	5656.88	5831.02	6613.7	5859.45	5844.29
2043	1127.79	1323.02	1162.14	1209.42	1131.2	1141.27	1126.87
2044	14.2391	14.5548	15.4944	18.2133	13.1651	15.1707	19.6802
2047	526.571	481.201	485.257	480.219	584.165	500.61	406.355
2048	13395.4	12724.1	12389	12688.4	13872.9	14254.4	15085.7
2049	5246.43	5471.69	5559.11	5681.4	5613.17	5913.13	5776.39
2050	14113	13662.7	12524.6	13770.7	12443.6	12131.5	13336.1
2051	2620.02	3476.04	3197.46	3057.96	2173.66	2324.42	2373.66
2052	1870.51	1648.92	1477.23	1734.37	2273.79	2338.58	2514.86
2054	1131.69	1276.88	1246.68	1178.19	1129.57	1286.28	1265.27
2055	6021.62	4820.15	4502.14	4785.77	6229.28	5877.99	6002.24
2056	3231.46	3537.4	3453.37	3309.92	2653.13	2903.53	3138.63
2057	1293.07	1333.43	1276.37	1288.43	1095.52	1209.3	1121.2
2058	12349	11635.5	12395.6	12253	12628.5	13242.3	13546
2059	5264.02	5725.51	5764.71	5346.87	5236.99	5369.69	5470.26
2060	2612.6	2033.12	1992.12	1960.55	2132.39	2123.69	2244.72
2062	6017.73	5340.07	5732.65	6227.15	5121.65	5136.14	5673.37
2063	1049.03	808.841	880.094	932.346	1150.55	1204.88	1165.62
2064	2708.08	10987.3	11220.2	9793.57	7450.07	5614.01	6212.1
2065	52.8569	69.4071	50.3198	42.354	52.8753	41.2141	43.1957
2066	9039.28	7476.8	7481.77	7945.51	9588.4	9216.92	8357.78
2067	7346.68	8386.12	8067.01	7744.47	8343.47	8480.49	8544.59
2068	2263.94	2256.72	2228.3	2418.65	2791.52	2405.22	2574.43
2069	265.951	321.271	345.901	314.402	238.639	287.588	303.34
2070	17.4622	17.9936	14.8664	17.9034	17.1464	14.0826	12.3561
2071	40.0178	46.7616	40.6677	43.0653	33.5743	34.124	46.8403
2072	7539.12	6657.82	7318.23	7371.04	8358.22	8029.12	7495.82
2073	2314.49	1991.35	2371.39	2620.35	1829.24	1840.82	1969.48
2074	3130.03	2781.28	2671.15	2940.82	2993.63	3003.45	2967.14
2075	3135.45	2469.73	2539.2	2560.59	3522.04	3646.12	3552.98
2076	18926.7	16881.7	16957	17371.9	19858.9	18806.8	18413.4
2077	13381	12569.1	12910.5	13297.2	11103.5	11554.3	11503.2
2079	49.8508	49.1724	48.1621	48.4094	54.2541	48.772	54.8217
2080	72.5431	37.9874	62.9549	76.8146	113.601	62.216	67.891
2081	127.366	123.552	134.049	135.604	121.62	106.086	129.472
2082	2645.93	2224.76	2413.15	2502.95	1780.81	2028.06	2106.6
2083	3550.28	3592.42	3319.21	3366.6	3477.34	3562.73	3786.61
2084	51.11	65.5216	73.7483	79.5864	38.373	24.3026	31.7206
2085	77.0455	103.049	116.033	136.938	62.0118	45.4852	50.8685
2086	2639.04	2533.44	2623.15	2725.44	2771.58	2657.15	2603.84
2088	22067.3	24435.1	23761.5	23268.6	21725.2	20590.1	20021.7
2089	15208.7	15695.2	15827.8	15978.9	16537.9	15936.9	15830.3
2090	1404.28	1064.7	1086.56	1060.51	977.231	1017.86	924.53
2091	9799.24	10141	10153.2	10089.5	9334.68	9518.78	9198.97
2093	1063.65	1094.21	1145.21	1239.05	843.541	907.688	898.823
2094	9114.89	8948.36	8228.46	8331.12	9522.28	9093.7	9115.3
2096	14570.7	11453.6	13084.4	13034.2	16203.4	14268	14015.5
2097	1018.47	1036.74	1082.69	1041.92	865.355	944.654	918.783
2098	8916.83	7779.5	8780.81	8833.72	9879.65	9339.89	9026.59
2099	9267.33	7986.18	8517.7	8511.96	9681.46	9549.69	8856.34
2100	3874.24	3449.58	3631.78	3509.38	3888.47	3996.96	3788.75
2101	3038.41	3156.15	3310.9	3325.35	3177.69	3026.93	3233.13
2103	1287.84	1370.41	1314.58	1326.64	1207.83	1229.03	1213.35
2104	3858.43	4392.14	4489.57	4367.56	4272.04	4135.45	4307.24
2105	4160.57	3681.97	3799.85	3607.4	3756.21	4074.32	3616.71
2106	13375.4	14047.6	15576.7	16435.4	12727.8	12543.2	12958.5
2108	2691.89	2626.31	2699.46	2565.08	2489.67	2847.3	2483.39
2109	638.49	458.781	519.992	570.838	425.413	464.147	508.573
2110	18048.8	16636.6	17039.5	17468.1	18965.2	19305.9	18446.1
2111	32.5951	24.3527	32.4726	37.3478	32.6254	24.67	41.8538
2113	15.2185	19.8853	13.8351	17.2894	18.8623	18.0084	16.4493
2114	648.773	573.943	626.879	627.768	428.522	493.369	537.322
2115	1747.71	1102.54	976.794	1021.9	1087.75	1138.5	1129.35
2117	5390.59	5089.46	5731.61	5665.42	5146.12	5305.01	5306.13
2118	832.149	872.303	842.823	814.36	787.31	912.299	889.32
2119	7580.19	7266.08	8439.05	8704.22	7419.66	7426.06	7087.18
2120	40.3967	38.4287	38.3802	43.5315	75.8596	42.392	47.0082
2121	1220.47	880.987	938.952	869.634	1047.24	1074.46	1038.23
2122	7686.78	7419.19	7787.65	7709.48	8236.85	8224.99	8109.8
2123	17.7981	21.4554	23.1495	26.2477	19.6586	21.7086	19.5728
2124	2523.46	2305.26	3087.75	3209.09	3092.03	2711.48	2758.9
2125	2035.9	2164.75	2176.64	2120.87	1925.11	2001.7	1958.77
2126	231.309	251.481	298.281	300.773	253.151	180.383	181.434
2127	426.641	424.509	431.423	401.708	401.166	485.814	521.946
2128	36.8152	32.0185	34.8148	36.0699	34.2476	35.096	31.3219
2130	2195.1	2185.69	2051.88	2164.45	2293.11	2334.88	2319.99
2131	1828.6	1751.26	2101.94	1907.17	2316.76	2230.14	1899.34
2132	2419.54	2051.1	2333.95	2319.62	3187.51	2620.02	2553.84
2134	778.955	549.55	617.563	680.606	1015.61	568.394	789.476
2136	9459.04	8006.95	8600.04	9071.36	8257.21	8512.76	8733.65
2137	7520.29	6697.6	7342.21	7689.85	7761.62	7470.79	7000.25
2138	8532.7	9064.51	8759.85	8721.61	9909.27	8972.41	8635.48
2139	245.752	256.194	239.251	238.924	223.107	194.904	261.304
2141	10692.3	10969.7	11552.3	11430.8	11246.3	10470.4	9942.37
2142	10901.4	8730.35	7288.71	7874.4	8449.53	9217.99	8837
2143	118.721	88.7598	91.0547	109.539	109.529	124.664	100.691
2144	1297.68	1016.38	1062.35	1056.92	1047.03	1193.9	1224.16
2145	2121.62	1899.91	2104.67	2088.93	2385.54	2310.83	2230.42
2146	6276.87	6755.31	6893.7	6915.22	6521.62	5477.29	6169.92
2147	1173.91	1119.71	1250.16	1213.82	1659.77	955.703	1074.06
2148	10678.7	7954.2	11069.1	11545.5	10862.9	9699.37	10569.5
2149	359.375	395.402	383.618	396.348	254.749	287.592	326.924
2150	915.805	895.286	811.781	905.081	734.778	782.711	787.499
2151	269.249	226.751	209.915	237.401	181.894	196.712	167.955
2152	326.511	266.139	273.089	300.219	245.391	267.373	250.343
2153	436.256	289.151	344.336	370.542	322.496	339.241	327.757
2154	2455	2375.26	2548.95	2587.82	2143.92	2318.9	2425.82
2155	15384.3	17792.3	17080.1	16876.5	19514.2	19806.5	19886.4
2156	11417.6	12397.6	11687.2	11558.3	12143.5	12289.3	11945.1
2157	1498.4	1086.68	1385.52	1653.51	1244.5	1171.61	1221.01
2158	11980.3	11511.9	12124.1	12208.1	12298.9	12275.7	11597.4
2159	114.927	104.19	118.358	129.29	100.378	97.9484	108.399
2160	10769.4	10865.6	11061.1	11041.6	10160.7	10335.7	10519
2161	113.082	106.033	86.7804	86.5473	94.803	116.027	92.9333
2162	145.584	126.251	142.439	163.626	182.811	149.926	203.792
2163	34377.7	34911.2	34078.8	34175.3	36503.2	35626.9	35728
2166	6942.66	7415.79	7281.74	7451.72	8255.22	7574.36	7457.34
2170	8888.18	9080.38	8970.11	9096.43	9244.67	9093.48	9012.11
2171	5421.37	5816.26	5851.26	5988.13	5973.3	5569.02	5609.48
2174	84.7803	76.6687	75.5606	83.8678	81.7345	77.4749	85.0054
2175	270.126	218.959	214.985	261.79	244.53	237.525	292.986
2176	6713.75	6169.48	6571.07	6623.13	7072.93	7331.2	6998.87
2177	1916.45	1698.43	1931.02	1965.12	2093.91	2083.66	1918.11
2178	61.0139	38.1227	47.8965	60.1907	90.591	58.7886	83.4894
2179	922.129	1022.27	1003.78	987.687	810.702	823.744	953.041
2180	536.308	350.718	387.099	404.758	479.734	465.125	397.958
2181	11319.6	8451.02	10268.1	10175.3	11357	10773	9470.45
2182	7930.99	10207.9	8853.22	8675.88	9271.96	8709.76	8296.37
2183	10976.1	11120.3	11258.8	11436.3	10570.5	10779.1	10489
2184	542.439	505.688	515.495	557.889	432.533	516.742	596.741
2185	1195.77	968.88	940.805	876.561	1075.62	1158.83	846.981
2186	623.235	559.912	558.478	609.826	455.821	460.218	476.171
2187	1947.55	2326.75	2576.14	2541.42	1890.55	1864.21	1983.85
2190	7000.58	6045.22	7039.68	6857.58	6965.97	7636.7	6189.7
2191	3971.8	3598.97	3708.57	3685.67	4326.61	3888.57	3806.79
2192	447.138	198.071	219.22	238.79	210.396	272.4	291.325
2193	1940.02	1732.51	1814.76	1954.78	2065.72	2097.75	2057.67
2194	5638.52	5648.72	6367.17	6166.78	5956.67	6089.66	5898.2
2195	618.025	462.959	482.048	437.55	458.574	488.118	415.369
2196	5387.74	5273.59	5023.72	5153.71	5422.41	5595.61	5632.27
2197	1659.04	1861.62	1651.35	1667.36	1765.8	1444.67	1618.45
2198	476.876	435.325	434.036	420.921	538.804	412.653	434.234
2199	5806.68	5174.59	5727.34	5639.64	3959.79	4393.93	4844.8
2200	4723.26	5442.9	5039.58	4972.01	5206.07	5323.63	5317.52
2201	890.614	680.796	807.855	832.648	551.219	600.985	684.17
2203	238.333	202.1	220.667	207.641	206.245	205.918	203.319
2204	4215.89	5906.43	5929.46	5733.04	4176.74	4374.72	4571.22
2206	3591.03	3034.99	3207.94	3381.38	3330.67	3285.71	3367.33
2207	19535.2	19430.8	18328.8	19618.1	18785.7	19314.6	19137.2
2209	1437.6	1530.32	1691.46	1663.76	1434.92	1488.37	1585.59
2210	13749.8	15973.1	16102.8	14574.7	15201.4	16018.7	16732.5
2211	4982.1	4470.12	4822.58	5010.89	5251.37	5472.04	5656.41
2212	3876	3597.11	3798.72	4377.24	3868.71	3818.64	3990.8
2213	11727.4	11357.5	11533.3	11826.9	11932.4	11806.5	12062
2214	43.9651	35.8297	52.3172	59.0424	28.5978	37.6666	62.6728
2215	4349.36	3221.78	3721.66	3942.83	4307.15	4149.44	4104.94
2216	1073.64	1307.98	1326.42	1212.84	1029.17	1038.48	1016.85
2217	5032.41	4293.32	4500.28	4968.46	2926.72	2979.85	3469.72
2218	3885.81	3136.77	3057.1	3326.63	4199.67	3408.43	3583.96
2219	2190.38	2058.51	1973.21	2129.08	2572.73	1811.16	2004.87
2220	1267.04	1160.85	1226.59	1225.11	1103.42	1120.43	1269.76
2221	579.041	482.465	554.394	538.986	542.904	608.35	604.362
2222	2081.05	1553.98	1364.81	1584.26	2109.96	1950.51	1889.75
2223	327.206	199.613	259.747	302.124	535.298	271.71	375.994
2224	393.94	336.257	302.073	326.835	559.288	254.06	326.3
2225	10616	8178.44	7950.3	7808.14	8895.81	10169.7	8750.3
2226	371.012	311.294	324.434	379.553	274.182	312.038	352.4
2229	52.9178	54.1962	56.6358	52.8149	62.763	61.2255	42.276
2230	1812.37	1853.59	1844.51	1689.55	1738.99	1827.69	1737.24
2231	186.227	124.305	183.116	199.816	365.752	156.858	303.672
2232	7105.61	6139.29	6946.9	6873.7	7950.48	6910.77	6121.09
2233	1230.15	891.97	920.014	957.53	970.321	992.64	1131.76
2234	422.09	300.105	421.587	472.372	660.976	457.278	591.384
2235	5478.3	4528.2	4848.81	5075.5	6314.16	5831.32	5935.42
2236	6185.21	6488.63	5903.83	6217.15	5279.88	5852.51	5963.43
2237	1548.55	1888.3	1635.67	1695.2	1524.27	1637.15	1789.58
2238	9319.95	7316.67	7456.64	8265.93	10655	10135.8	10187.1
2239	25430.7	26893.2	27200.5	26954	25532.4	25325.8	25359
2240	3131.24	3592.71	4083.37	3855.9	2846.2	2909.15	2870.56
2241	5145	4564.47	4930.49	4913.19	4773.13	5293.93	5206.4
2242	14.758	15.2527	20.8909	25.9937	31.2437	24.3031	30.6934
2243	4680.71	4052.83	4319.66	4780.14	4101.37	4547.01	4826.07
2244	2869.34	2834.68	2995.09	2870.71	2632.52	2775.55	2471.92
2247	209.112	263.828	268.536	273.859	334.698	171.69	299.238
2248	5832.21	5760.15	6224.19	6489.36	5724.58	5607.8	5726.38
2250	10695.1	9838.43	10059.4	8846.54	13043.7	17204.8	16315.7
2251	723.851	695.053	700.562	675.786	613.298	677.156	648.996
2252	544.061	662.022	559.377	516.131	544.045	365.7	327.309
2253	4763.04	2811.18	2942.08	3308.74	3449.27	3266.79	3183.9
2254	5729.27	5154.4	4748.38	4787.12	5602.12	5674.01	5803.9
2255	759.311	799.909	804.49	833.541	759.612	849.223	869.257
2256	12192.4	11100.1	11522.1	11022.1	12650.6	13900.7	12058.6
2257	5775.1	3798.93	4501	3928.93	9318.99	3324.3	5056.81
2258	5246.81	5088.26	5238.13	5030.87	4839.75	4790.41	5087.06
2259	20.5715	31.7977	30.5029	34.3636	18.9821	21.6539	35.006
2260	5295.63	4815.27	4640.99	4911.44	5332.86	5210.9	5550.48
2262	2073.64	2669.53	2094.62	2027.49	1908.75	1994.36	1978.53
2263	95.7704	127.76	132.921	130.26	117.532	131.735	123.727
2264	88.2328	97.1373	96.29	94.4698	113.468	110.947	64.2715
2265	63.8369	76.2538	73.3659	87.8521	73.5016	78.9922	80.0843
2266	9792.39	9937.92	10169	10000.8	9936	10173.4	10110.4
2267	69.8578	83.4282	53.6368	69.2204	93.7599	45.4635	47.8866
2269	244.565	280.38	302.324	318.662	224.81	214.924	215.179
2270	228.226	160.861	201.233	229.603	207.965	166.34	175.519
2271	5826.99	5999.67	6367.43	6204.1	7482.89	6779.46	6583.98
2273	14.0374	16.0883	13.3104	16.0431	16.9985	17.3285	14.5056
2274	815.6	827.138	869.286	822.433	1095.11	1030.89	1115.62
2275	336.727	317.445	328.225	331.302	289.217	355.691	357.935
2278	34.2696	32.0746	28.1012	33.0246	26.8097	27.7244	23.9768
2279	15.2603	14.3773	12.2676	16.2449	9.75928	8.7484	7.48475
2280	896.221	808.21	863.728	1002.79	557.199	700.24	829.049
2281	5436.16	4652.67	5088.29	5330.93	5583.68	5137.51	4964.83
2282	3189.44	3190.66	2743.01	2651.24	3472.75	3295.03	3306.82
2283	790.854	818.724	812.388	867.044	736.961	628.491	757.676
2284	532.636	535.705	534.463	508.331	506.163	579.048	616.233
2285	5700.01	5674.29	5456.55	5679.2	6255.97	6400.49	6567.98
2286	2964.77	2998.24	3103.57	3063.59	3659.19	3734.35	4246.55
2287	21.5631	18.2308	22.9847	24.4989	36.472	24.3224	31.1883
2289	628.887	499.201	472.888	516.039	630.169	721.613	716.853
2290	846.936	788.669	997.219	1017.5	917.945	633.674	850.498
2291	1345.2	1203.08	1162.08	1147.93	1180.78	1222.9	1438.6
2292	72.0508	59.6631	59.9356	58.4869	70.8014	71.2169	61.5787
2293	66.5799	64.5827	60.1083	47.8617	69.3851	50.434	47.2511
2295	3431.66	3806.04	4220.89	4033.39	3297.15	3343.83	3366.25
2297	10144.3	9243.89	10040.2	9580.33	10528.4	10389.4	9887.52
2298	32.0536	40.1718	34.5729	33.0562	34.4937	29.2333	35.6869
2299	3378.08	3780.26	3841.95	3696.4	3088.48	3559.33	3586.56
2300	5506.43	4882.24	5091.93	5618.32	5283.46	5126.74	5162.29
2301	152.302	109.874	118.427	105.161	173.13	164.42	140.517
2302	14917	14798.7	15283.8	16137.7	15372.3	14722	15462.7
2305	8305.91	7732.49	7668.24	7954.15	7838.49	7916.61	8358.14
2306	37.2585	44.6489	30.4093	42.5786	32.5007	27.2387	21.1771
2308	1296.52	1033.88	1004.2	1004.13	944.59	1036.65	1078.68
2309	2235.15	2289.78	2461.21	2442.11	1521.68	1513.5	1927.96
2310	7622.57	6920.76	7240.68	8177.36	7507.79	6892.88	7158.29
2311	4042.87	3541.14	4139.41	4240.43	4685.32	4707.17	4547.4
2312	506.675	379.887	443.756	462.19	595.959	610.722	567.34
2313	12867.7	13561.1	14687.6	13927.4	15270.9	15116.9	14149.9
2314	101.984	102.285	97.6135	102.858	121.546	85.5339	91.8042
2315	406.683	429.421	473.596	495.079	412.099	455.174	428.233
2316	184.288	267.226	243.7	233.215	233.503	248.092	224.067
2318	976.615	821.442	859.309	972.307	1365.57	963.383	1054.72
2319	26.7158	21.5533	23.3873	29.9154	37.0293	26.0938	35.6166
2320	1110.91	690.524	962.723	994.115	1669.81	873.334	1180.79
2321	1854.43	1321.99	1335.59	1371.12	2420.06	1352.28	1482.88
2322	10617.5	9969.03	9877.33	10667.8	10949.1	10026.9	10213.2
2323	561.525	699.459	666.197	670.321	530.309	623.229	682.127
2324	686.857	629.363	686.625	663.249	519.242	623.299	627.884
2325	1735.54	1823.51	1784.85	1875.53	1682.29	1746.2	1852.16
2326	1303.77	1306.71	1342.25	1293.29	1424.65	1600.83	1526.77
2327	15729.2	13713.2	12717.1	13701.7	14138.9	12785	12598.4
2328	7262.98	6976.62	7306.46	7950.27	6752.14	7099.29	7244.85
2330	790.944	504.48	823.105	1010.85	1260.56	915.488	1409.22
2331	2636.97	2317.56	2403	2502.47	2522.99	2471.3	2346.42
2332	9268.38	8948.47	9221.56	9511.04	8568.7	9044.47	8308.72
2333	4438.38	4452.17	3994.05	4527.16	4026.82	4043.96	4258.97
2334	35.77	22.2395	18.3257	25.2765	16.3162	18.0274	18.261
2335	298.75	224.065	208.152	202.915	296.265	339.533	391.85
2336	167.908	124.245	136.07	142.168	96.5224	112.319	125.226
2337	200.329	116.796	144.054	169.834	164.946	169.24	151.668
2338	3578.29	2821.16	3647.98	3735.37	4855.21	3066.07	3712.39
2339	1052.31	729.867	1080.1	1089.65	1442.31	869.721	1122.79
2340	7955.33	7416.68	7261.46	7454.54	7967.24	7790.18	8056.48
2341	27493.8	28619.1	29577.2	29637	31051.4	27984.4	28855.3
2342	52.288	80.5808	74.4546	63.2203	58.5792	70.0817	60.8165
2344	21.8253	12.1709	18.2213	17.7705	28.8995	26.5978	23.5355
2345	5121.22	5037.57	4797.58	4821.39	4580.92	4883.74	5184.75
2346	2208.16	1950.41	2836.16	2641.58	3038.24	2082.44	3033.47
2347	621.495	755.66	742.865	704.97	629.546	654.639	583.345
2348	707.028	693.11	772.46	736.448	619.586	648.861	713.633
2351	650.872	589.606	568.084	618.292	648.645	705.938	749.105
2352	4463.7	3623.49	3705.12	3695.79	6053.67	2986.48	3439.1
2353	5443.81	6745.15	6385.54	6160.48	6144.56	6131.13	5502.84
2354	2788.55	3109.81	2778.49	2794.43	2543.77	2808.98	2981.88
2355	23114.1	22622.9	22993.4	22292.3	26870.5	23121.7	21932.1
2356	4534.91	4636.2	4721.38	4971.55	4614.43	5276.77	5445.01
2357	9379.28	8316.31	8894.06	9202.4	10572.6	10785.1	10575.9
[truncated: 9,109 more rows]

## Sheet: p values
gene ID	control vs. blastema - all days	control vs. opposite side - all days	control vs. day 2 blastema	control vs. day 3 blastema	control vs. day 4 blastema	control vs. day 2 opposite side	control vs. day 3 opposite side	control vs. day 4 opposite side	expression change
1	0.357504	0.999992	0.0742501	0.402748	0.388157	0.999857	0.999817	0.999999
2	0.928796	0.999992	0.665089	0.319571	0.902425	0.999857	0.999817	0.999999
3	0.377957	0.999992	0.0733518	0.366145	0.574757	0.999857	0.999817	0.999999
5	0.999981	0.999992	0.910113	0.959076	0.999635	0.999857	0.999817	0.999999
6	0.999981	0.999992	0.297042	0.68055	0.999635	0.999857	0.999817	0.999999
7	0.999981	0.999992	0.878263	0.95228	0.999635	0.999857	0.999817	0.999999
8	0.999981	0.999992	0.63861	0.920068	0.999635	0.999857	0.999817	0.999999
9	0.999981	0.999992	0.334674	0.760209	0.640401	0.999857	0.999817	0.999999
13	0.999981	0.999992	0.915705	0.953653	0.999635	0.999857	0.999817	0.999999
14	0.999981	0.999992	0.524666	0.969925	0.999635	0.999857	0.999817	0.999999
15	0.0786097	0.999992	0.0130429	0.157161	0.510518	0.999857	0.999817	0.999999	up blastema
16	0.563024	0.999992	0.203125	0.235211	0.796299	0.999857	0.999817	0.999999
17	0.394754	0.999992	0.0647237	0.59071	0.740009	0.999857	0.999817	0.999999
18	0.999981	0.999992	0.683102	0.981012	0.999635	0.999857	0.999817	0.999999
19	0.999981	0.999992	0.864305	0.935616	0.999635	0.999857	0.999817	0.999999
21	0.251367	0.999992	0.042575	0.593427	0.999635	0.999857	0.999817	0.999999	up blastema
22	0.470509	0.999992	0.0945292	0.412129	0.675356	0.999857	0.999817	0.999999
23	0.0196027	0.999992	0.0032024	0.213768	0.925739	0.975048	0.999817	0.999999	up blastema
24	0.999981	0.999992	0.509469	0.895843	0.999635	0.999857	0.999817	0.999999
25	0.26303	0.999992	0.0886497	0.374756	0.162058	0.999857	0.999817	0.999999
26	0.984333	0.999992	0.257579	0.81202	0.829329	0.999857	0.999817	0.999999
28	0.370766	0.999992	0.290952	0.115891	0.406876	0.999857	0.999817	0.999999
30	0.999981	0.999992	0.842969	0.814993	0.999635	0.769704	0.999817	0.999999
31	0.999981	0.999992	0.989738	0.986795	0.999635	0.999857	0.999817	0.999999
33	0.999981	0.999992	0.934518	0.844727	0.999635	0.999857	0.999817	0.999999
34	0.999981	0.999992	0.965041	0.942017	0.999635	0.752258	0.999817	0.999999
35	0.999981	0.999992	0.842331	0.92999	0.999635	0.999857	0.999817	0.999999
36	0.0742213	0.877941	0.0131809	0.184987	0.801294	0.742524	0.360576	0.999999	up blastema
39	0.999981	0.999992	0.915705	0.988029	0.999635	0.935464	0.999817	0.999999
40	0.999981	0.999992	0.51246	0.923478	0.999635	0.999857	0.999817	0.999999
42	0.743995	0.999992	0.221419	0.448903	0.999635	0.999857	0.999817	0.999999
44	0.999981	0.999992	0.850543	0.971034	0.999635	0.999857	0.999817	0.999999
45	0.517882	0.999992	0.217285	0.477624	0.254858	0.999857	0.999817	0.999999
47	0.522143	0.999992	0.192637	0.21713	0.657304	0.683551	0.837406	0.999999
48	0.805567	0.999992	0.182508	0.680812	0.822103	0.999857	0.999817	0.999999
49	0.999981	0.999992	0.993747	0.902045	0.999635	0.999857	0.999817	0.999999
52	0.999981	0.999992	0.951541	0.83696	0.999635	0.999857	0.999817	0.999999
53	0.999981	0.999992	0.312771	0.986315	0.999635	0.999857	0.999817	0.999999
55	0.999981	0.999992	0.598499	0.412789	0.888702	0.999857	0.999817	0.999999
56	0.999981	0.999992	0.867918	0.872702	0.999635	0.999857	0.999817	0.999999
58	0.999981	0.999992	0.91414	0.823892	0.9882	0.999857	0.999817	0.999999
59	0.999981	0.999992	0.445919	0.968593	0.999635	0.999857	0.999817	0.999999
60	0.999981	0.999992	0.818254	0.981667	0.999635	0.999857	0.999817	0.999999
61	0.999981	0.999992	0.603833	0.996879	0.999635	0.672279	0.999817	0.999999
62	0.999981	0.999992	0.700741	0.989	0.999635	0.837197	0.999817	0.999999
64	0.0742472	0.999992	0.0205602	0.0779356	0.683433	0.999857	0.999817	0.999999	up blastema
65	0.999981	0.999992	0.977806	0.937855	0.999635	0.999857	0.999817	0.999999
66	0.692474	0.026438	0.910113	0.892355	0.315143	0.0423055	0.0290838	0.999999	down opposite side
67	0.999981	0.999992	0.750236	0.923352	0.999635	0.999857	0.999817	0.999999
69	0.999981	0.999992	0.877821	0.827873	0.999635	0.999857	0.999817	0.999999
70	0.999981	0.999992	0.504511	0.862052	0.999635	0.999857	0.999817	0.999999
72	0.999981	0.999992	0.867429	0.468752	0.94328	0.999857	0.999817	0.999999
78	0.893917	0.999992	0.269467	0.888011	0.999635	0.949656	0.999817	0.999999
79	0.377957	0.999992	0.0726651	0.910355	0.997287	0.999857	0.999817	0.999999
80	0.999981	0.999992	0.928688	0.966847	0.999635	0.999857	0.999817	0.999999
82	0.951142	0.999992	0.224907	0.842775	0.952671	0.999857	0.999817	0.999999
84	0.954788	0.999992	0.597669	0.351408	0.999635	0.999857	0.999817	0.999999
85	0.999981	0.999992	0.74849	0.999782	0.999635	0.999857	0.999817	0.999999
86	0.305492	0.999992	0.598499	0.188912	0.176159	0.999857	0.999817	0.999999
87	0.216752	0.999992	0.116454	0.0852896	0.333375	0.999857	0.999817	0.999999
89	0.999981	0.999992	0.734017	0.981012	0.999635	0.999857	0.999817	0.999999
90	0.999981	0.999992	0.450936	0.947573	0.999635	0.999857	0.999817	0.999999
92	0.999981	0.999992	0.817049	0.854025	0.999635	0.999857	0.999817	0.999999
93	0.999981	0.999992	0.909825	0.961364	0.999635	0.999857	0.999817	0.999999
96	0.999981	0.999992	0.72803	0.996879	0.999635	0.999857	0.999817	0.999999
99	0.327495	0.0692357	0.122595	0.147248	0.459013	0.204441	0.06599	0.327986
100	0.999981	0.999992	0.377153	0.707266	0.888727	0.999857	0.999817	0.999999
101	0.999981	0.999992	0.900254	0.669533	0.999635	0.882162	0.999817	0.999999
102	0.999981	0.999992	0.960223	0.979826	0.999635	0.999857	0.999817	0.999999
108	0.999981	0.999992	0.972744	0.931278	0.999635	0.999857	0.999817	0.999999
109	0.999981	0.999992	0.876429	0.968593	0.999635	0.999857	0.999817	0.999999
110	0.999981	0.999992	0.742106	0.836756	0.999635	0.999857	0.999817	0.999999
112	0.999981	0.999992	0.82937	0.961364	0.909573	0.999857	0.999817	0.999999
113	0.999981	0.999992	0.74849	0.984407	0.999635	0.999857	0.999817	0.999999
115	0.999981	0.999992	0.900885	0.961281	0.999635	0.999857	0.999817	0.999999
116	0.999981	0.999992	0.658499	0.984407	0.999635	0.999857	0.999817	0.999999
118	0.999981	0.999992	0.293721	0.921476	0.999635	0.999857	0.999817	0.999999
119	0.999981	0.999992	0.870017	0.639691	0.999635	0.999857	0.999817	0.999999
120	0.999981	0.999992	0.837181	0.961364	0.999635	0.999857	0.999817	0.999999
121	0.999981	0.999992	0.789562	0.531442	0.864812	0.999857	0.999817	0.999999
122	0.999981	0.999992	0.316592	0.961364	0.999635	0.999857	0.999817	0.999999
123	0.999981	0.999992	0.762408	0.981667	0.999635	0.999857	0.999817	0.999999
125	0.999981	0.999992	0.958793	0.992357	0.999635	0.999857	0.999817	0.999999
127	0.827216	0.633292	0.3191	0.600681	0.999635	0.599898	0.300072	0.999999
128	0.999981	0.999992	0.485329	0.728976	0.999635	0.999857	0.999817	0.999999
132	0.999981	0.999992	0.477569	0.983292	0.999635	0.999857	0.999817	0.999999
134	0.999981	0.999992	0.950659	0.83533	0.999635	0.71417	0.999817	0.999999
135	0.0712349	0.999992	0.012915	0.291486	0.96612	0.999857	0.999817	0.999999	up blastema
136	0.999981	0.999992	0.973913	0.987771	0.999635	0.999857	0.999817	0.999999
137	0.999981	0.999992	0.88244	0.82294	0.999635	0.999857	0.999817	0.999999
140	0.925118	0.999992	0.228044	0.804465	0.999635	0.999857	0.999817	0.999999
141	0.999981	0.881154	0.550184	0.734293	0.997337	0.999857	0.659287	0.73607
143	0.999981	0.999992	0.987794	0.988415	0.999635	0.999857	0.999817	0.999999
144	0.999981	0.999992	0.477191	0.937855	0.999635	0.999857	0.999817	0.999999
145	0.00311742	0.999992	0.00514148	0.00602367	0.00670045	0.999857	0.999817	0.999999	down blastema
146	0.999981	0.999992	0.995793	0.957084	0.999635	0.999857	0.999817	0.999999
147	0.883064	0.999992	0.201659	0.837557	0.906098	0.71417	0.999817	0.999999
149	0.156234	0.633292	0.21451	0.0851038	0.108899	0.47781	0.601426	0.870303
150	0.999981	0.999992	0.529698	0.745567	0.580448	0.999857	0.999817	0.999999
151	0.999981	0.999992	0.522415	0.922247	0.999635	0.999857	0.999817	0.999999
152	0.999981	0.711389	0.853489	0.993445	0.999635	0.706332	0.62302	0.73607
153	0.999981	0.999992	0.914986	0.975864	0.999635	0.999857	0.999817	0.999999
154	0.999981	0.999992	0.649994	0.813048	0.999635	0.999857	0.999817	0.999999
158	0.81469	0.999992	0.190261	0.604414	0.879648	0.999857	0.999817	0.999999
160	0.137008	0.999992	0.0190018	0.285018	0.541359	0.957242	0.999817	0.999999	up blastema
161	0.301746	0.999992	0.080921	0.188912	0.448054	0.999857	0.999817	0.999999
162	0.999981	0.999992	0.790918	0.993227	0.999635	0.999857	0.999817	0.999999
163	0.453565	0.999992	0.0994435	0.705344	0.999635	0.999857	0.871503	0.999999
164	0.999981	0.999992	0.806054	0.957081	0.999635	0.999857	0.999817	0.999999
165	0.999981	0.999992	0.618032	0.784383	0.999635	0.999857	0.999817	0.999999
166	0.888029	0.999992	0.440293	0.403786	0.577747	0.74095	0.999817	0.97243
167	0.999981	0.999992	0.732463	0.999426	0.999635	0.999857	0.999817	0.999999
169	4.18339e-05	0.00821047	3.58457e-06	0.00855552	0.0187468	0.0271702	0.0169131	0.152356	up blastema and opposite side
170	0.999981	0.999992	0.987794	0.961364	0.999635	0.999857	0.999817	0.999999
175	0.999981	0.999992	0.906782	0.960731	0.999635	0.999857	0.999817	0.999999
178	0.395203	0.999992	0.118515	0.993375	0.999635	0.999857	0.999817	0.999999
181	0.581175	0.999992	0.112318	0.744167	0.999635	0.999857	0.999817	0.999999
182	0.42478	0.999992	0.0789609	0.526012	0.977041	0.999857	0.999817	0.999999
183	0.999981	0.999992	0.923641	0.968593	0.999635	0.999857	0.999817	0.999999
186	0.999981	0.999992	0.907314	0.996879	0.999635	0.999857	0.999817	0.999999
187	0.951142	0.999992	0.274048	0.925179	0.999635	0.999857	0.999817	0.999999
189	0.999981	0.999992	0.938703	0.979139	0.999635	0.999857	0.999817	0.999999
191	0.955141	0.999992	0.24134	0.931278	0.999635	0.999857	0.999817	0.999999
194	0.999981	0.999992	0.912553	0.799751	0.999635	0.999857	0.999817	0.999999
195	0.999981	0.00300145	0.975663	0.949325	0.999635	0.0253681	0.0290838	0.0161689	up opposite side
196	0.999981	0.999992	0.732353	0.955856	0.999635	0.999857	0.999817	0.999999
198	0.999981	0.999992	0.987794	0.955856	0.999635	0.999857	0.999817	0.999999
200	0.0183486	0.999992	0.012065	0.0204615	0.0355005	0.999857	0.999817	0.999999	down blastema
201	0.318079	0.00222487	0.350179	0.173031	0.175084	0.00332292	0.00768165	0.477933	down opposite side
202	0.999981	0.999992	0.979048	0.973173	0.999635	0.999857	0.999817	0.999999
204	0.999981	0.390402	0.86751	0.815724	0.999635	0.907858	0.313211	0.438536
205	0.0943519	0.999992	0.0132104	0.306966	0.663745	0.999857	0.999817	0.999999	up blastema
206	0.999981	0.999992	0.74849	0.9956	0.999635	0.999857	0.999817	0.999999
209	0.999981	0.924571	0.981998	0.844727	0.922413	0.999857	0.648149	0.739404
210	0.999981	0.999992	0.676113	0.937855	0.999635	0.999857	0.999817	0.999999
211	0.999981	0.641734	0.506385	0.884678	0.807824	0.627453	0.403318	0.935448
212	0.999981	0.999992	0.941864	0.952797	0.999635	0.999857	0.95229	0.999999
213	0.999981	0.999992	0.54755	0.795651	0.999635	0.999857	0.999817	0.999999
214	0.999981	0.145261	0.644252	0.978186	0.999635	0.999857	0.360576	0.100872
215	0.999981	0.999992	0.951541	0.94613	0.999635	0.999857	0.999817	0.999999
216	0.999981	0.999992	0.899584	0.981667	0.999635	0.999857	0.999817	0.999999
220	0.999981	0.999992	0.609636	0.996879	0.999635	0.999857	0.999817	0.999999
222	0.999981	0.999992	0.354798	0.918437	0.859646	0.999857	0.999817	0.999999
224	0.999981	0.999992	0.882326	0.61589	0.9882	0.999857	0.999817	0.999999
225	0.999981	0.999992	0.969047	0.950978	0.999635	0.999857	0.999817	0.999999
226	0.999981	0.999992	0.34712	0.913345	0.999635	0.999857	0.999817	0.999999
227	0.999981	0.999992	0.996916	0.985645	0.999635	0.999857	0.999817	0.999999
228	0.921417	0.999992	0.668093	0.35793	0.718004	0.999857	0.999817	0.999999
229	0.225251	0.999992	0.225786	0.0816067	0.235403	0.999857	0.999817	0.999999
230	0.999981	0.999992	0.900254	0.981667	0.999635	0.999857	0.999817	0.999999
231	0.196528	0.999992	0.0275175	0.426625	0.745617	0.999857	0.999817	0.999999	up blastema
233	0.269843	0.999992	0.0452854	0.439971	0.941389	0.999857	0.999817	0.999999	up blastema
234	0.394754	0.999992	0.361656	0.132906	0.357507	0.999857	0.999817	0.999999
236	0.999981	0.999992	0.810393	0.978617	0.999635	0.999857	0.999817	0.999999
237	0.0155165	0.999992	0.00169071	0.119013	0.29116	0.999857	0.999817	0.999999	up blastema
239	0.560913	0.373916	0.277688	0.534219	0.999635	0.189092	0.414454	0.999999
240	0.788997	0.999992	0.231429	0.761661	0.999635	0.999857	0.999817	0.999999
241	0.999981	0.999992	0.915705	0.99574	0.999635	0.999857	0.999817	0.999999
242	0.999981	0.999992	0.658499	0.723183	0.999635	0.999857	0.999817	0.999999
243	0.999981	0.999992	0.803347	0.949118	0.999635	0.999857	0.999817	0.999999
244	0.827342	0.999992	0.274386	0.609805	0.504599	0.999857	0.999817	0.999999
246	0.999981	0.999992	0.727355	0.877141	0.999635	0.60907	0.670641	0.999999
247	0.0128813	0.999992	0.00178862	0.0490029	0.161968	0.999857	0.999817	0.999999	up blastema
249	0.999981	0.999992	0.692952	0.979826	0.999635	0.999857	0.999817	0.999999
250	0.999981	0.999992	0.632045	0.993375	0.999635	0.999857	0.999817	0.999999
251	0.999981	0.999992	0.988229	0.981667	0.999635	0.999857	0.999817	0.999999
252	0.0118821	0.999992	0.00145013	0.427108	0.768384	0.622694	0.999817	0.999999	up blastema
254	0.999981	0.999992	0.578135	0.745288	0.900432	0.999857	0.999817	0.999999
256	0.999981	0.999992	0.911127	0.987415	0.999635	0.999857	0.999817	0.999999
257	0.999981	0.999992	0.828956	0.795651	0.96377	0.999857	0.999817	0.999999
259	0.964926	0.999992	0.229608	0.848023	0.999635	0.999857	0.999817	0.999999
260	0.124047	0.999992	0.0181512	0.770963	0.879648	0.999857	0.999817	0.999999	up blastema
261	0.999981	0.999992	0.890839	0.968593	0.999635	0.999857	0.999817	0.999999
262	0.999981	0.999992	0.56549	0.988017	0.999635	0.714319	0.999817	0.999999
263	0.999981	0.999992	0.456074	0.892232	0.999635	0.999857	0.999817	0.999999
264	0.999981	0.999992	0.915831	0.993987	0.999635	0.999857	0.999817	0.999999
265	0.999981	0.999992	0.73262	0.96259	0.999635	0.999857	0.999817	0.999999
266	0.21505	0.999992	0.0409085	0.274215	0.900596	0.999857	0.999817	0.999999	up blastema
267	0.999981	0.999992	0.723787	0.993375	0.999635	0.999857	0.999817	0.999999
268	0.999981	0.999992	0.81015	0.97368	0.999635	0.999857	0.999817	0.999999
269	0.999981	0.999992	0.758219	0.937855	0.999635	0.999857	0.999817	0.999999
270	0.497165	0.999992	0.281509	0.173159	0.504599	0.999857	0.999817	0.999999
272	0.999981	0.999992	0.733251	0.992789	0.999635	0.999857	0.999817	0.999999
275	0.999981	0.999992	0.912553	0.991293	0.999635	0.999857	0.999817	0.999999
276	0.999981	0.999992	0.38739	0.915239	0.999635	0.999857	0.999817	0.999999
277	0.999981	0.999992	0.515552	0.976949	0.999635	0.999857	0.999817	0.999999
279	0.000884533	0.999992	0.000117701	0.0138068	0.0633757	0.999857	0.999817	0.999999	up blastema
280	0.999981	0.999992	0.953111	0.956202	0.999635	0.999857	0.999817	0.999999
281	0.927191	0.999992	0.285359	0.489186	0.859197	0.999857	0.999817	0.999999
282	0.273308	0.999992	0.270098	0.115891	0.201637	0.999857	0.999817	0.999999
283	0.321116	0.999992	0.0775594	0.925031	0.999635	0.999857	0.999817	0.999999
285	0.999981	0.999992	0.420181	0.840818	0.999635	0.999857	0.999817	0.999999
287	0.999981	0.999992	0.89215	0.855958	0.999635	0.999857	0.999817	0.999999
289	0.999981	0.999992	0.92953	0.953653	0.999635	0.999857	0.999817	0.999999
290	0.999981	0.999992	0.969004	0.892355	0.999635	0.726722	0.999817	0.999999
293	0.999981	0.999992	0.497924	0.767151	0.999635	0.999857	0.999817	0.999999
294	0.193148	0.999992	0.0285611	0.343108	0.721232	0.999857	0.999817	0.999999	up blastema
295	0.999981	0.999992	0.807025	0.97577	0.999635	0.999857	0.999817	0.999999
297	0.999981	0.999992	0.543204	0.986512	0.999635	0.999857	0.999817	0.999999
298	0.999981	0.999992	0.630666	0.914925	0.999635	0.999857	0.999817	0.999999
300	0.999981	0.999992	0.736908	0.81895	0.999635	0.999857	0.999817	0.999999
301	0.00335227	0.999992	0.00048689	0.0204615	0.163843	0.665853	0.999817	0.999999	up blastema
303	0.903984	0.397132	0.251118	0.589987	0.999635	0.550383	0.314874	0.599625
304	0.422124	0.999992	0.0705756	0.589987	0.890235	0.999857	0.999817	0.999999
307	0.999981	0.999992	0.89678	0.963037	0.999635	0.999857	0.999817	0.999999
308	0.579894	0.999992	0.412054	0.223209	0.42274	0.999857	0.999817	0.999999
309	0.999981	0.999992	0.955464	0.969925	0.999635	0.999857	0.999817	0.999999
312	0.999981	0.999992	0.848221	0.910355	0.999635	0.999857	0.999817	0.999999
314	0.999981	0.999992	0.358411	0.675458	0.694343	0.999857	0.999817	0.999999
315	0.380664	0.999992	0.118515	0.988415	0.999635	0.999857	0.999817	0.999999
316	0.999981	0.999992	0.879896	0.969925	0.999635	0.999857	0.999817	0.999999
317	0.333606	0.999992	0.0565969	0.826063	0.902568	0.999857	0.999817	0.999999
318	0.241562	0.999992	0.0349102	0.453291	0.716292	0.999857	0.999817	0.999999	up blastema
319	0.999981	0.999992	0.685999	0.870448	0.999635	0.999857	0.999817	0.999999
320	0.999981	0.999992	0.7228	0.966766	0.999635	0.721536	0.999817	0.999999
321	0.370766	0.999992	0.0647237	0.421517	0.695641	0.999857	0.999817	0.999999
322	0.999981	0.999992	0.464017	0.763639	0.999635	0.999857	0.999817	0.999999
323	0.999981	0.999992	0.662221	0.915239	0.999635	0.999857	0.999817	0.999999
325	0.253378	0.999992	0.135255	0.103494	0.305273	0.999857	0.999817	0.999999
326	0.999981	0.999992	0.950659	0.955856	0.873684	0.999857	0.999817	0.999999
327	0.999981	0.999992	0.900254	0.99574	0.999635	0.999857	0.999817	0.999999
329	0.999981	0.999992	0.950659	0.981012	0.999635	0.999857	0.999817	0.999999
332	0.999981	0.999992	0.977806	0.916175	0.999635	0.882162	0.999817	0.999999
333	0.999981	0.999992	0.727788	0.981667	0.999635	0.999857	0.999817	0.999999
334	0.999981	0.999992	0.985461	0.920279	0.999635	0.999857	0.999817	0.999999
335	0.893263	0.999992	0.32887	0.403786	0.999635	0.999857	0.999817	0.999999
336	0.47251	0.999992	0.128549	0.265138	0.608491	0.999857	0.999817	0.999999
338	0.999981	0.999992	0.900866	0.718143	0.704339	0.999857	0.999817	0.999999
339	0.999981	0.999992	0.927974	0.996879	0.999635	0.999857	0.999817	0.999999
340	0.999981	0.999992	0.481937	0.993375	0.999635	0.999857	0.999817	0.999999
343	0.999981	0.999992	0.987794	0.995028	0.999635	0.999857	0.999817	0.999999
344	0.999981	0.999992	0.889132	0.971433	0.999635	0.999857	0.999817	0.999999
345	0.999981	0.999992	0.959028	0.959076	0.999635	0.999857	0.999817	0.999999
346	0.999981	0.999992	0.40683	0.981012	0.999635	0.999857	0.999817	0.999999
347	0.864323	0.999992	0.191534	0.818218	0.940383	0.999857	0.999817	0.999999
348	0.243721	0.999992	0.0359259	0.749288	0.86197	0.999857	0.999817	0.999999	down blastema
349	0.941367	0.999992	0.733894	0.695447	0.42072	0.999857	0.999817	0.999999
350	0.999981	0.999992	0.665193	0.838035	0.999635	0.999857	0.999817	0.999999
352	0.999981	0.999992	0.738188	0.953653	0.999635	0.999857	0.999817	0.999999
353	0.999981	0.999992	0.873883	0.988508	0.999635	0.999857	0.999817	0.999999
354	0.999981	0.999992	0.961651	0.953255	0.999635	0.999857	0.999817	0.999999
356	0.999981	0.999992	0.733133	0.714861	0.999635	0.999857	0.999817	0.999999
357	0.999981	0.999992	0.693045	0.807708	0.924064	0.999857	0.999817	0.999999
358	0.999981	0.999992	0.915705	0.972738	0.999635	0.999857	0.999817	0.999999
359	0.196528	0.999992	0.0347308	0.470812	0.999635	0.689455	0.999817	0.999999	up blastema
360	0.981873	0.999992	0.643165	0.878389	0.999635	0.999857	0.999817	0.999999
361	0.999981	0.999992	0.990258	0.9873	0.999635	0.999857	0.999817	0.999999
362	0.994586	0.999992	0.25755	0.685213	0.955371	0.999857	0.999817	0.999999
365	0.999981	0.999992	0.389346	0.898721	0.999635	0.999857	0.999817	0.999999
366	0.999981	0.999992	0.648398	0.910355	0.999635	0.999857	0.999817	0.999999
367	0.999981	0.999992	0.649072	0.63392	0.999635	0.999857	0.999817	0.999999
368	0.999981	0.999992	0.953111	0.913956	0.999635	0.999857	0.999817	0.999999
369	0.999981	0.999992	0.927382	0.953653	0.999635	0.999857	0.999817	0.999999
371	0.999981	0.999992	0.68077	0.735933	0.999635	0.999857	0.999817	0.999999
372	0.999981	0.999992	0.336079	0.532802	0.999635	0.742524	0.999817	0.999999
376	0.999981	0.999992	0.63861	0.758346	0.999635	0.999857	0.999817	0.999999
377	0.539726	0.999992	0.464619	0.156116	0.650724	0.754667	0.999817	0.999999
378	0.999981	0.999992	0.526132	0.986795	0.999635	0.999857	0.999817	0.999999
379	0.999981	0.999992	0.937294	0.910724	0.999635	0.999857	0.999817	0.999999
380	0.999981	0.999992	0.653227	0.987854	0.999635	0.999857	0.999817	0.999999
381	0.999981	0.999992	0.335392	0.918437	0.999635	0.999857	0.999817	0.999999
382	0.999981	0.999992	0.693045	0.9873	0.999635	0.999857	0.999817	0.999999
383	0.0782079	0.999992	0.0107563	0.296398	0.341095	0.74095	0.999817	0.999999	up blastema
384	0.999981	0.999992	0.999144	0.9873	0.999635	0.999857	0.999817	0.999999
385	0.999981	0.999992	0.995727	0.996812	0.999635	0.999857	0.999817	0.999999
386	0.999981	0.999992	0.80096	0.986795	0.999635	0.999857	0.999817	0.999999
387	0.999981	0.999992	0.596352	0.953653	0.999635	0.999857	0.999817	0.999999
388	0.429107	0.999992	0.280035	0.124449	0.638651	0.587393	0.94544	0.999999
389	0.00211173	0.92067	0.00157616	0.00352812	0.0126338	0.538088	0.934267	0.97243	down blastema
390	0.999981	0.999992	0.873931	0.971842	0.999635	0.999857	0.999817	0.999999
391	0.00251796	0.999992	0.000313161	0.179371	0.61463	0.868909	0.991279	0.999999	up blastema
392	0.999981	0.999992	0.877821	0.952797	0.999635	0.999857	0.999817	0.999999
393	0.999981	0.999992	0.71189	0.935616	0.999635	0.999857	0.999817	0.999999
394	0.999981	0.999992	0.699567	0.917688	0.999635	0.999857	0.999817	0.999999
395	0.668075	0.999992	0.186789	0.377038	0.900432	0.999857	0.999817	0.999999
396	0.999981	0.999992	0.89215	0.778595	0.918276	0.999857	0.999817	0.999999
398	0.999981	0.999992	0.906383	0.937081	0.999635	0.999857	0.999817	0.999999
399	0.999981	0.999992	0.902606	0.957351	0.999635	0.999857	0.999817	0.999999
400	0.999981	0.999992	0.279631	0.718143	0.952842	0.999857	0.999817	0.999999
402	0.930169	0.522483	0.410731	0.74421	0.999635	0.292515	0.501292	0.999999
403	0.999981	0.999992	0.506385	0.970145	0.999635	0.999857	0.999817	0.999999
405	0.999981	0.999992	0.562296	0.872776	0.999635	0.999857	0.999817	0.999999
406	0.0291053	0.999992	0.0034783	0.441109	0.627554	0.999857	0.999817	0.999999	up blastema
408	0.999981	0.999992	0.827238	0.981667	0.999635	0.999857	0.999817	0.999999
409	0.130652	0.999992	0.0203664	0.589297	0.999635	0.999857	0.999817	0.999999	up blastema
410	0.999981	0.999992	0.761537	0.774592	0.999635	0.999857	0.999817	0.999999
411	0.999981	0.165072	0.838565	0.971034	0.999635	0.156262	0.15136	0.999999
412	0.999981	0.999992	0.92509	0.975972	0.999635	0.999857	0.999817	0.999999
413	0.00639168	0.999992	0.000821111	0.0463446	0.0961105	0.999857	0.999817	0.999999	up blastema
415	0.999981	0.999992	0.906064	0.996879	0.999635	0.999857	0.999817	0.999999
418	0.999981	0.999992	0.990393	0.968593	0.999635	0.999857	0.999817	0.999999
419	0.999981	0.999992	0.914986	0.887785	0.999635	0.999857	0.999817	0.999999
421	0.999981	0.999992	0.792257	0.971034	0.999635	0.999857	0.999817	0.999999
423	0.999981	0.999992	0.80604	0.952797	0.999635	0.999857	0.999817	0.999999
424	0.999981	0.999992	0.97109	0.956202	0.999635	0.999857	0.999817	0.999999
425	0.999981	0.999992	0.633283	0.927199	0.999635	0.999857	0.999817	0.999999
426	0.999981	0.999992	0.88259	0.986315	0.999635	0.999857	0.999817	0.999999
427	0.277112	0.999992	0.11877	0.113638	0.420635	0.999857	0.999817	0.999999
428	0.999981	0.999992	0.988229	0.953653	0.999635	0.999857	0.999817	0.999999
430	0.0473964	0.999992	0.0901751	0.0284554	0.0498992	0.761033	0.999817	0.999999	down blastema
431	0.999981	0.999992	0.33363	0.935446	0.996369	0.999857	0.999817	0.999999
432	0.999981	0.999992	0.552416	0.833555	0.999635	0.999857	0.999817	0.999999
433	0.999981	0.999992	0.643894	0.896734	0.980903	0.999857	0.999817	0.999999
434	0.999981	0.999992	0.959351	0.596735	0.999635	0.967038	0.999817	0.999999
435	0.0169756	0.306108	0.00514148	0.0192434	0.252908	0.125589	0.730928	0.999999	down blastema
437	0.999981	0.999992	0.962724	0.95228	0.999635	0.999857	0.999817	0.999999
438	0.362521	0.158876	0.105866	0.455853	0.24628	0.188285	0.138054	0.840277
439	0.999981	0.999992	0.411143	0.823892	0.871186	0.999857	0.999817	0.999999
441	0.999981	0.999992	0.437457	0.971034	0.999635	0.999857	0.999817	0.999999
442	0.999981	0.999992	0.860898	0.928153	0.999635	0.999857	0.999817	0.999999
444	0.782769	0.999992	0.381208	0.962246	0.999635	0.999857	0.999817	0.999999
445	0.999981	0.999992	0.859869	0.974414	0.999635	0.999857	0.999817	0.999999
446	0.999981	0.999992	0.779301	0.719553	0.999635	0.982753	0.999817	0.999999
447	0.999981	0.999992	0.907218	0.994717	0.999635	0.999857	0.999817	0.999999
448	0.226464	0.138727	0.093405	0.102733	0.779937	0.0730155	0.258934	0.999999
450	0.999981	0.999992	0.903106	0.952797	0.999635	0.459412	0.999817	0.999999
451	0.290121	0.999992	0.207221	0.107908	0.293321	0.999857	0.999817	0.999999
452	0.999981	0.999992	0.851642	0.762472	0.999635	0.907858	0.999817	0.999999
453	0.852203	0.999992	0.219344	0.543326	0.912532	0.904829	0.999817	0.999999
454	0.355562	0.999992	0.28316	0.168606	0.228321	0.968112	0.999817	0.999999
455	0.914947	0.999992	0.710025	0.340125	0.788907	0.999857	0.999817	0.999999
456	0.999981	0.999992	0.80073	0.957485	0.999635	0.999857	0.999817	0.999999
457	0.999981	0.999992	0.973913	0.979826	0.999635	0.999857	0.999817	0.999999
458	0.999981	0.999992	0.873883	0.996879	0.999635	0.999857	0.999817	0.999999
459	0.999981	0.999992	0.910819	0.614106	0.952842	0.999857	0.999817	0.999999
461	0.328306	0.999992	0.118515	0.923478	0.999635	0.999857	0.999817	0.999999
462	0.840255	0.999992	0.199936	0.739752	0.999635	0.999857	0.999817	0.999999
463	0.999981	0.999992	0.996946	0.612793	0.999635	0.999857	0.999817	0.999999
464	0.871666	0.999992	0.327283	0.9873	0.999635	0.999857	0.999817	0.999999
465	0.000771312	0.266713	8.75082e-05	0.0550881	0.266744	0.201768	0.328045	0.749399	up blastema
466	0.999981	0.999992	0.868543	0.971034	0.999635	0.999857	0.999817	0.999999
467	0.999981	0.999992	0.384991	0.839539	0.999635	0.999857	0.999817	0.999999
468	0.999981	0.999992	0.676113	0.817319	0.999635	0.999857	0.999817	0.999999
469	0.999981	0.999992	0.827541	0.844727	0.999635	0.999857	0.999817	0.999999
471	0.619543	0.999992	0.763326	0.241424	0.580448	0.999857	0.999817	0.999999
472	0.999981	0.999992	0.851246	0.996879	0.999635	0.999857	0.999817	0.999999
473	0.777414	0.999992	0.182107	0.608359	0.999635	0.999857	0.999817	0.999999
474	0.999981	0.999992	0.915705	0.836525	0.999635	0.999857	0.999817	0.999999
475	0.999981	0.999992	0.541643	0.931278	0.999635	0.999857	0.999817	0.999999
476	0.999981	0.999992	0.431416	0.839539	0.999635	0.999857	0.999817	0.999999
477	0.999981	0.999992	0.274769	0.796554	0.999635	0.999857	0.999817	0.999999
478	0.000243029	0.226187	0.00195556	0.000632837	0.000786302	0.178404	0.654716	0.438536	down blastema
479	0.999981	0.999992	0.993181	0.971433	0.999635	0.999857	0.999817	0.999999
480	0.352602	0.999992	0.059173	0.818757	0.869853	0.999857	0.999817	0.999999
481	0.999981	0.999992	0.931055	0.979826	0.999635	0.999857	0.999817	0.999999
482	0.999981	0.999992	0.698408	0.82357	0.999635	0.999857	0.999817	0.999999
483	0.192332	0.999992	0.0252737	0.571096	0.65913	0.999857	0.999817	0.999999	up blastema
484	0.999981	0.999992	0.702797	0.881728	0.839723	0.999857	0.999817	0.999999
486	0.999981	0.999992	0.810126	0.957081	0.999635	0.999857	0.925611	0.999999
487	0.994586	0.999992	0.245605	0.881391	0.999635	0.999857	0.999817	0.999999
488	0.085658	0.999992	0.0553139	0.0522342	0.124418	0.999857	0.999817	0.999999
491	0.999981	0.999992	0.909825	0.870448	0.999635	0.999857	0.999817	0.999999
492	0.999981	0.999992	0.915831	0.976664	0.999635	0.999857	0.999817	0.999999
494	0.982226	0.999992	0.45461	0.433656	0.999635	0.999857	0.997368	0.999999
495	0.999981	0.999992	0.399808	0.87765	0.955198	0.999857	0.999817	0.999999
496	0.999981	0.999992	0.760103	0.949458	0.999635	0.86628	0.999817	0.999999
497	0.999981	0.999992	0.885498	0.904751	0.999635	0.999857	0.999817	0.999999
498	0.00378779	0.0647232	0.000709862	0.02959	0.510064	0.0380148	0.151058	0.999999	down blastema and opposite side
499	0.999981	0.999992	0.682588	0.97731	0.999635	0.999857	0.999817	0.999999
500	0.999981	0.999992	0.880728	0.986512	0.999635	0.999857	0.999817	0.999999
501	0.999981	0.999992	0.547227	0.777294	0.999635	0.999857	0.999817	0.999999
502	0.999981	0.999992	0.472173	0.996879	0.999635	0.967038	0.999817	0.999999
503	0.999981	0.999992	0.567757	0.931278	0.975273	0.999857	0.999817	0.999999
505	0.999981	0.999992	0.448152	0.962618	0.999635	0.999857	0.999817	0.999999
506	0.999981	0.999992	0.418869	0.814035	0.999635	0.999857	0.999817	0.999999
508	0.999981	0.999992	0.723445	0.881958	0.999635	0.999857	0.999817	0.999999
510	0.999981	0.999992	0.989238	0.969925	0.999635	0.999857	0.999817	0.999999
511	0.999981	0.999992	0.720449	0.953264	0.999635	0.999857	0.95229	0.999999
512	0.141928	0.999992	0.0398216	0.120853	0.214204	0.999857	0.999817	0.999999	up blastema
513	0.999981	0.999992	0.822893	0.993227	0.999635	0.999857	0.999817	0.999999
515	0.999981	0.999992	0.801781	0.892232	0.999635	0.999857	0.999817	0.999999
516	0.999981	0.999992	0.536214	0.905703	0.999635	0.999857	0.999817	0.999999
517	0.999981	0.999992	0.433636	0.708732	0.662342	0.999857	0.999817	0.999999
518	0.999981	0.999992	0.304881	0.910355	0.999635	0.999857	0.999817	0.999999
519	0.999981	0.999992	0.964791	0.984621	0.999635	0.999857	0.999817	0.999999
520	0.999981	0.999992	0.412054	0.62978	0.999635	0.999857	0.999817	0.999999
521	0.999981	0.543301	0.575813	0.625733	0.999635	0.265941	0.604194	0.999999
522	0.999981	0.999992	0.702059	0.969925	0.999635	0.999857	0.999817	0.999999
523	0.999981	0.999992	0.879017	0.97731	0.999635	0.999857	0.999817	0.999999
524	0.999981	0.999992	0.902544	0.893975	0.999635	0.999857	0.999817	0.999999
526	0.999981	0.999992	0.955975	0.962246	0.999635	0.999857	0.999817	0.999999
527	0.999981	0.999992	0.831302	0.973301	0.999635	0.999857	0.999817	0.999999
528	0.999981	0.999992	0.934518	0.948631	0.999635	0.999857	0.999817	0.999999
529	0.999981	0.999992	0.650943	0.725366	0.999635	0.999857	0.999817	0.999999
530	0.999981	0.999992	0.749284	0.962246	0.999635	0.999857	0.999817	0.999999
531	0.671031	0.999992	0.54448	0.320473	0.38981	0.946796	0.999817	0.999999
532	0.999981	0.999992	0.973913	0.949558	0.999635	0.999857	0.999817	0.999999
533	0.999981	0.999992	0.968136	0.953653	0.999635	0.999857	0.999817	0.999999
534	0.999981	0.999992	0.850589	0.97366	0.999635	0.999857	0.999817	0.999999
535	0.999981	0.999992	0.707597	0.850711	0.999635	0.999857	0.999817	0.999999
536	0.617639	0.999992	0.128549	0.709891	0.999635	0.999857	0.999817	0.999999
537	0.750021	0.999992	0.360852	0.493531	0.366927	0.893468	0.999817	0.999999
538	0.999981	0.999992	0.589982	0.784383	0.999635	0.999857	0.999817	0.999999
539	0.999981	0.999992	0.824839	0.9873	0.999635	0.999857	0.999817	0.999999
540	0.126214	0.999992	0.0181024	0.514158	0.936673	0.999857	0.999817	0.999999	up blastema
542	0.999981	0.999992	0.969047	0.948631	0.999635	0.999857	0.999817	0.999999
543	0.999981	0.999992	0.699135	0.993375	0.999635	0.999857	0.942996	0.999999
544	0.451127	0.999992	0.0814584	0.546891	0.94194	0.999857	0.999817	0.999999
545	0.70518	0.999992	0.161593	0.642889	0.652111	0.999857	0.999817	0.999999
546	0.92566	0.999992	0.238251	0.904192	0.999635	0.999857	0.999817	0.999999
547	0.506672	0.999992	0.116771	0.377153	0.608396	0.999857	0.999817	0.999999
548	0.999981	0.999992	0.394568	0.58133	0.914988	0.999857	0.999817	0.999999
550	0.125009	0.999992	0.0199113	0.194377	0.372275	0.999857	0.999817	0.999999	up blastema
551	0.999981	0.172323	0.679878	0.910355	0.999635	0.0967605	0.313211	0.999999
552	0.033831	0.999992	0.00405521	0.240163	0.257938	0.999857	0.999817	0.999999	up blastema
553	0.0519552	0.999992	0.817049	0.0711959	0.0731269	0.999857	0.999817	0.999999
554	0.00162635	0.999992	0.000675421	0.00460945	0.014787	0.999857	0.999817	0.999999	up blastema
555	0.0578853	0.999992	0.00854599	0.205684	0.175935	0.999857	0.999817	0.999999	up blastema
556	0.999981	0.999992	0.74849	0.996879	0.999635	0.999857	0.999817	0.999999
558	0.999981	0.999992	0.836731	0.764902	0.999635	0.999857	0.999817	0.999999
559	0.999981	0.999992	0.961907	0.986795	0.999635	0.999857	0.999817	0.999999
560	0.999981	0.999992	0.935715	0.993375	0.999635	0.999857	0.999817	0.999999
561	0.999981	0.999992	0.975831	0.993375	0.999635	0.999857	0.999817	0.999999
562	0.0514978	0.999992	0.00959186	0.0791011	0.414024	0.999857	0.999817	0.999999	down blastema
563	0.999981	0.999992	0.953111	0.968032	0.999635	0.999857	0.999817	0.999999
564	0.999981	0.999992	0.804927	0.976715	0.999635	0.999857	0.999817	0.999999
565	0.999981	0.999992	0.463731	0.529835	0.640401	0.999857	0.999817	0.999999
566	0.999981	0.999992	0.552416	0.956509	0.999635	0.999857	0.999817	0.999999
567	0.999981	0.999992	0.503199	0.813677	0.999635	0.999857	0.999817	0.999999
568	0.999981	0.999992	0.63861	0.913345	0.976476	0.999857	0.999817	0.999999
569	0.999981	0.999992	0.953341	0.996879	0.999635	0.999857	0.999817	0.999999
570	0.560913	0.999992	0.107585	0.680889	0.999635	0.999857	0.999817	0.999999
571	0.49202	0.999992	0.109516	0.93114	0.999635	0.999857	0.999817	0.999999
572	0.999981	0.999992	0.437133	0.761376	0.776239	0.999857	0.999817	0.999999
573	0.331338	0.999992	0.0957938	0.177996	0.624957	0.999857	0.999817	0.999999
574	0.501886	0.0632083	0.804552	0.29821	0.338913	0.159833	0.0407745	0.739404	down opposite side
575	0.999981	0.999992	0.900739	0.999915	0.999635	0.999857	0.999817	0.999999
576	0.999981	0.999992	0.928399	0.993227	0.999635	0.999857	0.999817	0.999999
577	0.999981	0.999992	0.654463	0.760504	0.999635	0.999857	0.999817	0.999999
578	0.999981	0.999992	0.947292	0.996879	0.999635	0.999857	0.999817	0.999999
579	0.0894573	0.999992	0.505585	0.113639	0.0515153	0.999857	0.999817	0.999999
580	0.999981	0.999992	0.764578	0.910355	0.999635	0.999857	0.999817	0.999999
581	0.446506	0.999992	0.267461	0.960731	0.999635	0.999857	0.999817	0.999999
582	0.999981	0.977477	0.791518	0.783323	0.999635	0.999857	0.95229	0.628847
583	0.100999	0.999992	0.014555	0.665437	0.900432	0.999857	0.999817	0.999999	up blastema
584	0.999981	0.999992	0.903092	0.986795	0.999635	0.999857	0.999817	0.999999
585	0.999981	0.516822	0.67804	0.976949	0.999635	0.999857	0.301361	0.68511
589	0.999981	0.999992	0.974942	0.976622	0.999635	0.999857	0.999817	0.999999
590	0.999981	0.999992	0.507647	0.88723	0.999635	0.999857	0.999817	0.999999
591	0.549566	0.537246	0.524543	0.166145	0.999635	0.307427	0.438752	0.999999
593	0.999981	0.999992	0.291394	0.938015	0.999635	0.999857	0.999817	0.999999
594	0.999981	0.999992	0.624591	0.50399	0.879648	0.999857	0.999817	0.999999
595	0.999981	0.999992	0.890839	0.892355	0.999635	0.999857	0.999817	0.999999
596	0.999529	0.999992	0.31764	0.717664	0.999635	0.999857	0.999817	0.999999
597	0.999981	0.999992	0.506835	0.783933	0.900432	0.999857	0.999817	0.999999
598	0.0367686	0.999992	0.00463553	0.308662	0.695641	0.999857	0.999817	0.999999	up blastema
599	0.474173	0.999992	0.144345	0.981667	0.999635	0.999857	0.999817	0.999999
600	0.999981	0.999992	0.81445	0.990649	0.999635	0.999857	0.999817	0.999999
601	0.999981	0.999992	0.845301	0.881391	0.905595	0.999857	0.999817	0.999999
603	0.0687983	0.999992	0.0365515	0.0462082	0.113424	0.999857	0.999817	0.999999	down blastema
604	0.0198172	0.159189	0.00433144	0.0334731	0.216777	0.159833	0.21597	0.676593	down blastema
605	0.877629	0.999992	0.620772	0.659076	0.364688	0.917104	0.632741	0.999999
606	0.999981	0.999992	0.909825	0.988415	0.999635	0.999857	0.999817	0.999999
607	0.999981	0.999992	0.997584	0.953653	0.999635	0.999857	0.999817	0.999999
608	0.999981	0.999992	0.254584	0.913	0.999635	0.999857	0.999817	0.999999
609	0.999981	0.999992	0.463471	0.755806	0.999635	0.999857	0.999817	0.999999
610	0.999981	0.999992	0.541643	0.696151	0.999635	0.772705	0.934267	0.999999
611	0.999981	0.999992	0.80096	0.986512	0.999635	0.999857	0.999817	0.999999
612	0.999981	0.999992	0.915029	0.996879	0.999635	0.999857	0.999817	0.999999
614	0.999981	0.999992	0.881742	0.953653	0.999635	0.999857	0.999817	0.999999
615	0.0557427	0.999992	0.110385	0.0177491	0.129168	0.999857	0.999817	0.999999	down blastema
616	0.999981	0.999992	0.434067	0.879612	0.999635	0.999857	0.999817	0.999999
617	0.999981	0.456853	0.870441	0.910355	0.999635	0.722612	0.154089	0.999999
618	0.749245	0.999992	0.552416	0.33023	0.477941	0.999857	0.999817	0.999999
619	0.999981	0.999992	0.83188	0.953653	0.999635	0.999857	0.999817	0.999999
620	0.999981	0.999992	0.635892	0.937638	0.999635	0.999857	0.999817	0.999999
621	0.999981	0.999992	0.381423	0.763639	0.999635	0.832377	0.999817	0.999999
622	0.999981	0.999992	0.721471	0.955856	0.999635	0.999857	0.999817	0.999999
623	0.0332137	0.633292	0.196388	0.015902	0.0498992	0.202486	0.999817	0.999999	down blastema
624	0.999981	0.999992	0.517118	0.913345	0.999635	0.999857	0.999817	0.999999
625	0.00639168	0.999992	0.000871368	0.06125	0.0595634	0.999857	0.999817	0.999999	up blastema
626	0.134593	0.999992	0.0186308	0.749402	0.793014	0.999857	0.999817	0.97243	up blastema
627	0.999981	0.999992	0.949681	0.956575	0.97138	0.999857	0.999817	0.999999
628	0.79109	0.999992	0.192841	0.661185	0.673211	0.999857	0.999817	0.999999
629	0.999981	0.999992	0.361656	0.815473	0.859154	0.999857	0.999817	0.999999
630	0.999981	0.999992	0.969047	0.9873	0.999635	0.999857	0.999817	0.999999
631	0.999981	0.999992	0.894478	0.956509	0.999635	0.999857	0.999817	0.999999
632	0.803508	0.999992	0.219136	0.552918	0.999635	0.999857	0.999817	0.999999
633	0.999981	0.999992	0.869397	0.953653	0.999635	0.999857	0.999817	0.999999
634	0.999981	0.999992	0.858131	0.960731	0.999635	0.999857	0.999817	0.999999
635	0.999981	0.999992	0.47713	0.870448	0.999635	0.999857	0.999817	0.999999
636	0.379581	0.999992	0.0618508	0.653119	0.881818	0.999857	0.999817	0.999999
637	0.801594	0.999992	0.171584	0.796312	0.967506	0.999857	0.999817	0.999999
638	0.999981	0.999992	0.918339	0.970145	0.999635	0.949656	0.999817	0.999999
641	0.519865	0.999992	0.0966586	0.600239	0.695641	0.999857	0.999817	0.999999
643	0.174682	0.999992	0.0261911	0.282113	0.589314	0.999857	0.999817	0.999999	up blastema
645	0.390785	0.21457	0.139912	0.176225	0.836883	0.999857	0.896933	0.100872
646	0.375232	0.999992	0.125148	0.188912	0.448147	0.999857	0.999817	0.999999
647	0.999981	0.999992	0.889307	0.9873	0.999635	0.999857	0.999817	0.999999
648	0.999981	0.999992	0.836731	0.950978	0.955024	0.999857	0.999817	0.999999
649	0.999981	0.999992	0.300727	0.892355	0.999635	0.999857	0.999817	0.999999
650	0.999981	0.999992	0.378831	0.986795	0.997337	0.999857	0.999817	0.999999
651	0.0119211	0.999992	0.00197162	0.234175	0.974747	0.999857	0.999817	0.999999	up blastema
652	0.999981	0.999992	0.966058	0.979223	0.999635	0.999857	0.999817	0.999999
653	0.999981	0.999992	0.90385	0.961364	0.999635	0.999857	0.999817	0.999999
654	0.312484	0.999992	0.0500513	0.478248	0.858049	0.999857	0.999817	0.999999
655	0.0356228	0.999992	0.00959186	0.0947436	0.0611795	0.999857	0.999817	0.999999	up blastema
656	0.999981	0.999992	0.839127	0.959076	0.999635	0.820191	0.745985	0.999999
657	0.999981	0.999992	0.806054	0.971034	0.999635	0.999857	0.999817	0.999999
658	0.00515615	0.999992	0.000595358	0.117323	0.510064	0.786733	0.999817	0.999999	up blastema
659	0.999981	0.999992	0.474517	0.953653	0.999635	0.999857	0.934267	0.999999
660	0.999981	0.999992	0.575813	0.910355	0.999635	0.999857	0.999817	0.999999
661	0.134744	0.999992	0.114781	0.0672274	0.134561	0.999857	0.999817	0.999999
662	0.984973	0.999992	0.25661	0.900686	0.999635	0.999857	0.999817	0.999999
663	0.999981	0.999992	0.595611	0.998066	0.999635	0.999857	0.999817	0.999999
664	0.999981	0.999992	0.683936	0.962246	0.999635	0.999857	0.999817	0.999999
665	0.999981	0.999992	0.430993	0.993227	0.999635	0.999857	0.999817	0.999999
666	0.5637	0.999992	0.116316	0.545337	0.653301	0.999857	0.999817	0.999999
668	0.394754	0.999992	0.0865932	0.329637	0.515339	0.999857	0.999817	0.999999
670	0.999981	0.999992	0.990204	0.988415	0.999635	0.999857	0.999817	0.999999
671	0.999981	0.999992	0.92953	0.946896	0.999635	0.93443	0.999817	0.999999
672	0.246917	0.999992	0.0350692	0.574966	0.791929	0.999857	0.999817	0.999999	up blastema
673	0.999981	0.999992	0.378831	0.953653	0.999635	0.999857	0.999817	0.999999
674	0.497552	0.999992	0.386876	0.168586	0.435928	0.999857	0.999817	0.999999
675	0.999981	0.999992	0.620772	0.773875	0.999635	0.861472	0.934267	0.999999
676	0.170054	0.999992	0.141563	0.0982637	0.129168	0.999857	0.999817	0.999999
677	0.999981	0.0313989	0.661688	0.937858	0.928655	0.287787	0.0586425	0.0811782
678	0.337278	0.999992	0.0664773	0.364073	0.941671	0.999857	0.999817	0.999999
679	0.999981	0.999992	0.953456	0.969925	0.999635	0.999857	0.999817	0.999999
680	0.999981	0.999992	0.858974	0.6176	0.999635	0.999857	0.999817	0.999999
681	0.999981	0.999992	0.983949	0.969258	0.999635	0.999857	0.999817	0.999999
682	0.322074	0.999992	0.395547	0.195214	0.160029	0.868909	0.609471	0.999999
683	0.0289978	0.999992	0.0325485	0.0156855	0.0615746	0.999857	0.999817	0.999999	down blastema
684	0.999981	0.999992	0.925579	0.574267	0.999635	0.999857	0.999817	0.999999
685	0.999981	0.999992	0.883817	0.896544	0.999635	0.999857	0.999817	0.999999
686	0.999981	0.999992	0.851642	0.993375	0.999635	0.999857	0.999817	0.999999
687	0.581175	0.999992	0.231029	0.265138	0.509564	0.999857	0.601301	0.999999
688	0.999981	0.999992	0.647763	0.992789	0.999635	0.999857	0.999817	0.999999
689	0.999981	0.999992	0.988229	0.972474	0.999635	0.999857	0.999817	0.999999
690	0.999981	0.999992	0.788294	0.929601	0.999635	0.785517	0.999817	0.999999
691	0.999981	0.999992	0.836434	0.910257	0.999635	0.999857	0.999817	0.999999
692	0.999981	0.999992	0.915831	0.981012	0.999635	0.999857	0.999817	0.999999
693	0.663792	0.568924	0.44587	0.994104	0.999635	0.231522	0.999817	0.999999
694	0.999981	0.999992	0.764578	0.976185	0.999635	0.999857	0.999817	0.999999
695	0.0094905	0.999992	0.00299872	0.0256195	0.029131	0.999857	0.999817	0.999999	down blastema
696	0.999981	0.999992	0.912553	0.949458	0.999635	0.999857	0.999817	0.999999
697	0.999981	0.999992	0.914577	0.980016	0.999635	0.999857	0.999817	0.999999
698	0.999981	0.999992	0.44587	0.959076	0.999635	0.999857	0.999817	0.999999
699	0.999981	0.999992	0.595528	0.817239	0.999635	0.999857	0.999817	0.999999
700	0.999981	0.999992	0.915705	0.9873	0.999635	0.999857	0.999817	0.999999
701	0.923356	0.999992	0.449184	0.363914	0.769029	0.999857	0.999817	0.999999
702	0.999981	0.999992	0.937294	0.996879	0.999635	0.999857	0.999817	0.999999
703	0.00211173	0.355694	0.00546719	0.00207011	0.00917286	0.917199	0.609471	0.210097	down blastema
704	0.438378	0.999992	0.0738719	0.600002	0.79336	0.999857	0.999817	0.999999
705	0.999981	0.999992	0.461187	0.935616	0.971167	0.999857	0.999817	0.999999
706	0.241343	0.0158565	0.211297	0.124449	0.153849	0.0271702	0.0395986	0.185729	down opposite side
707	0.999981	0.999992	0.915705	0.895322	0.999635	0.999857	0.999817	0.999999
708	0.999981	0.999992	0.959028	0.994104	0.999635	0.999857	0.999817	0.999999
709	0.999981	0.674332	0.886548	0.61589	0.999635	0.538088	0.348064	0.999999
710	0.999981	0.999992	0.986349	0.940602	0.999635	0.999857	0.999817	0.999999
711	0.999981	0.999992	0.465767	0.895843	0.951736	0.999857	0.999817	0.999999
712	0.999981	0.999992	0.810393	0.589987	0.999635	0.999857	0.999817	0.999999
713	0.999981	0.999992	0.602838	0.915833	0.999635	0.999857	0.999817	0.999999
714	0.999981	0.999992	0.982325	0.9873	0.999635	0.999857	0.999817	0.999999
715	0.971421	0.00233273	0.80808	0.988415	0.877588	0.00927278	0.00673354	0.136775	down opposite side
716	0.999981	0.999992	0.806054	0.892355	0.963331	0.999857	0.999817	0.999999
717	0.999981	0.999992	0.760103	0.881728	0.999428	0.999857	0.999817	0.999999
718	0.999981	0.999992	0.546273	0.722736	0.866245	0.999857	0.999817	0.999999
719	0.790422	0.999992	0.339764	0.341079	0.633602	0.893012	0.999817	0.999999
720	0.00900019	0.999992	0.00304126	0.0170064	0.0357088	0.999857	0.999817	0.999999	up blastema
722	0.802613	0.999992	0.175069	0.778107	0.871634	0.999857	0.999817	0.999999
723	0.999981	0.999992	0.585187	0.938342	0.999635	0.999857	0.999817	0.999999
724	0.16572	0.999992	0.0429135	0.21668	0.172986	0.999857	0.999817	0.999999	down blastema
726	0.999981	0.999992	0.29963	0.653119	0.78089	0.999857	0.999817	0.999999
727	0.294574	0.999992	0.0476906	0.429938	0.580448	0.999857	0.999817	0.999999	up blastema
728	0.999981	0.999992	0.825079	0.871607	0.999635	0.999857	0.999817	0.999999
729	0.999981	0.999992	0.772977	0.834107	0.928552	0.999857	0.999817	0.999999
730	0.999981	0.999992	0.997179	0.960867	0.999635	0.999857	0.999817	0.999999
731	4.3073e-05	0.122105	3.89055e-06	0.0230883	0.131321	0.122208	0.142115	0.935448	up blastema
732	0.999981	0.999992	0.995963	0.761661	0.999635	0.999857	0.999817	0.999999
733	0.0269276	0.924571	0.00304126	0.224245	0.430025	0.317904	0.999817	0.999999	up blastema
734	0.999981	0.999992	0.502767	0.5323	0.759349	0.999857	0.999817	0.999999
735	0.999981	0.999992	0.341125	0.651206	0.86197	0.999857	0.999817	0.999999
736	0.999981	0.999992	0.885498	0.913345	0.999635	0.999857	0.999817	0.999999
738	0.999981	0.999992	0.928619	0.899843	0.999635	0.999857	0.999817	0.999999
739	0.999981	0.999992	0.869397	0.986512	0.999635	0.999857	0.999817	0.999999
740	0.744234	0.999992	0.160408	0.636266	0.902568	0.999857	0.999817	0.999999
741	0.918576	0.999992	0.259016	0.589999	0.749115	0.999857	0.999817	0.999999
742	0.999981	0.999992	0.496073	0.884001	0.999635	0.999857	0.999817	0.999999
743	0.999981	0.999992	0.722523	0.992045	0.999635	0.999857	0.999817	0.999999
744	0.999981	0.999992	0.945165	0.997169	0.999635	0.999857	0.999817	0.999999
746	0.999981	0.999992	0.925176	0.993375	0.999635	0.999857	0.999817	0.999999
747	0.380505	0.999992	0.769655	0.288808	0.230348	0.999857	0.999817	0.999999
748	0.999981	0.999992	0.884696	0.910257	0.999635	0.861472	0.999817	0.999999
749	0.999981	0.999992	0.716543	0.683431	0.999635	0.999857	0.999817	0.999999
750	0.999981	0.999992	0.560615	0.866495	0.999635	0.564873	0.895596	0.999999
751	0.11329	0.999992	0.0566743	0.055666	0.704339	0.999857	0.999817	0.999999
752	0.999981	0.999992	0.84837	0.814239	0.549719	0.999857	0.999817	0.999999
753	0.999981	0.999992	0.743811	0.920159	0.999635	0.999857	0.999817	0.999999
754	0.999981	0.999992	0.534026	0.840154	0.999635	0.999857	0.999817	0.999999
755	0.999981	0.999992	0.968605	0.9873	0.999635	0.999857	0.999817	0.999999
756	0.602471	0.999992	0.116316	0.712216	0.913686	0.999857	0.999817	0.999999
757	0.999981	0.999992	0.47713	0.880441	0.999635	0.999857	0.999817	0.999999
758	0.999981	0.999992	0.606174	0.962246	0.999635	0.917104	0.999817	0.999999
759	0.999981	0.17301	0.720449	0.543098	0.618256	0.706332	0.368694	0.150606
760	0.999981	0.999992	0.73418	0.962246	0.999635	0.999857	0.999817	0.999999
761	0.999981	0.999992	0.92953	0.952797	0.999635	0.999857	0.999817	0.999999
762	0.109595	0.999992	0.100476	0.0921891	0.0722549	0.999857	0.999817	0.999999
763	0.999981	0.999992	0.63861	0.986512	0.999635	0.999857	0.999817	0.999999
764	0.999981	0.999992	0.546638	0.683431	0.999635	0.999857	0.999817	0.999999
765	0.999981	0.999992	0.861025	0.858007	0.999635	0.999857	0.999817	0.999999
766	0.457228	0.999992	0.334674	0.153311	0.435337	0.832377	0.999817	0.999999
767	0.999981	0.999992	0.410731	0.597116	0.999635	0.999857	0.999817	0.999999
768	0.999981	0.999992	0.89107	0.929601	0.904444	0.999857	0.999817	0.999999
769	0.999981	0.999992	0.72552	0.974365	0.999635	0.999857	0.999817	0.999999
770	0.407401	0.999992	0.0845083	0.924313	0.999635	0.999857	0.999817	0.999999
771	0.999981	0.999992	0.990313	0.937855	0.928183	0.999857	0.999817	0.999999
772	0.992475	0.999992	0.280356	0.968593	0.999635	0.999857	0.999817	0.999999
773	0.999981	0.999992	0.786056	0.993375	0.999635	0.999857	0.934267	0.999999
774	0.999981	0.999992	0.89215	0.962246	0.999635	0.999857	0.999817	0.999999
775	0.999981	0.999992	0.949242	0.97368	0.999635	0.999857	0.999817	0.999999
776	0.999981	0.999992	0.941653	0.982696	0.999635	0.915236	0.999817	0.999999
777	0.999981	0.999992	0.814741	0.986795	0.999635	0.999857	0.999817	0.999999
778	0.999981	0.999992	0.803517	0.970145	0.999635	0.999857	0.999817	0.999999
779	0.00105746	0.158876	0.000479474	0.00460945	0.00812064	0.113242	0.838669	0.412523	up blastema
780	0.999981	0.999992	0.588884	0.764902	0.711187	0.999857	0.999817	0.999999
781	0.989045	0.999992	0.392682	0.52585	0.663745	0.999857	0.999817	0.999999
782	0.999981	0.999992	0.518084	0.986062	0.999635	0.999857	0.999817	0.999999
783	0.999981	0.999992	0.723401	0.9873	0.999635	0.999857	0.999817	0.999999
784	0.0246468	0.999992	0.0154427	0.0135399	0.199667	0.999857	0.999817	0.999999	down blastema
785	0.999981	0.999992	0.895121	0.915239	0.999635	0.824337	0.999817	0.999999
786	0.999981	0.999992	0.978827	0.958427	0.999635	0.999857	0.999817	0.999999
787	0.999981	0.999992	0.863734	0.962246	0.999635	0.999857	0.999817	0.999999
788	0.999981	0.999992	0.94388	0.913956	0.999635	0.999857	0.999817	0.999999
789	0.786332	0.999992	0.174264	0.673827	0.999635	0.999857	0.999817	0.999999
792	0.844582	0.999992	0.374909	0.593427	0.414024	0.999857	0.999817	0.999999
793	0.999981	0.999992	0.938757	0.937855	0.999635	0.999857	0.999817	0.999999
794	0.999981	0.999992	0.932799	0.866089	0.999635	0.999857	0.999817	0.999999
795	0.999981	0.999992	0.747831	0.995087	0.999635	0.999857	0.999817	0.999999
796	0.999981	0.999992	0.902827	0.953653	0.999635	0.999857	0.999817	0.999999
797	0.999981	0.999992	0.81445	0.991814	0.999635	0.999857	0.999817	0.999999
798	0.0176674	0.947654	0.0176948	0.0238597	0.0203316	0.61356	0.999817	0.833087	down blastema
799	0.999981	0.999992	0.723787	0.97731	0.999635	0.999857	0.999817	0.999999
800	0.999981	0.999992	0.863734	0.910153	0.999635	0.999857	0.999817	0.999999
801	0.999981	0.999992	0.716237	0.910355	0.955198	0.999857	0.999817	0.999999
802	0.999981	0.999992	0.879896	0.84908	0.999635	0.999857	0.999817	0.999999
803	0.0570666	0.999992	0.0235092	0.0779226	0.0627951	0.754667	0.999817	0.999999	down blastema
804	0.999981	0.999992	0.92953	0.808565	0.999635	0.999857	0.999817	0.999999
805	0.999981	0.999992	0.725578	0.879381	0.999635	0.999857	0.999817	0.999999
806	0.146776	0.999992	0.0446798	0.160255	0.156954	0.999857	0.999817	0.999999	down blastema
807	0.999981	0.999992	0.630323	0.937855	0.999635	0.999857	0.999817	0.999999
808	0.0583196	0.999992	0.00831844	0.155884	0.510518	0.999857	0.999817	0.999999	up blastema
809	0.031954	0.522465	0.0236921	0.0163792	0.0840588	0.379482	0.62302	0.73607	down blastema
810	0.999981	0.999992	0.281819	0.718143	0.790801	0.999857	0.999817	0.999999
811	0.999981	0.999992	0.758219	0.957351	0.999635	0.999857	0.999817	0.999999
812	0.0853752	0.999992	0.0136063	0.33625	0.912532	0.999857	0.999817	0.999999	up blastema
813	0.999981	0.999992	0.524208	0.9873	0.999635	0.999857	0.999817	0.999999
814	0.999981	0.999992	0.275459	0.924313	0.999635	0.999857	0.999817	0.999999
815	0.0591011	0.999992	0.035536	0.0364948	0.105434	0.999857	0.999817	0.999999	down blastema
816	3.778e-07	0.0540675	1.35674e-07	1.35668e-05	0.000291024	0.0301491	0.154089	0.73607	up blastema and opposite side
817	0.999981	0.999992	0.505585	0.996879	0.999635	0.999857	0.999817	0.999999
818	0.999981	0.999992	0.937284	0.672428	0.818409	0.999857	0.999817	0.999999
819	0.999981	0.999992	0.873883	0.935616	0.999635	0.999857	0.999817	0.999999
820	0.139682	0.0065407	0.0568674	0.516126	0.999635	0.011793	0.0177681	0.513079	down opposite side
821	0.153998	0.999992	0.0222732	0.33023	0.786055	0.999857	0.999817	0.999999	up blastema
822	0.423078	0.999992	0.0741884	0.646915	0.999635	0.999857	0.999817	0.999999
823	0.999981	0.999992	0.737166	0.935616	0.999635	0.999857	0.999817	0.999999
824	0.999981	0.999992	0.910113	0.961364	0.999635	0.999857	0.999817	0.999999
826	0.601814	0.999992	0.405921	0.234872	0.437236	0.999857	0.999817	0.999999
827	0.999981	0.999992	0.477191	0.491653	0.999635	0.999857	0.999817	0.999999
828	0.999981	0.999992	0.92953	0.981012	0.999635	0.999857	0.999817	0.999999
829	0.999981	0.999992	0.989134	0.961281	0.999635	0.999857	0.999817	0.999999
830	0.999981	0.999992	0.563445	0.986512	0.999635	0.999857	0.999817	0.999999
831	0.999981	0.999992	0.927382	0.834901	0.999635	0.999857	0.999817	0.999999
832	0.999981	0.999992	0.896169	0.935685	0.999635	0.999857	0.999817	0.999999
834	0.236128	0.999992	0.0521276	0.350936	0.24628	0.562805	0.730502	0.999999
835	0.00920366	0.999992	0.00141934	0.381294	0.943078	0.999857	0.999817	0.999999	up blastema
836	0.091693	0.999992	0.063325	0.0388966	0.229984	0.999857	0.999817	0.999999	down blastema
837	0.0162095	0.999992	0.00232081	0.284906	0.888702	0.999857	0.999817	0.999999	up blastema
838	0.999981	0.999992	0.995727	0.981667	0.999635	0.999857	0.999817	0.999999
839	0.692906	0.999992	0.270147	0.844727	0.999635	0.999857	0.999817	0.999999
840	0.726674	0.999992	0.201999	0.664696	0.510064	0.999857	0.999817	0.999999
841	0.525069	0.999992	0.0977982	0.603642	0.700993	0.999857	0.999817	0.999999
842	0.999981	0.999992	0.680935	0.745567	0.857831	0.999857	0.999817	0.999999
843	0.999981	0.999992	0.959028	0.9873	0.999635	0.999857	0.999817	0.999999
845	3.58951e-08	0.999992	3.53466e-07	2.31453e-07	3.23657e-07	0.999857	0.999817	0.999999	up blastema
846	0.0648249	0.999992	0.214565	0.0638732	0.0398404	0.999857	0.999817	0.999999	down blastema
847	0.999981	0.999992	0.599247	0.795651	0.999635	0.999857	0.999817	0.999999
848	0.999981	0.999992	0.83188	0.839784	0.999635	0.999857	0.999817	0.999999
849	0.999981	0.999992	0.711271	0.83533	0.999635	0.999857	0.999817	0.999999
850	0.89977	0.999992	0.430177	0.70807	0.408609	0.999857	0.999817	0.999999
851	0.999981	0.999992	0.827238	0.915239	0.999635	0.999857	0.999817	0.999999
855	0.999981	0.999992	0.57302	0.95228	0.999635	0.999857	0.999817	0.999999
856	0.999981	0.999992	0.685999	0.552143	0.809886	0.999857	0.725103	0.870303
857	0.0198172	0.999992	0.0181024	0.0116319	0.0661371	0.999857	0.999817	0.999999	down blastema
858	0.999981	0.999992	0.979316	0.907773	0.999635	0.999857	0.999817	0.999999
859	0.982226	0.999992	0.237481	0.801244	0.963907	0.999857	0.999817	0.999999
860	0.999981	0.999992	0.764578	0.958427	0.999635	0.999857	0.999817	0.999999
861	0.999981	0.999992	0.285679	0.961364	0.999635	0.999857	0.999817	0.999999
862	0.999981	0.999992	0.895128	0.988189	0.999635	0.999857	0.999817	0.999999
863	0.999981	0.999992	0.927382	0.993375	0.999635	0.999857	0.999817	0.999999
864	0.999981	0.999992	0.745323	0.895843	0.999635	0.999857	0.999817	0.999999
865	0.105484	0.999992	0.0447732	0.0587921	0.625241	0.999857	0.999817	0.999999	down blastema
867	0.999981	0.424606	0.74849	0.777294	0.999635	0.242934	0.437599	0.999999
868	0.669299	0.999992	0.212668	0.9873	0.999635	0.999857	0.999817	0.999999
869	0.714083	0.999992	0.289757	0.276308	0.82675	0.999857	0.848367	0.999999
870	0.999981	0.999992	0.966631	0.981667	0.999635	0.999857	0.999817	0.999999
871	0.999981	0.999992	0.953111	0.953653	0.999635	0.999857	0.999817	0.999999
872	0.999529	0.999992	0.255371	0.840154	0.900432	0.999857	0.999817	0.999999
874	0.999981	0.999992	0.493486	0.927428	0.999635	0.999857	0.999817	0.999999
875	0.999981	0.999992	0.628466	0.773436	0.834924	0.999857	0.999817	0.999999
877	0.0712349	0.999992	0.0419781	0.0816067	0.0641005	0.999857	0.999817	0.999999	down blastema
878	0.999981	0.999992	0.875411	0.952797	0.999635	0.999857	0.999817	0.999999
879	0.999981	0.999992	0.628466	0.554134	0.917	0.999857	0.999817	0.999999
880	0.999981	0.999992	0.713964	0.996879	0.999635	0.999857	0.999817	0.999999
881	0.999981	0.999992	0.379901	0.937855	0.999635	0.786733	0.999817	0.999999
882	0.999981	0.999992	0.905664	0.955561	0.999635	0.999857	0.999817	0.999999
883	0.803508	0.999992	0.287455	0.399774	0.633478	0.999857	0.999817	0.999999
884	0.999981	0.999992	0.543204	0.953653	0.999635	0.999857	0.999817	0.999999
885	0.999981	0.999992	0.769137	0.973432	0.999635	0.999857	0.999817	0.999999
886	0.999981	0.999992	0.915831	0.924313	0.999635	0.999857	0.999817	0.999999
887	0.999981	0.999992	0.43994	0.755806	0.682668	0.999857	0.999817	0.999999
888	0.999981	0.999992	0.982502	0.996879	0.999635	0.999857	0.999817	0.999999
889	0.292895	0.999992	0.0438728	0.568494	0.675356	0.999857	0.999817	0.999999	up blastema
890	0.999981	0.999992	0.962724	0.973432	0.999635	0.999857	0.999817	0.999999
891	0.999981	0.999992	0.714306	0.946896	0.999635	0.999857	0.999817	0.999999
892	0.999981	0.999992	0.515552	0.895322	0.999635	0.999857	0.999817	0.999999
893	0.807783	0.999992	0.242987	0.41763	0.903408	0.952789	0.999817	0.999999
894	0.999981	0.999992	0.732463	0.992789	0.999635	0.999857	0.999817	0.999999
895	0.282229	0.999992	0.0839032	0.15383	0.519951	0.999857	0.95229	0.999999
896	0.999981	0.999992	0.937284	0.988189	0.999635	0.820191	0.999817	0.999999
897	0.999981	0.999992	0.356168	0.801138	0.956872	0.899931	0.999817	0.999999
898	0.744234	0.999992	0.34004	0.271608	0.93385	0.999857	0.999817	0.999999
899	0.999981	0.999992	0.463978	0.96921	0.999635	0.999857	0.999817	0.999999
901	0.578766	0.999992	0.11317	0.792031	0.999635	0.999857	0.999817	0.999999
902	0.0125883	0.226984	0.00145013	0.151748	0.536883	0.369578	0.18051	0.560101	up blastema
903	0.444849	0.999992	0.178926	0.303226	0.278349	0.999857	0.999817	0.999999
904	0.999981	0.999992	0.764578	0.739752	0.976682	0.999857	0.999817	0.999999
907	0.999981	0.999992	0.947102	0.973163	0.999635	0.999857	0.999817	0.999999
908	0.0327009	0.999992	0.0338102	0.0149528	0.085013	0.999857	0.999817	0.999999	down blastema
909	0.999981	0.999992	0.914986	0.90685	0.999635	0.999857	0.999817	0.999999
910	0.999981	0.999992	0.977806	0.996879	0.999635	0.999857	0.999817	0.999999
911	0.190776	0.27891	0.148529	0.340125	0.0735386	0.999857	0.583715	0.73607
912	0.999981	0.999992	0.962724	0.97731	0.999635	0.999857	0.999817	0.999999
913	0.999981	0.999992	0.851642	0.953255	0.999635	0.999857	0.999817	0.999999
914	0.999981	0.999992	0.871095	0.962246	0.999635	0.999857	0.999817	0.999999
915	0.999981	0.999992	0.335698	0.935616	0.999635	0.999857	0.999817	0.999999
916	0.158063	0.999992	0.131954	0.0644397	0.200323	0.999857	0.999817	0.999999
917	0.61165	0.999992	0.131574	0.913345	0.999635	0.999857	0.999817	0.999999
918	0.393205	0.999992	0.136484	0.915239	0.999635	0.975446	0.999817	0.999999
919	0.999981	0.999992	0.482266	0.937858	0.999635	0.999857	0.999817	0.999999
920	0.999981	0.999992	0.711563	0.988415	0.999635	0.999857	0.999817	0.999999
921	0.999981	0.999992	0.516071	0.943541	0.999635	0.999857	0.999817	0.999999
922	0.999981	0.999992	0.643165	0.986315	0.999635	0.999857	0.999817	0.999999
923	0.999981	0.999992	0.952396	0.970145	0.999635	0.999857	0.999817	0.999999
924	0.999981	0.999992	0.395547	0.962246	0.999635	0.999857	0.999817	0.999999
925	0.999981	0.999992	0.98005	0.953076	0.999635	0.999857	0.999817	0.999999
926	8.92008e-05	0.999992	1.48652e-05	0.00166381	0.059595	0.999857	0.999817	0.999999	down blastema
927	0.999981	0.999992	0.561518	0.910355	0.999635	0.832377	0.999817	0.999999
928	0.999981	0.999992	0.833797	0.947711	0.999635	0.999857	0.999817	0.999999
929	0.354548	0.999992	0.0632644	0.808137	0.999635	0.999857	0.999817	0.999999
930	0.999981	0.999992	0.527442	0.967832	0.999635	0.999857	0.999817	0.999999
931	0.0278292	0.999992	0.00463553	0.319571	0.985605	0.852487	0.999817	0.999999	up blastema
932	0.999981	0.999992	0.80808	0.83533	0.999635	0.999857	0.999817	0.999999
933	0.999981	0.999992	0.417867	0.986795	0.999635	0.876425	0.999817	0.999999
934	0.81352	0.999992	0.189603	0.769149	0.999635	0.999857	0.999817	0.999999
935	0.999981	0.999992	0.750236	0.979223	0.999635	0.999857	0.999817	0.999999
936	0.999981	0.999992	0.898112	0.994625	0.999635	0.999857	0.999817	0.999999
937	0.999981	0.999992	0.518461	0.618646	0.634661	0.999857	0.999817	0.999999
938	0.908975	0.999992	0.216659	0.895735	0.938791	0.999857	0.999817	0.999999
939	0.999981	0.999992	0.955975	0.983393	0.924064	0.672279	0.999817	0.999999
940	0.7109	0.838444	0.919055	0.680812	0.372207	0.568236	0.475364	0.999999
941	0.999981	0.999992	0.983949	0.900686	0.999635	0.999857	0.999817	0.999999
942	0.999981	0.999992	0.990258	0.981012	0.999635	0.999857	0.999817	0.999999
943	0.579894	0.999992	0.228946	0.270742	0.493393	0.999857	0.999817	0.999999
944	0.999981	0.999992	0.984125	0.962246	0.999635	0.999857	0.999817	0.999999
945	0.999981	0.999992	0.733894	0.604414	0.89302	0.999857	0.999817	0.999999
947	0.203177	0.999992	0.0317533	0.414879	0.912532	0.999857	0.999817	0.999999	up blastema
948	0.999981	0.999992	0.61813	0.953653	0.999635	0.999857	0.999817	0.999999
949	0.999981	0.999992	0.347798	0.681801	0.999635	0.999857	0.999817	0.999999
950	4.18339e-05	0.26483	7.86248e-06	0.000742089	0.0160697	0.188285	0.343307	0.777481	up blastema
951	0.999981	0.999992	0.866457	0.77986	0.999635	0.999857	0.999817	0.999999
952	0.999981	0.999992	0.932751	0.944307	0.999635	0.999857	0.999817	0.999999
953	0.999981	0.999992	0.449311	0.494803	0.999635	0.999857	0.999817	0.999999
954	0.999981	0.999992	0.738188	0.969925	0.999635	0.999857	0.999817	0.999999
955	0.971965	0.999992	0.34477	0.453291	0.912912	0.689455	0.999817	0.999999
956	0.0148082	0.999992	0.00178862	0.115858	0.519951	0.878354	0.98448	0.999999	up blastema
957	0.999981	0.999992	0.624619	0.927522	0.999635	0.999857	0.999817	0.999999
958	0.999981	0.999992	0.9211	0.971034	0.999635	0.999857	0.999817	0.999999
959	0.999981	0.999992	0.989738	0.875853	0.999635	0.999857	0.999817	0.999999
960	0.139794	0.999992	0.0566157	0.0713326	0.321142	0.999857	0.999817	0.999999
961	0.999981	0.999992	0.592709	0.503816	0.839403	0.515505	0.999817	0.999999
962	0.999981	0.999992	0.995727	0.996967	0.999635	0.999857	0.999817	0.999999
963	0.999981	0.999992	0.299631	0.777294	0.774867	0.999857	0.999817	0.999999
964	0.654561	0.999992	0.192921	0.349147	0.704339	0.999857	0.999817	0.999999
965	0.999981	0.999992	0.807593	0.852311	0.999635	0.999857	0.999817	0.999999
966	0.999981	0.999992	0.88609	0.986315	0.999635	0.999857	0.999817	0.999999
967	0.999981	0.999992	0.975861	0.957351	0.999635	0.999857	0.999817	0.999999
968	0.999981	0.999992	0.941904	0.950464	0.999635	0.999857	0.999817	0.999999
969	0.999981	0.999992	0.503101	0.996879	0.999635	0.999857	0.999817	0.999999
971	0.428142	0.999992	0.755782	0.491653	0.177551	0.999857	0.999817	0.999999
972	0.999981	0.999992	0.923641	0.996879	0.999635	0.999857	0.999817	0.999999
973	0.999981	0.999992	0.964129	0.991293	0.999635	0.999857	0.999817	0.999999
974	0.844719	0.999992	0.453954	0.983393	0.999635	0.999857	0.999817	0.999999
975	0.999981	0.999992	0.953111	0.966476	0.999635	0.999857	0.999817	0.999999
976	0.999981	0.999992	0.56845	0.90959	0.999635	0.999857	0.999817	0.999999
977	0.999981	0.999992	0.94365	0.913956	0.999635	0.999857	0.999817	0.999999
978	0.999981	0.999992	0.922984	0.897069	0.999635	0.656544	0.95229	0.999999
979	0.999981	0.999992	0.931055	0.9015	0.999635	0.999857	0.999817	0.999999
981	0.999981	0.999992	0.420567	0.833428	0.965447	0.999857	0.999817	0.999999
982	0.0127582	0.999992	0.0252191	0.0118766	0.0180155	0.999857	0.999817	0.73623	down blastema
983	0.999981	0.999992	0.95699	0.913345	0.999635	0.999857	0.999817	0.999999
984	0.999981	0.999992	0.966631	0.981667	0.999635	0.999857	0.999817	0.999999
985	0.999981	0.999992	0.577256	0.852311	0.81674	0.999857	0.999817	0.999999
986	0.999981	0.999992	0.810647	0.987651	0.999635	0.999857	0.999817	0.999999
987	0.463663	0.999992	0.250692	0.160447	0.519951	0.999857	0.999817	0.999999
988	0.425352	0.999992	0.303553	0.154537	0.364688	0.732356	0.999817	0.999999
989	0.999981	0.999992	0.492684	0.830903	0.912532	0.999857	0.999817	0.999999
990	0.999981	0.999992	0.880872	0.961364	0.999635	0.999857	0.999817	0.999999
991	0.00211173	0.999992	0.00153854	0.00217135	0.0371468	0.538088	0.801568	0.999999	down blastema
992	0.0361799	0.155171	0.0222243	0.0234311	0.077809	0.274541	0.345293	0.192976	down blastema
993	1.11808e-06	0.869475	1.35674e-07	0.000250578	0.00231966	0.999857	0.999817	0.982738	up blastema
994	0.999981	0.999992	0.482266	0.971034	0.999635	0.999857	0.999817	0.999999
995	0.999981	0.999992	0.637429	0.844727	0.999635	0.999857	0.999817	0.999999
996	0.999981	0.999992	0.62176	0.663842	0.785733	0.999857	0.999817	0.999999
997	0.999981	0.999992	0.31555	0.777294	0.999635	0.999857	0.999817	0.999999
998	0.999981	0.999992	0.81445	0.986795	0.999635	0.999857	0.999817	0.999999
999	0.999981	0.999992	0.927382	0.900686	0.999635	0.999857	0.999817	0.999999
1000	0.999981	0.999992	0.694643	0.953019	0.999635	0.999857	0.999817	0.999999
1002	0.999981	0.999992	0.942774	0.983393	0.999635	0.999857	0.999817	0.999999
1003	0.999981	0.999992	0.885172	0.961364	0.999635	0.999857	0.999817	0.999999
1004	0.999981	0.999992	0.97996	0.961364	0.999635	0.749924	0.999817	0.999999
1005	0.999981	0.999992	0.954882	0.981667	0.999635	0.999857	0.999817	0.999999
1006	0.999981	0.999992	0.351462	0.593427	0.999635	0.999857	0.999817	0.999999
1008	0.999981	0.999992	0.923603	0.920279	0.999635	0.999857	0.999817	0.999999
1009	0.999981	0.999992	0.604533	0.992789	0.999635	0.999857	0.999817	0.999999
1010	0.999981	0.999992	0.955219	0.760879	0.999635	0.999857	0.999817	0.999999
1011	0.999981	0.999992	0.92883	0.996879	0.999635	0.999857	0.999817	0.999999
1012	0.999981	0.999992	0.950434	0.9873	0.999635	0.999857	0.999817	0.999999
1013	0.999981	0.999992	0.753963	0.970145	0.999635	0.999857	0.999817	0.999999
1014	0.999981	0.999992	0.995689	0.8863	0.999635	0.999857	0.999817	0.999999
1015	0.999981	0.999992	0.560748	0.662816	0.999635	0.999857	0.999817	0.999999
1016	0.454631	0.0269531	0.146717	0.270742	0.999635	0.0271702	0.0544849	0.97243	down opposite side
1017	0.999981	0.999992	0.405921	0.757161	0.956477	0.999857	0.999817	0.999999
1018	0.376812	0.999992	0.063411	0.663456	0.617302	0.999857	0.999817	0.999999
1019	0.999981	0.999992	0.596705	0.492839	0.94328	0.999857	0.999817	0.999999
1021	0.999981	0.999992	0.919055	0.981012	0.999635	0.999857	0.999817	0.999999
1022	0.999981	0.999992	0.560615	0.949558	0.999635	0.999857	0.999817	0.999999
1023	0.999981	0.999992	0.974549	0.881728	0.999635	0.999857	0.999817	0.999999
1024	0.999981	0.999992	0.886548	0.992045	0.999635	0.999857	0.999817	0.999999
1025	0.270658	0.999992	0.130133	0.117432	0.296548	0.999857	0.999817	0.999999
1026	0.999981	0.999992	0.539412	0.9873	0.999635	0.999857	0.999817	0.999999
1027	0.031954	0.993081	0.0975519	0.0125075	0.0633757	0.672279	0.587478	0.999999	down blastema
1028	0.999981	0.999992	0.961013	0.84908	0.999635	0.999857	0.999817	0.999999
1029	0.999981	0.999992	0.616566	0.810711	0.999635	0.999857	0.999817	0.999999
1030	0.999981	0.999992	0.96979	0.996879	0.999635	0.999857	0.999817	0.999999
1031	0.999981	0.999992	0.92008	0.924122	0.999635	0.999857	0.999817	0.999999
1032	0.560913	0.999992	0.34712	0.205684	0.458013	0.999857	0.999817	0.999999
1033	0.156234	0.999992	0.030617	0.595693	0.999635	0.999857	0.999817	0.999999	up blastema
1034	0.999981	0.999992	0.78197	0.993375	0.999635	0.999857	0.999817	0.999999
1035	0.999981	0.999992	0.908128	0.906437	0.999635	0.999857	0.999817	0.999999
1036	0.999981	0.999992	0.822893	0.961364	0.999635	0.999857	0.999817	0.999999
1037	0.378661	0.999992	0.0751894	0.395235	0.485765	0.999857	0.999817	0.999999
1038	0.312957	0.999992	0.0547849	0.589987	0.999635	0.999857	0.999817	0.999999
1039	0.999981	0.999992	0.610851	0.795651	0.963907	0.999857	0.999817	0.999999
1040	0.999981	0.999992	0.975249	0.981667	0.999635	0.999857	0.999817	0.999999
1041	0.999981	0.999992	0.402654	0.503816	0.999635	0.999857	0.999817	0.999999
1042	0.999981	0.999992	0.320066	0.895843	0.943078	0.999857	0.999817	0.999999
1043	0.999981	0.999992	0.676113	0.879612	0.999635	0.999857	0.999817	0.999999
1044	0.999981	0.999992	0.770817	0.9873	0.999635	0.999857	0.999817	0.999999
1045	0.999981	0.999992	0.989738	0.996879	0.999635	0.999857	0.999817	0.999999
1046	0.0687983	0.999992	0.00935517	0.421035	0.847918	0.882162	0.934267	0.999999	up blastema
1048	0.524861	0.999992	0.110361	0.515559	0.999635	0.999857	0.999817	0.999999
1049	0.999981	0.999992	0.498369	0.646222	0.89801	0.999857	0.999817	0.999999
1050	0.999981	0.999992	0.921046	0.987415	0.999635	0.999857	0.999817	0.999999
1051	0.999981	0.999992	0.867681	0.996879	0.999635	0.999857	0.999817	0.999999
1053	0.481338	0.999992	0.212301	0.214133	0.999635	0.606749	0.95229	0.999999
1055	0.999981	0.999992	0.903092	0.543098	0.896772	0.999857	0.895596	0.999999
1056	0.999981	0.999992	0.651055	0.827873	0.930344	0.999857	0.999817	0.999999
1057	0.999981	0.999992	0.835279	0.996879	0.999635	0.999857	0.999817	0.999999
1058	0.999981	0.999992	0.906064	0.996879	0.999635	0.999857	0.999817	0.999999
1059	0.231078	0.999992	0.0966586	0.905749	0.999635	0.999857	0.999817	0.999999
1060	0.999981	0.999992	0.962575	0.97584	0.999635	0.999857	0.999817	0.999999
1061	0.999981	0.999992	0.951541	0.840154	0.999635	0.999857	0.999817	0.999999
1062	0.999981	0.999992	0.834917	0.917424	0.999635	0.999857	0.999817	0.999999
1063	0.702486	0.516822	0.276648	0.799779	0.999635	0.48136	0.258934	0.999999
1064	0.999981	0.999992	0.270115	0.83533	0.907136	0.999857	0.999817	0.999999
1065	0.955141	0.999992	0.257007	0.957081	0.999635	0.742524	0.999817	0.999999
1067	0.100164	0.999992	0.0328405	0.0807972	0.192398	0.999857	0.999817	0.999999	up blastema
1068	0.00270614	0.580788	0.000890132	0.00855552	0.0198596	0.213818	0.838624	0.999999	down blastema
1069	0.483733	0.999992	0.846034	0.589987	0.221915	0.724255	0.895596	0.999999
1070	0.999981	0.999992	0.800292	0.922796	0.999635	0.999857	0.999817	0.999999
1071	0.999981	0.999992	0.740919	0.917688	0.999635	0.999857	0.999817	0.999999
1073	0.999981	0.999992	0.544488	0.98333	0.999635	0.999857	0.999817	0.999999
1074	0.999981	0.999992	0.344382	0.980233	0.999635	0.999857	0.999817	0.999999
1075	0.961243	0.999992	0.280136	0.971433	0.999635	0.999857	0.999817	0.999999
1076	0.339225	0.999992	0.0645595	0.871607	0.999635	0.999857	0.999817	0.999999
1077	0.999981	0.999992	0.92953	0.872052	0.999635	0.997541	0.999817	0.999999
1078	0.999981	0.999992	0.990313	0.993375	0.999635	0.999857	0.999817	0.999999
1079	0.999981	0.999992	0.632045	0.957081	0.999635	0.999857	0.999817	0.999999
1080	0.999981	0.999992	0.939571	0.911027	0.999635	0.999857	0.999817	0.999999
1081	0.999981	0.999992	0.842331	0.924122	0.999635	0.999857	0.999817	0.999999
1082	0.999981	0.999992	0.56581	0.714056	0.999635	0.999857	0.999817	0.999999
1083	0.443146	0.999992	0.0741884	0.639691	0.788907	0.999857	0.999817	0.999999
1084	0.801594	0.999992	0.28961	0.350068	0.941767	0.999857	0.999817	0.999999
1085	0.999981	0.999992	0.652109	0.761661	0.965532	0.999857	0.999817	0.999999
1086	0.999981	0.999992	0.841174	0.996879	0.999635	0.999857	0.999817	0.999999
1087	0.999981	0.999992	0.914072	0.982842	0.999635	0.667472	0.999817	0.999999
1088	0.999981	0.999992	0.524293	0.95573	0.999635	0.999857	0.999817	0.999999
1089	0.999981	0.999992	0.973495	0.952797	0.999635	0.999857	0.999817	0.999999
1090	0.999981	0.999992	0.868457	0.986795	0.999635	0.999857	0.999817	0.999999
1091	0.0246468	0.999992	0.00785334	0.0388966	0.0619159	0.776054	0.999817	0.999999	up blastema
1092	0.999981	0.999992	0.507048	0.969925	0.999635	0.999857	0.999817	0.999999
1093	0.805567	0.916573	0.206905	0.811346	0.999635	0.325541	0.999817	0.999999
1094	0.0712349	0.999992	0.139912	0.0350765	0.077809	0.752258	0.999817	0.999999	up blastema
1096	0.0138578	0.999992	0.00147582	0.198452	0.510518	0.999857	0.999817	0.999999	up blastema
1097	0.999981	0.999992	0.824009	0.749402	0.999635	0.999857	0.999817	0.999999
1098	0.999981	0.999992	0.858974	0.961364	0.999635	0.999857	0.999817	0.999999
1100	0.999981	0.999992	0.760657	0.892232	0.999635	0.999857	0.999817	0.999999
1101	0.999981	0.999992	0.915705	0.844619	0.950028	0.999857	0.999817	0.999999
1102	0.999981	0.999992	0.997179	0.983487	0.999635	0.999857	0.999817	0.999999
1103	0.999981	0.999992	0.829161	0.97731	0.999635	0.999857	0.999817	0.999999
1104	0.28655	0.999992	0.0460411	0.506265	0.915161	0.999857	0.999817	0.999999	up blastema
1105	0.999981	0.999992	0.989311	0.986795	0.999635	0.999857	0.999817	0.999999
1106	0.999981	0.999992	0.448803	0.910355	0.999635	0.999857	0.999817	0.999999
1107	0.999981	0.999992	0.73829	0.974082	0.999635	0.999857	0.999817	0.999999
1108	0.999981	0.431469	0.477569	0.903926	0.999635	0.213818	0.492485	0.999999
1109	0.999981	0.999992	0.601639	0.941487	0.999635	0.999857	0.999817	0.999999
1110	0.999981	0.999992	0.944383	0.980181	0.861797	0.993474	0.823651	0.999999
1111	0.247452	0.999992	0.0374148	0.641349	0.943651	0.999857	0.999817	0.999999	up blastema
1112	0.999981	0.999992	0.752302	0.952797	0.999635	0.999857	0.999817	0.999999
1113	0.999981	0.999992	0.987794	0.996879	0.999635	0.999857	0.999817	0.999999
1114	0.999981	0.999992	0.685287	0.498153	0.863223	0.999857	0.999817	0.999999
1115	0.999981	0.999992	0.790744	0.973432	0.999635	0.999857	0.999817	0.999999
1116	0.691179	0.999992	0.14006	0.663673	0.839723	0.999857	0.999817	0.999999
1117	0.999981	0.999992	0.422579	0.811159	0.999635	0.999857	0.999817	0.999999
1118	0.0110651	0.999992	0.00132818	0.403786	0.665994	0.999857	0.999817	0.999999	up blastema
1119	0.0893038	0.999992	0.0133	0.214494	0.359025	0.999857	0.999817	0.999999	up blastema
1120	0.999981	0.999992	0.74849	0.987415	0.999635	0.999857	0.999817	0.999999
1121	0.999981	0.999992	0.575813	0.89703	0.999635	0.999857	0.999817	0.999999
1122	0.377957	0.999992	0.0647237	0.795651	0.990396	0.999857	0.999817	0.999999
1123	0.999981	0.999992	0.632045	0.445543	0.864709	0.999857	0.999817	0.999999
1124	0.999981	0.999992	0.943341	0.923106	0.999635	0.999857	0.999817	0.999999
1125	0.998765	0.999992	0.546429	0.374756	0.900432	0.999857	0.999817	0.999999
1126	0.801594	0.999992	0.18206	0.789272	0.999635	0.999857	0.999817	0.999999
1127	0.999981	0.999992	0.687981	0.937855	0.999635	0.999857	0.999817	0.999999
1128	0.999981	0.999992	0.987794	0.97368	0.999635	0.999857	0.999817	0.999999
1129	0.999981	0.999992	0.505943	0.906437	0.946796	0.999857	0.999817	0.999999
1130	0.999981	0.999992	0.874109	0.999915	0.999635	0.999857	0.999817	0.999999
1131	0.999981	0.999992	0.570566	0.844727	0.999635	0.999857	0.999817	0.999999
1132	0.999981	0.999992	0.886548	0.947711	0.999635	0.999857	0.999817	0.999999
1133	0.511564	0.999992	0.189435	0.470812	0.275972	0.999857	0.999817	0.999999
1134	0.00294529	0.999992	0.000443581	0.156116	0.801779	0.86628	0.632741	0.999999	up blastema
1136	0.999981	0.999992	0.927021	0.957081	0.999635	0.999857	0.999817	0.999999
1137	0.999981	0.999992	0.909825	0.858474	0.629401	0.999857	0.999817	0.999999
1138	0.999981	0.999992	0.851642	0.958427	0.999635	0.999857	0.999817	0.999999
1139	0.544658	0.999992	0.115019	0.454969	0.916349	0.999857	0.999817	0.999999
1140	0.999981	0.999992	0.335392	0.834107	0.771948	0.999857	0.999817	0.999999
1141	0.999981	0.999992	0.575813	0.892232	0.873684	0.999857	0.999817	0.999999
1142	0.999981	0.999992	0.309882	0.961364	0.999635	0.999857	0.999817	0.999999
1143	0.999981	0.999992	0.851246	0.937855	0.999635	0.999857	0.999817	0.999999
1144	0.44806	0.999992	0.192124	0.214653	0.359025	0.999857	0.999817	0.999999
1145	0.999981	0.999992	0.682484	0.978186	0.999635	0.999857	0.999817	0.999999
1147	0.999981	0.999992	0.852314	0.946421	0.999635	0.999857	0.999817	0.999999
1148	0.999981	0.999992	0.959028	0.971034	0.999635	0.999857	0.999817	0.999999
1149	0.999981	0.999992	0.995727	0.993375	0.999635	0.999857	0.999817	0.999999
1150	0.999981	0.999992	0.526132	0.93363	0.999635	0.999857	0.999817	0.999999
1151	0.749554	0.999992	0.159338	0.836825	0.999635	0.999857	0.999817	0.999999
1152	0.999981	0.999992	0.552416	0.996967	0.999635	0.999857	0.999817	0.999999
1153	0.778319	0.999992	0.202751	0.483051	0.804985	0.999857	0.999817	0.999999
1154	0.999981	0.999992	0.966058	0.872895	0.927195	0.999857	0.999817	0.999999
1155	0.948196	0.999992	0.244092	0.836756	0.999635	0.999857	0.999817	0.999999
1156	0.999981	0.999992	0.377153	0.848881	0.999635	0.999857	0.999817	0.999999
1157	0.381684	0.156064	0.0916979	0.557382	0.999635	0.127457	0.20063	0.881165
1158	0.999981	0.999992	0.97996	0.949558	0.999635	0.999857	0.999817	0.999999
1159	0.999981	0.999992	0.963819	0.953653	0.999635	0.999857	0.999817	0.999999
1160	0.778319	0.632143	0.356699	0.37479	0.510064	0.296507	0.654716	0.999999
1161	0.999981	0.999992	0.721293	0.981012	0.999635	0.999857	0.999817	0.999999
1162	0.999981	0.999992	0.844982	0.993227	0.999635	0.999857	0.999817	0.999999
1163	0.462082	0.999992	0.231921	0.174181	0.458013	0.999857	0.999817	0.999999
1164	0.715617	0.999992	0.162393	0.925031	0.999635	0.999857	0.999817	0.999999
1165	0.999981	0.999992	0.560748	0.826063	0.999635	0.999857	0.999817	0.999999
1166	0.999981	0.999992	0.802554	0.968593	0.999635	0.999857	0.999817	0.999999
1167	0.999981	0.999992	0.868543	0.83533	0.999635	0.999857	0.999817	0.999999
1168	0.520497	0.999992	0.22067	0.21668	0.497048	0.999857	0.999817	0.999999
1169	0.999981	0.999992	0.450851	0.694698	0.999635	0.86628	0.999817	0.999999
1171	0.999981	0.999992	0.879896	0.996879	0.999635	0.999857	0.999817	0.999999
1172	0.999981	0.999992	0.609636	0.933253	0.999635	0.999857	0.999817	0.999999
1173	0.53651	0.999992	0.10721	0.604579	0.600744	0.999857	0.999817	0.999999
1174	0.999981	0.999992	0.984975	0.905703	0.999635	0.999857	0.999817	0.999999
1175	0.999981	0.999992	0.982584	0.910355	0.999635	0.999857	0.999817	0.999999
1176	0.546437	0.999992	0.427669	0.162697	0.625241	0.999857	0.999817	0.999999
1177	0.999981	0.999992	0.91414	0.982283	0.999635	0.917199	0.999817	0.999999
1178	0.999981	0.999992	0.880924	0.981012	0.999635	0.999857	0.999817	0.999999
1179	0.999981	0.999992	0.353409	0.981012	0.999635	0.999857	0.999817	0.999999
1180	0.731669	0.0233252	0.299852	0.858007	0.999635	0.0203458	0.0801043	0.907049	down opposite side
1181	0.936784	0.999992	0.228276	0.673525	0.904655	0.999857	0.999817	0.999999
1182	0.999981	0.999992	0.907696	0.990649	0.999635	0.999857	0.999817	0.999999
1183	0.999981	0.999992	0.829912	0.989	0.999635	0.999857	0.999817	0.999999
1184	0.999981	0.999992	0.707827	0.910355	0.999635	0.999857	0.999817	0.999999
1185	0.480278	0.999992	0.423611	0.224245	0.27818	0.961256	0.999817	0.999999
1186	0.999981	0.999992	0.788694	0.941487	0.999635	0.999857	0.999817	0.999999
1187	0.999981	0.999992	0.359742	0.752202	0.999635	0.999857	0.999817	0.999999
1188	0.999981	0.999992	0.91414	0.886059	0.999635	0.999857	0.999817	0.999999
1189	0.999981	0.999992	0.695222	0.957351	0.999635	0.999857	0.999817	0.999999
1190	0.999981	0.999992	0.907218	0.984856	0.999635	0.999857	0.999817	0.999999
1191	0.999981	0.999992	0.896182	0.961364	0.999635	0.999857	0.999817	0.999999
1192	0.999981	0.999992	0.995963	0.968593	0.999635	0.999857	0.999817	0.999999
1193	0.622351	0.999992	0.256923	0.296398	0.493393	0.999857	0.999817	0.999999
1194	0.999981	0.999992	0.869218	0.822942	0.999635	0.999857	0.999817	0.999999
1195	0.396384	0.999992	0.108105	0.984407	0.999635	0.999857	0.999817	0.999999
1196	0.999981	0.999992	0.741237	0.986315	0.999635	0.999857	0.999817	0.999999
1198	0.999981	0.999992	0.807025	0.811744	0.945943	0.999857	0.999817	0.999999
1199	0.999981	0.299627	0.402654	0.593427	0.999635	0.207895	0.300072	0.999999
1200	0.418031	0.999992	0.0680547	0.683431	0.819173	0.999857	0.999817	0.999999
1201	0.999981	0.999992	0.886442	0.915239	0.999635	0.999857	0.999817	0.529895
1202	0.999981	0.999992	0.660172	0.950978	0.859197	0.891308	0.999817	0.999999
1204	0.999981	0.999992	0.925676	0.880805	0.999635	0.999857	0.999817	0.999999
1205	0.999981	0.999992	0.738188	0.915239	0.999635	0.999857	0.999817	0.999999
1206	0.999981	0.999992	0.745221	0.844727	0.999635	0.999857	0.999817	0.999999
1207	0.428142	0.999992	0.221563	0.183232	0.345933	0.999857	0.999817	0.999999
1208	4.18339e-05	0.663678	0.000112169	6.7973e-05	0.000563784	0.742524	0.444699	0.763601	up blastema
1209	0.999981	0.999992	0.997179	0.993375	0.999635	0.999857	0.999817	0.999999
1210	0.999981	0.999992	0.988229	0.915239	0.999635	0.999857	0.999817	0.999999
1211	0.225535	0.999992	0.0314567	0.599266	0.704673	0.999857	0.999817	0.999999	up blastema
1213	0.999981	0.999992	0.593406	0.970145	0.999635	0.999857	0.999817	0.999999
1214	0.999981	0.999992	0.55267	0.952797	0.999635	0.999857	0.895596	0.999999
1215	0.380664	0.999992	0.066703	0.547766	0.95888	0.999857	0.999817	0.999999
1216	0.999981	0.999992	0.761041	0.838035	0.999635	0.999857	0.999817	0.999999
1217	0.131621	0.999992	0.285679	0.0924959	0.0742096	0.708791	0.999817	0.999999
1218	0.999981	0.999992	0.412839	0.545337	0.742856	0.999857	0.999817	0.999999
1219	0.999981	0.999992	0.999546	0.957081	0.999635	0.999857	0.999817	0.999999
1220	0.999981	0.999992	0.638827	0.545337	0.999635	0.999857	0.999817	0.999999
1221	0.999981	0.999992	0.862193	0.987284	0.999635	0.999857	0.999817	0.999999
1222	0.999981	0.999992	0.579482	0.719586	0.796631	0.999857	0.999817	0.999999
1223	0.999981	0.999992	0.617817	0.952797	0.999635	0.999857	0.999817	0.999999
1224	0.00639168	0.999992	0.00141934	0.0151974	0.065683	0.999857	0.999817	0.999999	up blastema
1225	0.488329	0.999992	0.0857693	0.617344	0.913686	0.936266	0.999817	0.999999
1226	0.312877	0.999992	0.460877	0.134947	0.226835	0.61356	0.999817	0.999999
1227	0.999981	0.999992	0.955975	0.945156	0.999635	0.999857	0.999817	0.999999
1228	0.43123	0.999992	0.219729	0.167788	0.999635	0.999857	0.999817	0.999999
1229	0.999981	0.999992	0.446734	0.884678	0.999635	0.999857	0.999817	0.999999
1230	0.999981	0.999992	0.735478	0.982631	0.999635	0.999857	0.999817	0.999999
1231	0.999981	0.999992	0.899768	0.991293	0.999635	0.999857	0.999817	0.999999
1232	0.999981	0.999992	0.988229	0.984458	0.999635	0.999857	0.999817	0.999999
1233	0.0477088	0.999992	0.00559185	0.414783	0.603649	0.999857	0.999817	0.999999	up blastema
1234	0.999981	0.999992	0.723787	0.953653	0.999635	0.993474	0.999817	0.999999
1235	0.999981	0.914114	0.937266	0.913345	0.999635	0.342873	0.94544	0.999999
1236	0.999981	0.999992	0.914986	0.949458	0.999635	0.999857	0.999817	0.999999
1237	0.999981	0.999992	0.946393	0.87765	0.999635	0.999857	0.999817	0.999999
1238	0.999981	0.999992	0.703644	0.804465	0.999635	0.999857	0.999817	0.999999
1239	0.999981	0.338811	0.939745	0.759158	0.999635	0.969607	0.317349	0.313348
1240	0.999981	0.999992	0.953111	0.9873	0.999635	0.999857	0.999817	0.999999
1243	0.999981	0.999992	0.865907	0.986068	0.999635	0.999857	0.999817	0.999999
1244	0.0742472	0.999992	0.0146104	0.125856	0.200323	0.999857	0.999817	0.999999	up blastema
1245	0.999981	0.999992	0.969047	0.818043	0.999635	0.999857	0.999817	0.999999
1246	0.118183	0.999992	0.0345774	0.0791011	0.408609	0.999857	0.999817	0.999999	up blastema
1247	0.856349	0.11336	0.997179	0.771815	0.567934	0.188285	0.0801043	0.73607
1248	0.999981	0.999992	0.872475	0.913956	0.999635	0.999857	0.999817	0.999999
1249	0.522143	0.999992	0.750236	0.220252	0.453534	0.564873	0.999817	0.999999
1250	0.0591011	0.999992	0.0077143	0.222819	0.593144	0.999857	0.999817	0.999999	up blastema
1251	0.999981	0.999992	0.885498	0.881391	0.999635	0.999857	0.999817	0.999999
1253	0.999981	0.999992	0.915705	0.986795	0.999635	0.999857	0.999817	0.999999
1254	0.0215803	0.999992	0.00304126	0.0838668	0.305273	0.999857	0.999817	0.999999	up blastema
1255	0.999981	0.999992	0.301895	0.925906	0.999635	0.999857	0.999817	0.999999
1256	0.831683	0.999992	0.186588	0.719553	0.875818	0.999857	0.999817	0.999999
1257	0.999981	0.999992	0.496073	0.952797	0.999635	0.999857	0.999817	0.999999
1258	0.999981	0.999992	0.474352	0.969925	0.971406	0.999857	0.999817	0.999999
1259	0.999981	0.999992	0.934518	0.988109	0.999635	0.999857	0.999817	0.999999
1260	0.999981	0.999992	0.93802	0.9873	0.999635	0.999857	0.999817	0.999999
1262	0.999981	0.999992	0.851642	0.95228	0.999635	0.999857	0.999817	0.999999
1263	0.999981	0.999992	0.822497	0.910355	0.999635	0.999857	0.999817	0.999999
1264	0.177281	0.999992	0.0647237	0.173994	0.147092	0.999857	0.999817	0.999999
1266	0.296846	0.999992	0.0446798	0.605381	0.65164	0.999857	0.999817	0.999999	up blastema
1267	0.999981	0.999992	0.713894	0.809182	0.999635	0.999857	0.999817	0.999999
1268	0.483622	0.999992	0.0865477	0.822314	0.953439	0.999857	0.999817	0.999999
1269	0.999981	0.999992	0.916124	0.964038	0.999635	0.999857	0.999817	0.999999
1270	0.70518	0.807178	0.505584	0.590888	0.277158	0.470113	0.95229	0.870303
1272	0.999981	0.999992	0.79247	0.824279	0.999635	0.999857	0.999817	0.999999
1273	0.999981	0.999992	0.74849	0.981012	0.999635	0.999857	0.999817	0.999999
1274	0.154098	0.999992	0.0273878	0.189279	0.39856	0.999857	0.999817	0.999999	down blastema
1275	0.999981	0.999992	0.864523	0.942336	0.999635	0.999857	0.999817	0.999999
1276	0.999981	0.999992	0.906249	0.993091	0.999635	0.999857	0.999817	0.999999
1277	0.999981	5.38735e-10	0.479908	0.663673	0.800886	3.42226e-08	3.26046e-09	0.000169199	down opposite side
1278	0.999981	1.65431e-06	0.990461	0.979223	0.891906	9.05707e-06	1.25816e-05	0.0601602	down opposite side
1279	0.999981	0.195425	0.906383	0.817685	0.983329	0.292515	0.104516	0.999999
1280	0.451127	0.999992	0.429237	0.193528	0.29116	0.999857	0.999817	0.999999
1281	0.616983	0.999992	0.185447	0.534951	0.999635	0.999857	0.999817	0.999999
1283	0.999981	0.999992	0.81732	0.976949	0.999635	0.999857	0.999817	0.999999
1284	0.999981	0.999992	0.695204	0.679786	0.914988	0.999857	0.999817	0.999999
1285	0.999981	0.999992	0.996119	0.961182	0.999635	0.999857	0.999817	0.999999
1286	0.00325942	0.999992	0.00650614	0.00880558	0.00439008	0.999857	0.999817	0.999999	up blastema
1288	0.999981	0.999992	0.35537	0.943541	0.999635	0.999857	0.999817	0.999999
1289	0.999981	0.999992	0.851246	0.953653	0.999635	0.999857	0.999817	0.999999
1290	0.999981	0.999992	0.886442	0.986795	0.999635	0.999857	0.999817	0.999999
1291	0.0508109	0.999992	0.736908	0.815473	0.115976	0.999857	0.999817	0.999999
1293	0.999981	0.999992	0.975249	0.919192	0.999635	0.86628	0.999817	0.999999
1294	0.999981	0.999992	0.490026	0.821009	0.74682	0.999857	0.999817	0.999999
1296	0.999981	0.999992	0.937266	0.962246	0.999635	0.999857	0.999817	0.999999
1297	0.999981	0.999992	0.73793	0.952797	0.999635	0.999857	0.999817	0.999999
1298	0.999981	0.999992	0.648993	0.970145	0.999635	0.999857	0.999817	0.999999
1300	0.999981	0.999992	0.415373	0.986795	0.999635	0.999857	0.999817	0.999999
1301	0.999981	0.999992	0.990444	0.993375	0.914988	0.999857	0.999817	0.999999
1302	0.999981	0.999992	0.548918	0.817685	0.999635	0.999857	0.999817	0.999999
1303	0.999981	0.999992	0.923641	0.924122	0.999635	0.999857	0.999817	0.999999
1305	0.999981	0.999992	0.984402	0.834107	0.999635	0.999857	0.999817	0.999999
1306	0.999981	0.999992	0.927356	0.954604	0.999635	0.999857	0.999817	0.999999
1307	0.999981	0.999992	0.76752	0.910355	0.836883	0.999857	0.999817	0.999999
1308	0.999981	0.999992	0.81445	0.856899	0.952842	0.999857	0.999817	0.999999
1309	0.999981	0.999992	0.691063	0.960731	0.999635	0.999857	0.999817	0.999999
1310	0.581175	0.999992	0.555024	0.938861	0.952671	0.878354	0.999817	0.999999
1311	0.999981	0.999992	0.688134	0.51729	0.999635	0.999857	0.999817	0.999999
1313	0.213438	0.674332	0.0765211	0.108612	0.342746	0.999857	0.632741	0.528061
1314	0.963735	0.137063	0.35188	0.805716	0.999635	0.317904	0.0926713	0.532843
1315	0.999981	0.999992	0.844982	0.893975	0.999635	0.999857	0.999817	0.999999
1316	0.828817	0.999992	0.402654	0.302866	0.806998	0.999857	0.999817	0.999999
1317	0.999981	0.999992	0.854274	0.940433	0.999635	0.999857	0.999817	0.999999
1318	0.999981	0.999992	0.760103	0.968593	0.952671	0.999857	0.999817	0.999999
1319	0.999981	0.999992	0.844512	0.699111	0.943078	0.792996	0.999817	0.999999
1320	0.999981	0.999992	0.352686	0.722736	0.999635	0.999857	0.999817	0.999999
1321	0.999981	0.999992	0.787588	0.987415	0.999635	0.999857	0.999817	0.999999
1322	0.895626	0.999992	0.25736	0.491679	0.936925	0.999857	0.999817	0.999999
1323	0.999981	0.999992	0.720449	0.758346	0.999635	0.999857	0.999817	0.999999
1324	0.999981	0.999992	0.726999	0.771234	0.999635	0.629077	0.648819	0.999999
1325	0.0342437	0.999992	0.0155475	0.0204615	0.313827	0.913168	0.909141	0.999999	down blastema
1326	0.999981	0.999992	0.851642	0.675458	0.781393	0.999857	0.999817	0.999999
1327	0.999981	0.999992	0.807593	0.957865	0.999635	0.999857	0.999817	0.999999
1330	0.999981	0.999992	0.907218	0.653119	0.946796	0.999857	0.999817	0.999999
1331	0.999981	0.999992	0.942755	0.995165	0.999635	0.999857	0.999817	0.999999
1332	0.999981	0.999992	0.496291	0.959076	0.999635	0.999857	0.999817	0.999999
1333	0.999981	0.999992	0.848221	0.969925	0.999635	0.999857	0.999817	0.999999
1334	0.00456487	0.999992	0.000542075	0.0762073	0.435337	0.571148	0.999817	0.999999	up blastema
1336	0.999981	0.999992	0.752875	0.874827	0.999635	0.999857	0.999817	0.999999
1338	0.999981	0.999992	0.272265	0.943541	0.999635	0.999857	0.999817	0.999999
1339	0.999981	0.999992	0.466912	0.9873	0.999635	0.999857	0.999817	0.999999
1340	0.999981	0.999992	0.923641	0.971034	0.999635	0.999857	0.999817	0.999999
1341	0.999981	0.999992	0.658003	0.952854	0.94328	0.999857	0.999817	0.999999
1342	0.999981	0.999992	0.950198	0.921946	0.999635	0.999857	0.999817	0.999999
1343	0.999981	0.999992	0.818136	0.910355	0.999635	0.999857	0.999817	0.999999
1345	0.999981	0.999992	0.807593	0.858007	0.714885	0.999857	0.999817	0.999999
1346	0.999981	0.999992	0.914986	0.961364	0.715404	0.868909	0.999817	0.999999
1347	0.999981	0.999992	0.906383	0.987837	0.999635	0.999857	0.999817	0.999999
1348	0.999981	0.999992	0.265497	0.823892	0.953769	0.999857	0.999817	0.999999
1349	0.999981	0.999992	0.994449	0.960731	0.999635	0.999857	0.999817	0.999999
1350	0.999981	0.999992	0.92008	0.988109	0.999635	0.999857	0.999817	0.999999
1351	0.918161	0.999992	0.312913	0.641084	0.554471	0.999857	0.999817	0.999999
1352	0.70518	0.999992	0.304495	0.962246	0.999635	0.999857	0.999817	0.999999
1353	0.999981	0.999992	0.881697	0.996879	0.999635	0.999857	0.999817	0.999999
1354	0.999981	0.999992	0.393561	0.839657	0.999635	0.999857	0.999817	0.999999
1357	0.999981	0.999992	0.795138	0.987415	0.999635	0.999857	0.999817	0.999999
1358	0.039556	0.999992	0.00546719	0.130481	0.323294	0.86628	0.999817	0.999999	up blastema
1359	0.999981	0.999992	0.630323	0.8794	0.999635	0.999857	0.999817	0.999999
1360	0.999981	0.999992	0.96133	0.957351	0.999635	0.999857	0.999817	0.999999
1361	0.999981	0.0242637	0.680935	0.986795	0.999635	0.0271702	0.0441993	0.73607	down opposite side
1363	0.999981	0.999992	0.833797	0.911027	0.999635	0.999857	0.999817	0.999999
1364	0.0138578	0.999992	0.0186308	0.0109603	0.0276407	0.999857	0.999817	0.999999	down blastema
1365	0.999981	0.999992	0.4327	0.924313	0.914988	0.999857	0.999817	0.999999
1366	0.999981	0.999992	0.996486	0.993227	0.999635	0.999857	0.999817	0.999999
1367	0.999981	0.999992	0.92008	0.778595	0.999635	0.999857	0.999817	0.999999
1368	0.999981	0.999992	0.559354	0.954604	0.999635	0.999857	0.999817	0.999999
1369	0.999981	0.999992	0.879017	0.95228	0.999635	0.999857	0.999817	0.999999
1370	0.999981	0.999992	0.634518	0.892232	0.999635	0.999857	0.632741	0.999999
1371	0.999981	0.999992	0.896992	0.92999	0.999635	0.999857	0.999817	0.999999
1372	0.999981	0.999992	0.686902	0.917688	0.999635	0.999857	0.999817	0.999999
1373	0.999981	0.999992	0.923641	0.858007	0.999635	0.999857	0.999817	0.999999
1374	0.999981	0.999992	0.422579	0.827873	0.999635	0.999857	0.999817	0.999999
1375	0.999981	0.999992	0.978106	0.996879	0.999635	0.999857	0.999817	0.999999
1376	0.999981	0.999992	0.991043	0.9873	0.999635	0.999857	0.999817	0.999999
1377	0.999981	0.999992	0.74849	0.655435	0.999635	0.999857	0.999817	0.999999
1378	0.951142	0.999992	0.412054	0.412028	0.744489	0.999857	0.999817	0.999999
1379	0.999981	0.999992	0.982502	0.971235	0.999635	0.999857	0.999817	0.999999
1380	0.0862538	0.999992	0.0632644	0.0652036	0.0840588	0.999857	0.999817	0.999999
1381	0.999981	0.999992	0.810932	0.996879	0.999635	0.999857	0.999817	0.999999
1382	0.134744	0.999992	0.105866	0.0472112	0.264602	0.999857	0.999817	0.999999	up blastema
1383	0.999981	0.999992	0.988229	0.971034	0.951736	0.999857	0.999817	0.999999
1384	0.804807	0.999992	0.189207	0.612793	0.999635	0.999857	0.999817	0.999999
1385	0.999981	0.999992	0.72268	0.987408	0.999635	0.999857	0.999817	0.999999
1386	0.999981	0.999992	0.560362	0.854025	0.920322	0.999857	0.999817	0.999999
1387	0.999981	0.999992	0.910113	0.910355	0.999635	0.999857	0.999817	0.999999
1388	0.00983739	0.117016	0.00109789	0.0939707	0.254858	0.0883275	0.172697	0.92852	up blastema
1389	0.999981	0.999992	0.933197	0.993227	0.999635	0.999857	0.999817	0.999999
1390	0.792932	0.999992	0.251036	0.52679	0.999635	0.999857	0.999817	0.999999
1391	0.999981	0.999992	0.451927	0.923385	0.999635	0.999857	0.999817	0.999999
1392	0.999981	0.999992	0.745323	0.762058	0.999635	0.999857	0.999817	0.999999
1394	0.546437	0.642396	0.275931	0.322576	0.300656	0.510377	0.999817	0.589324
1395	0.999981	0.999992	0.800744	0.984407	0.999635	0.999857	0.999817	0.999999
1396	0.999981	0.999992	0.948707	0.998133	0.999635	0.999857	0.999817	0.999999
1397	0.0544462	0.999992	0.0105671	0.0807652	0.234938	0.999857	0.999817	0.999999	up blastema
1398	0.613655	0.999992	0.122583	0.620254	0.78089	0.999857	0.999817	0.999999
1399	0.999981	0.999992	0.81445	0.86324	0.999635	0.849455	0.999817	0.999999
1400	0.999981	0.999992	0.46844	0.969925	0.999635	0.999857	0.999817	0.999999
1401	0.964937	0.999992	0.268628	0.812429	0.741958	0.999857	0.999817	0.999999
1403	0.999981	0.999992	0.393816	0.778595	0.670333	0.999857	0.999817	0.999999
1404	0.394754	0.999992	0.204659	0.190923	0.294573	0.999857	0.999817	0.999999
1405	0.999981	0.999992	0.880924	0.872052	0.999635	0.999857	0.921699	0.999999
1406	0.999981	0.999992	0.721471	0.992789	0.999635	0.999857	0.999817	0.999999
1407	3.58951e-08	0.999992	1.35674e-07	2.11066e-07	2.93889e-06	0.755355	0.999817	0.999999	up blastema
1408	0.554665	0.999992	0.592709	0.416871	0.236905	0.999857	0.999817	0.999999
1410	0.999981	0.999992	0.763899	0.95228	0.999635	0.999857	0.999817	0.999999
1411	0.68444	0.999992	0.260038	0.460632	0.392717	0.883604	0.999817	0.999999
1413	0.0233766	0.999992	0.00267223	0.274832	0.42813	0.999857	0.999817	0.999999	up blastema
1414	0.999981	0.999992	0.851642	0.958427	0.999635	0.999857	0.999817	0.999999
1417	0.999981	0.861318	0.552416	0.80717	0.759206	0.658363	0.489376	0.999999
1418	0.904616	0.999992	0.323548	0.44516	0.699351	0.999857	0.999817	0.999999
1419	0.999981	0.999992	0.746576	0.679786	0.999635	0.999857	0.999817	0.999999
1420	0.999981	0.999992	0.988944	0.83533	0.999635	0.999857	0.999817	0.999999
1421	0.999981	0.999992	0.715493	0.987408	0.999635	0.999857	0.999817	0.999999
1422	0.380505	0.999992	0.125927	0.270742	0.29572	0.999857	0.999817	0.999999
1424	0.999981	0.999992	0.874285	0.971433	0.999635	0.999857	0.999817	0.999999
1425	0.999981	0.999992	0.933197	0.915239	0.963331	0.95684	0.999817	0.999999
1426	0.999981	0.999992	0.912553	0.980452	0.999635	0.999857	0.999817	0.999999
1427	0.999981	0.999992	0.915705	0.994625	0.999635	0.999857	0.999817	0.999999
1428	0.999981	0.999992	0.712169	0.927522	0.999635	0.999857	0.999817	0.999999
1429	0.999981	0.999992	0.901847	0.910355	0.999635	0.999857	0.999817	0.999999
1430	0.999981	0.999992	0.887214	0.988109	0.999635	0.999857	0.999817	0.999999
1432	0.844719	0.999992	0.279549	0.408845	0.788907	0.999857	0.999817	0.999999
1433	0.999981	0.999992	0.986575	0.996879	0.999635	0.999857	0.999817	0.999999
1434	0.999981	0.999992	0.933666	0.653119	0.974445	0.999857	0.999817	0.999999
1435	0.999981	0.999992	0.508889	0.82357	0.973949	0.999857	0.999817	0.999999
1436	0.999981	0.999992	0.92008	0.902045	0.999635	0.999857	0.999817	0.999999
1437	0.999981	0.999992	0.903372	0.933806	0.999635	0.882162	0.999817	0.999999
1439	0.999981	0.999992	0.912553	0.996879	0.999635	0.999857	0.999817	0.999999
1441	0.999981	0.999992	0.984975	0.786528	0.999635	0.999857	0.999817	0.999999
1442	0.999981	0.999992	0.992274	0.961364	0.999635	0.999857	0.999817	0.999999
1443	0.999981	0.999992	0.75817	0.973469	0.999635	0.999857	0.999817	0.999999
1444	0.999981	0.999992	0.710025	0.641349	0.999635	0.999857	0.999817	0.999999
1445	0.999981	0.999992	0.365978	0.734293	0.619454	0.999857	0.999817	0.999999
1446	0.999981	0.999992	0.552416	0.775028	0.719109	0.918595	0.999817	0.999999
1447	0.999981	0.999992	0.80096	0.990283	0.999635	0.999857	0.999817	0.999999
1449	0.999981	0.999992	0.987794	0.988029	0.999635	0.999857	0.999817	0.999999
1450	0.999981	0.999992	0.70004	0.949458	0.999635	0.999857	0.999817	0.999999
1451	0.999981	0.999992	0.85621	0.906437	0.999635	0.999857	0.999817	0.999999
1452	0.999981	0.999992	0.942755	0.961364	0.999635	0.999857	0.999817	0.999999
1453	0.999981	0.999992	0.807314	0.986795	0.999635	0.999857	0.999817	0.999999
1454	0.999981	0.999992	0.803667	0.747789	0.684458	0.999857	0.999817	0.999999
1455	0.999981	0.999992	0.906383	0.982631	0.999635	0.999857	0.999817	0.999999
1456	0.727294	0.999992	0.162475	0.825072	0.768666	0.999857	0.999817	0.999999
1457	0.999981	0.999992	0.926693	0.986068	0.999635	0.999857	0.999817	0.999999
1458	0.380932	0.999992	0.107258	0.223209	0.510064	0.999857	0.999817	0.999999
1459	0.999981	0.999992	0.995727	0.929601	0.999635	0.999857	0.999817	0.999999
1460	0.999981	0.999992	0.421612	0.783323	0.924424	0.999857	0.999817	0.999999
1461	0.999981	0.999992	0.928506	0.935616	0.999635	0.999857	0.999817	0.999999
1462	0.999981	0.999992	0.959028	0.886031	0.999635	0.999857	0.999817	0.999999
1463	0.999981	0.999992	0.791518	0.956575	0.999635	0.999857	0.999817	0.999999
1464	0.999981	0.999992	0.833797	0.83533	0.888448	0.999857	0.999817	0.999999
1465	0.0290511	0.68341	0.00405351	0.101927	0.265996	0.444577	0.492485	0.999999	up blastema
1466	0.999981	0.999992	0.97631	0.981012	0.999635	0.999857	0.999817	0.999999
1467	0.999981	0.999992	0.931681	0.910355	0.999635	0.999857	0.999817	0.999999
1468	0.786961	0.999992	0.317548	0.414879	0.512149	0.999857	0.999817	0.999999
1469	0.999981	0.999992	0.880872	0.956519	0.999635	0.999857	0.999817	0.999999
1471	0.0409302	0.999992	0.0155475	0.086881	0.0484068	0.999857	0.745985	0.999999	up blastema
1472	0.407401	0.999992	0.0680626	0.758346	0.948898	0.999857	0.999817	0.999999
1473	0.102018	0.999992	0.0972417	0.147248	0.0520695	0.904829	0.720582	0.999999
1474	0.999981	0.999992	0.918339	0.937855	0.985879	0.999857	0.999817	0.999999
1475	0.999981	0.999992	0.914577	0.987415	0.999635	0.999857	0.999817	0.999999
1476	0.999981	0.999992	0.897233	0.97731	0.999635	0.999857	0.999817	0.999999
1477	0.999981	0.999992	0.978565	0.944234	0.999635	0.999857	0.999817	0.999999
1479	0.999981	0.281253	0.370433	0.769149	0.999635	0.188285	0.313211	0.999999
1480	0.999981	0.999992	0.588884	0.958427	0.999635	0.999857	0.999817	0.999999
1481	0.999981	0.00230971	0.902827	0.959076	0.960217	0.00860404	0.00488227	0.417043	down opposite side
1482	0.999981	0.999992	0.992274	0.962246	0.999635	0.999857	0.999817	0.999999
1483	0.999981	0.999992	0.947292	0.898999	0.999635	0.999857	0.999817	0.999999
1485	0.00801328	0.718226	0.00106972	0.11169	0.637614	0.832377	0.444699	0.833087	up blastema
1486	0.999981	0.999992	0.885498	0.984399	0.999635	0.999857	0.999817	0.999999
1487	0.470509	0.999992	0.102512	0.379813	0.58712	0.999857	0.999817	0.999999
1488	0.129411	0.999992	0.0645595	0.0801842	0.149759	0.999857	0.999817	0.999999
1490	0.999981	0.999992	0.29752	0.834107	0.958387	0.999857	0.999817	0.999999
1491	0.0610551	0.999992	0.00761336	0.263511	0.479981	0.999857	0.999817	0.999999	up blastema
1492	0.999981	0.999992	0.878734	0.9873	0.999635	0.999857	0.999817	0.999999
1493	0.999981	0.999992	0.864846	0.968593	0.999635	0.999857	0.999817	0.999999
1494	0.999981	0.999992	0.929401	0.992045	0.999635	0.999857	0.999817	0.999999
1495	0.679492	0.999992	0.722392	0.433223	0.339545	0.999857	0.991279	0.999999
1496	0.999981	0.999992	0.824839	0.968593	0.999635	0.999857	0.999817	0.999999
1498	0.999981	0.999992	0.89107	0.924528	0.999635	0.999857	0.999817	0.999999
1499	0.999981	0.999992	0.995727	0.980452	0.999635	0.999857	0.999817	0.999999
1500	0.999981	0.999992	0.81445	0.895991	0.999635	0.999857	0.999817	0.999999
1502	0.999981	0.999992	0.558642	0.801311	0.72713	0.999857	0.999817	0.999999
1503	0.999981	0.999992	0.953111	0.97731	0.999635	0.999857	0.999817	0.999999
1504	0.999981	0.999992	0.786056	0.981012	0.999635	0.999857	0.999817	0.999999
1505	0.999981	0.999992	0.783104	0.925179	0.999635	0.999857	0.999817	0.999999
1506	0.999981	0.999992	0.888012	0.943082	0.999635	0.999857	0.999817	0.999999
1507	0.999981	0.999992	0.951541	0.961364	0.999635	0.999857	0.999817	0.999999
1509	0.00837325	0.931801	0.0426918	0.0104718	0.00922126	0.685347	0.991279	0.740422	down blastema
1510	0.663702	0.999992	0.162393	0.441109	0.768666	0.356299	0.999817	0.999999
1511	0.999981	0.999992	0.872346	0.979223	0.999635	0.999857	0.999817	0.999999
1512	0.999981	0.999992	0.935715	0.995814	0.999635	0.985444	0.999817	0.999999
1514	0.999981	0.999992	0.660238	0.992789	0.999635	0.999857	0.999817	0.999999
1516	0.507592	0.999992	0.089078	0.678499	0.800886	0.999857	0.999817	0.999999
1517	0.999981	0.999992	0.891151	0.937855	0.999635	0.999857	0.999817	0.999999
1519	0.00799657	0.616745	0.000890132	0.0838668	0.300821	0.325541	0.609471	0.999999	up blastema
1520	0.999981	0.999992	0.715071	0.910355	0.999635	0.999857	0.999817	0.999999
1521	0.999981	0.999992	0.377153	0.971842	0.999635	0.999857	0.999817	0.999999
1523	0.999981	0.999992	0.639174	0.948774	0.999635	0.999857	0.999817	0.999999
1524	0.277112	0.999992	0.800271	0.514861	0.600904	0.999857	0.999817	0.999999
1526	0.999981	0.999992	0.485329	0.953264	0.999635	0.999857	0.999817	0.999999
1527	0.999981	0.999992	0.879017	0.836066	0.999635	0.999857	0.999817	0.999999
1528	0.999981	0.999992	0.854274	0.996879	0.999635	0.999857	0.999817	0.999999
1529	0.999981	0.999992	0.80096	0.996967	0.999635	0.999857	0.999817	0.999999
1530	0.999981	0.999992	0.941904	0.922247	0.999635	0.999857	0.999817	0.999999
1532	0.999981	0.999992	0.875664	0.78144	0.999635	0.999857	0.999817	0.999999
1533	0.999981	0.999992	0.836434	0.948774	0.999635	0.999857	0.999817	0.999999
1535	0.999981	0.999992	0.982325	0.960977	0.999635	0.999857	0.999817	0.999999
1536	0.999981	0.999992	0.853336	0.957351	0.999635	0.999857	0.999817	0.999999
1539	0.999981	0.145331	0.910498	0.923385	0.999635	0.0967605	0.212437	0.999999
1540	0.999981	0.999992	0.955975	0.698891	0.913686	0.999857	0.999817	0.999999
1541	0.375263	0.999992	0.0757051	0.774592	0.999635	0.999857	0.999817	0.935448
1542	0.999981	0.999992	0.335353	0.739752	0.999635	0.999857	0.999817	0.999999
1543	0.999981	0.999992	0.454455	0.88436	0.983051	0.999857	0.999817	0.999999
1544	0.999981	0.897831	0.916124	0.988029	0.999635	0.999857	0.632741	0.73607
1545	0.999981	0.999992	0.929689	0.953653	0.999635	0.999857	0.999817	0.999999
1546	0.999981	0.999992	0.803222	0.915239	0.999635	0.999857	0.999817	0.999999
1548	0.999981	0.999992	0.984975	0.926906	0.999635	0.823365	0.999817	0.999999
1550	0.999981	0.999992	0.324782	0.915833	0.999635	0.999857	0.999817	0.999999
1551	0.999981	0.999992	0.437349	0.938071	0.999635	0.999857	0.999817	0.999999
1552	0.999981	0.999992	0.398666	0.826063	0.999635	0.999857	0.999817	0.999999
1554	0.999981	0.999992	0.667484	0.610678	0.999635	0.999857	0.999817	0.999999
1555	0.720852	0.0065407	0.74849	0.990286	0.776239	0.00871075	0.0290838	0.387867	down opposite side
1556	0.765063	0.999992	0.226648	0.396314	0.919663	0.999857	0.999817	0.999999
1560	0.999981	0.999992	0.692293	0.889258	0.999635	0.999857	0.999817	0.999999
1561	0.999981	0.999992	0.912553	0.948774	0.999635	0.999857	0.999817	0.999999
1562	0.999981	0.999992	0.910819	0.882184	0.999635	0.999857	0.999817	0.999999
1563	0.999981	0.999992	0.958841	0.9873	0.999635	0.999857	0.999817	0.999999
1564	0.999981	0.999992	0.929666	0.870448	0.999635	0.970507	0.999817	0.999999
1565	0.999981	0.999992	0.987794	0.9873	0.999635	0.999857	0.999817	0.999999
1566	0.999981	0.999992	0.888294	0.996879	0.999635	0.999857	0.999817	0.999999
1567	0.999981	0.999992	0.607323	0.961364	0.999635	0.999857	0.999817	0.999999
1568	0.999981	0.999992	0.822898	0.979826	0.999635	0.999857	0.999817	0.999999
1569	0.999981	0.999992	0.777482	0.968593	0.999635	0.999857	0.999817	0.999999
1570	0.999981	0.999992	0.781294	0.872052	0.999635	0.999857	0.999817	0.999999
1571	0.999981	0.999992	0.497306	0.937858	0.999635	0.999857	0.999817	0.999999
1573	0.999981	0.999992	0.96133	0.996879	0.999635	0.999857	0.999817	0.999999
1574	0.999981	0.999992	0.733133	0.9873	0.999635	0.999857	0.999817	0.999999
1575	0.999981	0.999992	0.719537	0.820249	0.999635	0.999857	0.999817	0.999999
1576	0.999981	0.999992	0.864351	0.969925	0.999635	0.999857	0.999817	0.999999
1577	0.0404866	0.999992	0.00750309	0.0762073	0.414024	0.659563	0.999817	0.999999	down blastema
1578	0.999981	0.999992	0.572045	0.82294	0.999635	0.999857	0.999817	0.999999
1579	0.999981	0.999992	0.745323	0.813972	0.999635	0.999857	0.999817	0.999999
1580	0.999981	0.999992	0.782709	0.983195	0.999635	0.999857	0.999817	0.999999
1582	0.999981	0.999992	0.702797	0.872052	0.928786	0.999857	0.999817	0.999999
1583	0.999981	0.999992	0.958382	0.996879	0.999635	0.999857	0.999817	0.999999
1584	0.999981	0.999992	0.880872	0.957351	0.999635	0.999857	0.999817	0.999999
1585	0.999981	0.999992	0.915831	0.925179	0.999635	0.999857	0.999817	0.999999
1586	0.931746	0.999992	0.370002	0.44516	0.999635	0.999857	0.999817	0.999999
1587	0.999981	0.999992	0.988229	0.97731	0.999635	0.999857	0.999817	0.999999
1588	0.999981	0.999992	0.851642	0.962246	0.999635	0.999857	0.999817	0.999999
1589	0.999981	0.999992	0.90955	0.95228	0.999635	0.999857	0.999817	0.999999
1590	0.579348	0.999992	0.195148	0.949458	0.999635	0.999857	0.999817	0.999999
1591	0.999981	0.999992	0.616566	0.796554	0.999635	0.999857	0.999817	0.999999
1592	0.999981	0.999992	0.919382	0.961364	0.999635	0.999857	0.999817	0.999999
1593	0.999981	0.999992	0.975663	0.805951	0.999635	0.999857	0.999817	0.999999
1594	0.0742472	0.999992	0.0106713	0.497788	0.878936	0.999857	0.999817	0.999999	up blastema
1595	0.999981	0.999992	0.707827	0.932513	0.999635	0.999857	0.999817	0.999999
1596	0.999981	0.999992	0.871095	0.924122	0.999635	0.999857	0.999817	0.999999
1597	0.999981	0.999992	0.975249	0.987415	0.999635	0.999857	0.999817	0.999999
1598	0.999981	0.999992	0.948864	0.953264	0.939263	0.999857	0.999817	0.999999
1599	0.999981	0.999992	0.950773	0.910355	0.999635	0.999857	0.999817	0.999999
1600	0.488023	0.999992	0.0937744	0.719586	0.999635	0.999857	0.999817	0.999999
1601	0.999981	0.999992	0.658499	0.844727	0.999635	0.999857	0.999817	0.999999
1602	0.999981	0.999992	0.548892	0.953653	0.999635	0.999857	0.999817	0.999999
1603	0.999981	0.999992	0.988229	0.968593	0.999635	0.999857	0.999817	0.999999
1604	0.360611	0.999992	0.225786	0.237064	0.187947	0.999857	0.999817	0.999999
1605	0.596908	0.999992	0.381527	0.190923	0.643456	0.665853	0.999817	0.999999
1606	0.999981	0.999992	0.837876	0.994104	0.999635	0.999857	0.999817	0.999999
1607	0.999981	0.999992	0.353409	0.722808	0.876315	0.832377	0.999817	0.999999
1608	0.999981	0.999992	0.848872	0.988415	0.999635	0.999857	0.999817	0.999999
1609	0.999981	0.999992	0.855745	0.962246	0.999635	0.999857	0.999817	0.999999
1610	0.999981	0.999992	0.775811	0.838706	0.999635	0.999857	0.999817	0.999999
1611	0.502809	0.999992	0.146495	0.447121	0.341095	0.999857	0.999817	0.999999
1612	0.999981	0.999992	0.790918	0.784383	0.999635	0.999857	0.999817	0.999999
1613	0.526631	0.999992	0.102055	0.528698	0.704794	0.999857	0.999817	0.999999
1614	0.999981	0.999992	0.352159	0.872052	0.803577	0.999857	0.999817	0.999999
1615	0.999981	0.999992	0.961968	0.993375	0.999635	0.999857	0.999817	0.999999
1616	0.999981	0.999992	0.987932	0.913345	0.916349	0.904657	0.98448	0.999999
1617	0.999981	0.999992	0.555858	0.996879	0.999635	0.999857	0.999817	0.999999
1618	0.999981	0.999992	0.906249	0.833104	0.999635	0.999857	0.999817	0.999999
1619	0.0260139	0.999992	0.00416733	0.070714	0.24628	0.999857	0.999817	0.999999	up blastema
1620	0.999981	0.999992	0.63861	0.823892	0.999635	0.999857	0.999817	0.999999
1621	0.999981	0.999992	0.982526	0.97731	0.999635	0.999857	0.999817	0.999999
1622	0.999981	0.999992	0.923603	0.976949	0.999635	0.999857	0.999817	0.999999
1623	0.999981	0.999992	0.320211	0.935616	0.999635	0.999857	0.999817	0.999999
1624	0.999981	0.999992	0.948864	0.960977	0.999635	0.999857	0.999817	0.999999
1625	0.999981	0.999992	0.945369	0.989	0.999635	0.999857	0.999817	0.999999
1626	0.999981	0.999992	0.8442	0.996879	0.999635	0.999857	0.999817	0.999999
1627	0.999981	0.999992	0.894452	0.95228	0.999635	0.999857	0.999817	0.999999
1628	0.999981	0.999992	0.886442	0.639691	0.806717	0.672279	0.999817	0.999999
1629	0.999981	0.999992	0.903092	0.949458	0.999635	0.999857	0.999817	0.999999
1630	0.999981	0.999992	0.879896	0.944716	0.999635	0.999857	0.999817	0.999999
1631	0.999981	0.999992	0.735886	0.986068	0.999635	0.999857	0.999817	0.999999
1632	0.999981	0.999992	0.879217	0.654199	0.670333	0.999857	0.999817	0.999999
1633	0.289529	0.999992	0.641008	0.349147	0.116923	0.999857	0.999817	0.999999
1634	0.999981	0.999992	0.971227	0.981012	0.999635	0.999857	0.999817	0.999999
1636	0.999981	0.999992	0.32055	0.896058	0.848675	0.999857	0.999817	0.999999
1637	0.129211	0.999992	0.0214448	0.574267	0.999635	0.999857	0.999817	0.999999	up blastema
1638	0.169338	0.999992	0.192124	0.168606	0.0743074	0.656162	0.999817	0.999999
1639	0.999981	0.999992	0.851624	0.993227	0.999635	0.999857	0.999817	0.999999
1640	0.033831	0.999992	0.00418031	0.173031	0.318126	0.999857	0.999817	0.999999	up blastema
1641	0.0418272	0.999992	0.0116389	0.0415559	0.209478	0.999857	0.999817	0.999999	up blastema
1642	0.999981	0.999992	0.959028	0.937858	0.999635	0.999857	0.999817	0.999999
1643	0.967074	0.999992	0.299852	0.714143	0.652111	0.999857	0.999817	0.999999
1644	0.999981	0.999992	0.60934	0.915724	0.999635	0.999857	0.999817	0.999999
1645	0.999981	0.999992	0.820856	0.976185	0.999635	0.999857	0.999817	0.999999
1646	0.999981	0.999992	0.935726	0.969925	0.999635	0.999857	0.999817	0.999999
1647	0.999981	0.999992	0.732995	0.826063	0.999635	0.999857	0.999817	0.999999
1648	0.999981	0.999992	0.652221	0.892355	0.999635	0.999857	0.999817	0.999999
1649	0.999981	0.999992	0.914986	0.892733	0.999635	0.999857	0.999817	0.999999
1650	0.999981	0.999992	0.807498	0.997488	0.999635	0.999857	0.999817	0.999999
1652	0.999981	0.999992	0.959028	0.93088	0.999635	0.999857	0.999817	0.999999
1653	0.999981	0.999992	0.801781	0.876398	0.999635	0.999857	0.999817	0.999999
1654	0.000587712	0.999992	0.0199113	0.00629042	0.000331651	0.999857	0.999817	0.999999	down blastema
1655	0.999981	0.999992	0.304767	0.910355	0.999635	0.999857	0.999817	0.999999
1656	0.5218	0.69268	0.0975519	0.673525	0.999635	0.235258	0.999817	0.999999
1657	0.999981	0.999992	0.949681	0.992789	0.999635	0.999857	0.999817	0.999999
1658	0.631077	0.924571	0.361217	0.20088	0.86204	0.957242	0.444699	0.999999
1660	0.999981	0.999992	0.987932	0.992789	0.999635	0.999857	0.999817	0.999999
1661	0.999981	0.999992	0.990633	0.961364	0.999635	0.999857	0.999817	0.999999
1662	0.999981	0.999992	0.332849	0.744646	0.999635	0.749924	0.999817	0.999999
1663	0.990483	0.999992	0.405921	0.421035	0.886214	0.999857	0.999817	0.999999
1664	0.999981	0.999992	0.890534	0.953264	0.999635	0.999857	0.999817	0.999999
1665	0.999981	0.999992	0.995727	0.970145	0.999635	0.999857	0.999817	0.999999
1666	0.828541	0.0108407	0.89678	0.466477	0.599829	0.038136	0.0091613	0.54881	down opposite side
1667	0.793044	0.999992	0.445555	0.395915	0.448604	0.999857	0.999817	0.999999
1669	0.999981	0.999992	0.893404	0.986795	0.999635	0.975048	0.999817	0.999999
1670	0.999981	0.999992	0.987794	0.872052	0.999635	0.99993	0.999817	0.999999
1671	0.999981	0.999992	0.937873	0.961364	0.999635	0.999857	0.999817	0.999999
1672	0.999981	0.999992	0.991375	0.929601	0.999635	0.999857	0.999817	0.999999
1673	0.999981	0.999992	0.988229	0.991332	0.999635	0.999857	0.999817	0.999999
1674	0.999981	0.999992	0.509469	0.844727	0.999635	0.999857	0.999817	0.999999
1675	0.32536	0.999992	0.11809	0.184987	0.999635	0.999857	0.999817	0.999999
1676	0.999981	0.999992	0.842969	0.962246	0.999635	0.999857	0.999817	0.999999
1677	0.999981	0.999992	0.461723	0.687834	0.999635	0.999857	0.999817	0.999999
1678	0.999981	0.999992	0.942214	0.9873	0.999635	0.999857	0.999817	0.999999
1679	0.999981	0.999992	0.880872	0.962246	0.999635	0.999857	0.999817	0.999999
1680	0.999981	0.999992	0.884812	0.955561	0.999635	0.999857	0.999817	0.999999
1681	0.999981	0.999992	0.535794	0.739752	0.999635	0.999857	0.999817	0.999999
1682	0.999981	0.999992	0.748364	0.957351	0.999635	0.999857	0.999817	0.999999
1683	0.999981	0.999992	0.995963	0.9873	0.999635	0.999857	0.95229	0.999999
1684	0.999981	0.999992	0.676113	0.856561	0.999635	0.999857	0.999817	0.999999
1685	0.999981	0.999992	0.369025	0.521255	0.943078	0.999857	0.999817	0.999999
1686	0.0440655	0.689864	0.185447	0.0244211	0.0471015	0.513067	0.999817	0.68511	down blastema
1687	0.999981	0.999992	0.925949	0.986795	0.999635	0.999857	0.999817	0.999999
1688	0.999981	0.999992	0.716543	0.625733	0.96984	0.944486	0.999817	0.999999
1689	0.999981	0.947654	0.929666	0.949558	0.999635	0.999857	0.999817	0.495751
1690	0.20994	0.999992	0.0735068	0.108191	0.358848	0.999857	0.999817	0.999999
1691	0.999981	0.999992	0.498369	0.738767	0.999635	0.999857	0.999817	0.999999
1692	0.999981	0.999992	0.989134	0.680889	0.999635	0.999857	0.999817	0.999999
1694	0.999981	0.999992	0.848909	0.996879	0.999635	0.724255	0.999817	0.999999
1695	0.999981	0.999992	0.89215	0.979223	0.974445	0.999857	0.999817	0.999999
1696	0.999981	0.999992	0.949681	0.981667	0.999635	0.999857	0.999817	0.999999
1698	0.999981	0.999992	0.723445	0.958427	0.999635	0.999857	0.999817	0.999999
1699	0.370766	0.999992	0.0738719	0.419113	0.435337	0.999857	0.999817	0.999999
1700	0.999981	0.999992	0.953111	0.960014	0.999635	0.999857	0.999817	0.999999
1702	0.999981	0.999992	0.886442	0.699111	0.999635	0.999857	0.999817	0.999999
1703	0.999981	0.999992	0.886442	0.915239	0.999635	0.999857	0.999817	0.999999
1704	0.999981	0.999992	0.987932	0.990283	0.999635	0.999857	0.999817	0.999999
1705	0.999981	0.999992	0.350179	0.842775	0.918824	0.999857	0.999817	0.999999
1706	0.999981	0.999992	0.755782	0.913956	0.999635	0.999857	0.999817	0.999999
1707	0.999981	0.999992	0.984034	0.9873	0.999635	0.999857	0.999817	0.999999
1708	0.999981	0.999992	0.747669	0.849839	0.682668	0.999857	0.999817	0.999999
1710	0.999981	0.999992	0.605231	0.551549	0.888448	0.999857	0.999817	0.999999
1712	0.999981	0.999992	0.340287	0.717165	0.955371	0.999857	0.999817	0.999999
1713	0.999981	0.999992	0.873124	0.915239	0.999635	0.999857	0.999817	0.999999
1714	0.864323	0.999992	0.485329	0.293254	0.886513	0.999857	0.999817	0.999999
1715	0.999981	0.999992	0.807314	0.881728	0.999635	0.999857	0.999817	0.999999
1716	0.999981	0.518569	0.72124	0.964073	0.999635	0.379482	0.313211	0.999999
1717	0.999981	0.999992	0.728414	0.747779	0.695641	0.999857	0.999817	0.999999
1718	0.999981	0.999992	0.639782	0.714143	0.999635	0.999857	0.999817	0.999999
1719	0.999981	0.999992	0.923641	0.996879	0.999635	0.999857	0.999817	0.999999
1720	0.999981	0.999992	0.604533	0.609011	0.94328	0.999857	0.999817	0.999999
1721	0.999981	0.999992	0.674562	0.792031	0.999635	0.999857	0.999817	0.999999
1722	0.922064	0.999992	0.219047	0.72142	0.999635	0.999857	0.999817	0.999999
1723	0.0400091	0.999992	0.00465866	0.310458	0.414024	0.477917	0.844059	0.999999	up blastema
1724	0.999981	0.999992	0.938214	0.957081	0.999635	0.999857	0.999817	0.999999
1725	0.999981	0.999992	0.517234	0.976444	0.999635	0.999857	0.999817	0.999999
1726	0.999981	0.999992	0.914986	0.986315	0.999635	0.999857	0.999817	0.999999
1728	0.999981	0.999992	0.465832	0.996879	0.999635	0.999857	0.999817	0.999999
1729	0.999981	0.999992	0.844685	0.962246	0.999635	0.999857	0.999817	0.999999
1730	0.999981	0.999992	0.769241	0.973432	0.999635	0.999857	0.999817	0.999999
1731	0.999981	0.999992	0.378831	0.618646	0.999635	0.999857	0.999817	0.999999
1732	0.999981	0.999992	0.837876	0.981012	0.999635	0.999857	0.999817	0.999999
1733	0.0707619	0.695854	0.0105671	0.212047	0.682087	0.306814	0.95229	0.999999	up blastema
1734	0.999981	0.999992	0.469283	0.807183	0.999635	0.999857	0.999817	0.999999
1736	0.999981	0.999992	0.885081	0.982879	0.999635	0.999857	0.999817	0.999999
1737	0.999981	0.999992	0.872346	0.979223	0.999635	0.999857	0.999817	0.999999
1739	0.999981	0.999992	0.958382	0.986795	0.999635	0.999857	0.999817	0.999999
1740	0.999981	0.999992	0.648993	0.692704	0.879648	0.999857	0.999817	0.999999
1741	0.999981	0.999992	0.969047	0.952854	0.999635	0.999857	0.999817	0.999999
1742	0.999981	0.999992	0.851246	0.999426	0.999635	0.999857	0.999817	0.999999
1743	0.323882	0.818625	0.55036	0.128403	0.273342	0.307295	0.934267	0.999999
1744	0.999981	0.999992	0.715463	0.599339	0.868673	0.999857	0.999817	0.999999
1745	0.999981	0.999992	0.929666	0.937858	0.999635	0.999857	0.999817	0.999999
1746	0.999981	0.999992	0.913878	0.90685	0.999635	0.999857	0.95229	0.999843
1748	0.999981	0.999992	0.664204	0.927522	0.999635	0.999857	0.999817	0.999999
1749	0.999981	0.999992	0.648993	0.62529	0.914988	0.999857	0.999817	0.999999
1750	0.999981	0.999992	0.928301	0.986795	0.999635	0.999857	0.999817	0.999999
1751	0.999981	0.999992	0.89107	0.9873	0.999635	0.999857	0.999817	0.999999
1752	0.999981	0.999992	0.871343	0.988415	0.999635	0.999857	0.999817	0.999999
1753	0.999981	0.999992	0.983454	0.937855	0.999635	0.999857	0.999817	0.999999
1754	0.999981	0.999992	0.810012	0.971034	0.999635	0.999857	0.999817	0.999999
1755	0.999981	0.999992	0.34477	0.699111	0.999635	0.999857	0.999817	0.999999
1756	0.999981	0.999992	0.924512	0.722633	0.900287	0.999857	0.999817	0.999999
1757	0.999981	0.999992	0.728414	0.982879	0.999635	0.999857	0.999817	0.999999
1758	0.999981	0.999992	0.926964	0.988189	0.999635	0.999857	0.999817	0.999999
1759	0.999981	0.999992	0.903092	0.858007	0.999635	0.999857	0.999817	0.999999
1760	0.999981	0.999992	0.498747	0.92999	0.999635	0.999857	0.999817	0.999999
1761	0.999981	0.999992	0.995727	0.952797	0.999635	0.999857	0.999817	0.999999
1762	0.999981	0.999992	0.453304	0.910355	0.999635	0.999857	0.999817	0.999999
1763	0.999981	0.999992	0.777187	0.952797	0.999635	0.999857	0.999817	0.999999
1764	0.999981	0.999992	0.836434	0.986512	0.999635	0.999857	0.999817	0.999999
1765	0.999981	0.999992	0.74849	0.955561	0.999635	0.999857	0.999817	0.999999
1766	0.999981	0.999992	0.676113	0.988109	0.999635	0.999857	0.999817	0.999999
1767	0.953835	0.999992	0.452664	0.448903	0.999635	0.999857	0.999817	0.999999
1770	0.999981	0.999992	0.982502	0.903242	0.999635	0.999857	0.999817	0.999999
1772	0.0491021	0.999992	0.0085	0.0838997	0.276661	0.999857	0.999817	0.999999	up blastema
1773	0.999981	0.999992	0.935715	0.973432	0.999635	0.999857	0.999817	0.999999
1774	0.999981	0.999992	0.914072	0.749402	0.682926	0.999857	0.999817	0.999999
1775	0.999981	0.999992	0.502767	0.986315	0.999635	0.999857	0.999817	0.999999
1776	0.999981	0.999992	0.873649	0.738313	0.999635	0.999857	0.999817	0.999999
1777	0.999981	0.999992	0.617315	0.970308	0.999635	0.999857	0.999817	0.999999
1778	0.999981	0.999992	0.969263	0.910355	0.999635	0.999857	0.999817	0.999999
1779	0.5637	0.999992	0.649072	0.241444	0.392717	0.999857	0.91988	0.999999
1780	0.999981	0.999992	0.724697	0.503017	0.976682	0.999857	0.999817	0.999999
1781	0.999981	0.999992	0.95143	0.956575	0.999635	0.999857	0.999817	0.999999
1783	0.999981	0.999992	0.949681	0.970145	0.999635	0.999857	0.999817	0.999999
1784	0.999981	0.999992	0.924512	0.979223	0.999635	0.999857	0.999817	0.999999
1785	0.999981	0.999992	0.89215	0.987415	0.999635	0.999857	0.999817	0.999999
1786	0.898321	0.999992	0.231447	0.732713	0.700846	0.999857	0.999817	0.999999
1787	0.999981	0.95988	0.699135	0.525463	0.652111	0.999857	0.635525	0.999999
1788	0.999981	0.999992	0.831305	0.971034	0.999635	0.999857	0.999817	0.999999
1790	0.888572	0.999992	0.20922	0.784383	0.999635	0.999857	0.999817	0.999999
1793	0.999981	0.999992	0.97043	0.9873	0.999635	0.999857	0.999817	0.999999
1794	0.999981	0.999992	0.928301	0.981667	0.999635	0.999857	0.999817	0.999999
1795	0.999981	0.999992	0.964129	0.9873	0.999635	0.999857	0.999817	0.999999
1797	0.999981	0.999992	0.864305	0.991332	0.999635	0.999857	0.999817	0.999999
1799	0.999981	0.999992	0.760103	0.884678	0.999635	0.999857	0.999817	0.999999
1800	0.999981	0.999992	0.943831	0.952797	0.999635	0.999857	0.999817	0.999999
1802	0.999981	0.999992	0.872592	0.876398	0.999635	0.999857	0.999817	0.999999
1803	0.999981	0.999992	0.849555	0.988415	0.999635	0.999857	0.999817	0.999999
1804	0.999981	0.999992	0.92008	0.9873	0.999635	0.999857	0.999817	0.999999
1805	0.476606	0.999992	0.177215	0.195254	0.755467	0.999857	0.999817	0.999999
1806	0.999981	0.999992	0.978998	0.986795	0.999635	0.999857	0.999817	0.999999
1807	0.999981	0.999992	0.916064	0.930786	0.999635	0.999857	0.999817	0.999999
1808	0.999981	0.999992	0.988229	0.97368	0.999635	0.999857	0.999817	0.999999
1809	0.999981	0.999992	0.923823	0.932513	0.999635	0.999857	0.999817	0.999999
1811	0.999981	0.999992	0.915705	0.762251	0.93385	0.889192	0.999817	0.999999
1813	0.999981	0.999992	0.975249	0.950978	0.999635	0.999857	0.999817	0.999999
1814	0.999981	0.999992	0.942755	0.999818	0.999635	0.999857	0.999817	0.999999
1815	0.985513	0.999992	0.517397	0.374174	0.999635	0.999857	0.999817	0.999999
1817	0.999981	0.999992	0.93802	0.929879	0.999635	0.999857	0.999817	0.999999
1818	0.668075	0.999992	0.412054	0.50475	0.279969	0.999857	0.999817	0.999999
1819	0.679492	0.999992	0.398456	0.952854	0.999635	0.999857	0.999817	0.999999
1820	0.999981	0.999992	0.909825	0.834107	0.999635	0.999857	0.999817	0.999999
1821	0.999981	0.999992	0.760657	0.546831	0.999635	0.999857	0.999817	0.999999
1822	0.999981	0.999992	0.910113	0.93088	0.999635	0.999857	0.999817	0.999999
1823	0.999981	0.999992	0.776847	0.971034	0.999635	0.999857	0.999817	0.999999
1824	0.52246	0.999992	0.225786	0.278735	0.348601	0.999857	0.999817	0.999999
1825	0.999981	0.999992	0.598499	0.626047	0.999635	0.999857	0.999817	0.999999
1826	0.999981	0.999992	0.735478	0.983195	0.999635	0.999857	0.999817	0.999999
1827	0.999981	0.999992	0.953111	0.986068	0.999635	0.999857	0.999817	0.999999
1828	0.999981	0.999992	0.784644	0.761661	0.943078	0.999857	0.999817	0.999999
1829	0.358891	0.999992	0.192921	0.145201	0.344251	0.999857	0.999817	0.999999
1830	0.999981	0.999992	0.432786	0.636266	0.952671	0.999857	0.999817	0.999999
1831	0.999981	0.999992	0.97918	0.979223	0.999635	0.999857	0.999817	0.999999
1833	0.999981	0.999992	0.696453	0.937855	0.999635	0.823313	0.94544	0.999999
1834	0.999981	0.999992	0.989311	0.961364	0.999635	0.999857	0.999817	0.999999
1835	0.999981	0.999992	0.790918	0.803795	0.999635	0.999857	0.999817	0.999999
1836	0.999981	0.999992	0.610851	0.71974	0.999635	0.999857	0.999817	0.999999
1837	0.561676	0.999992	0.326353	0.178686	0.662277	0.999857	0.999817	0.999999
1838	0.213419	0.999992	0.0383161	0.375463	0.982625	0.999857	0.999817	0.999999	up blastema
1839	0.999981	0.999992	0.851246	0.996879	0.999635	0.999857	0.999817	0.999999
1841	0.982957	0.999992	0.263569	0.915239	0.999635	0.999857	0.999817	0.999999
1842	0.196691	0.999992	0.0750808	0.109141	0.262345	0.999857	0.999817	0.999999
1843	0.999981	0.999992	0.648993	0.988189	0.999635	0.999857	0.999817	0.999999
1844	0.999981	0.999992	0.410373	0.971034	0.999635	0.656438	0.887006	0.999999
1845	0.999981	0.999992	0.848221	0.97942	0.999635	0.999857	0.999817	0.999999
1846	0.999981	0.999992	0.906249	0.937855	0.999635	0.999857	0.999817	0.999999
1847	0.0921311	0.999992	0.0199113	0.108612	0.257938	0.999857	0.999817	0.999999	down blastema
1848	0.999981	0.999992	0.630666	0.971034	0.999635	0.999857	0.999817	0.999999
1849	0.139682	0.999992	0.033304	0.123502	0.269671	0.999857	0.999817	0.999999	up blastema
1851	0.999981	0.999992	0.937703	0.756749	0.900263	0.999857	0.999817	0.999999
1852	0.744234	0.999992	0.185274	0.953653	0.999635	0.999857	0.999817	0.999999
1854	0.999981	0.999992	0.987794	0.971034	0.999635	0.975446	0.999817	0.999999
1855	0.999981	0.999992	0.695884	0.83533	0.999635	0.999857	0.999817	0.999999
1856	0.299607	0.999992	0.108889	0.13203	0.538818	0.999857	0.999817	0.999999
1857	0.999981	0.999992	0.639782	0.871607	0.999635	0.999857	0.999817	0.999999
1858	0.999981	0.999992	0.514779	0.881728	0.999635	0.999857	0.999817	0.999999
1859	0.999981	0.999992	0.866457	0.981012	0.999635	0.861472	0.999817	0.999999
1860	0.999981	0.999992	0.914755	0.958803	0.999635	0.999857	0.999817	0.999999
1861	0.999981	0.999992	0.966058	0.836066	0.943078	0.999857	0.999817	0.999999
1863	0.0894573	0.910489	0.0659261	0.0686964	0.0830924	0.430841	0.999817	0.941316
1864	0.999981	0.999992	0.910819	0.848935	0.999635	0.999857	0.999817	0.999999
1865	0.909054	0.999992	0.402654	0.443173	0.588465	0.999857	0.999817	0.999999
1866	0.999981	0.999992	0.858974	0.922796	0.999635	0.999857	0.999817	0.999999
1867	0.999981	0.999992	0.908085	0.969925	0.999635	0.975446	0.999817	0.999999
1868	0.999981	0.999992	0.994636	0.961453	0.999635	0.999857	0.999817	0.999999
1870	0.999981	0.999992	0.960677	0.986795	0.999635	0.999857	0.999817	0.999999
1871	0.0712349	0.999992	0.0387109	0.0946257	0.0619159	0.999857	0.999817	0.740422	down blastema
1872	0.999981	0.999992	0.718645	0.910355	0.999635	0.999857	0.999817	0.999999
1873	0.999981	0.999992	0.461035	0.838035	0.999635	0.999857	0.999817	0.999999
1874	0.999981	0.999992	0.734757	0.569615	0.700993	0.960679	0.793456	0.999999
1876	0.999981	0.999992	0.851811	0.968593	0.999635	0.999857	0.999817	0.999999
1877	0.999981	0.999992	0.639782	0.70532	0.871634	0.999857	0.999817	0.999999
1878	0.999981	0.999992	0.635892	0.958427	0.999635	0.999857	0.999817	0.999999
1879	0.984973	0.999992	0.412054	0.683431	0.519951	0.999857	0.999817	0.999999
1880	0.635106	0.999992	0.662221	0.663456	0.239596	0.999857	0.999817	0.999999
1881	0.999981	0.999992	0.688332	0.796554	0.999635	0.999857	0.999817	0.999999
1882	0.999981	0.999992	0.873236	0.937858	0.999635	0.999857	0.999817	0.999999
1883	0.999981	0.999992	0.549239	0.961364	0.999635	0.999857	0.999817	0.999999
1884	0.999981	0.999992	0.851235	0.993375	0.999635	0.999857	0.999817	0.999999
1885	0.999981	0.999992	0.7278	0.900686	0.999635	0.999857	0.999817	0.999999
1887	0.999981	0.999992	0.950659	0.987415	0.999635	0.999857	0.999817	0.999999
1888	0.999981	0.999992	0.987794	0.953653	0.999635	0.999857	0.999817	0.999999
1889	0.999981	0.999992	0.367085	0.747314	0.999428	0.999857	0.999817	0.999999
1890	0.999981	0.999992	0.679991	0.68823	0.997337	0.999857	0.999817	0.999999
1891	0.501502	0.999992	0.173973	0.22579	0.58712	0.999857	0.999817	0.999999
1893	0.999981	0.999992	0.879896	0.992789	0.999635	0.999857	0.999817	0.999999
1894	0.71381	0.999992	0.146529	0.728478	0.999635	0.999857	0.999817	0.999999
1895	0.999981	0.999992	0.987794	0.967505	0.999635	0.86628	0.949213	0.97243
1896	0.999981	0.999992	0.93327	0.981667	0.999635	0.999857	0.999817	0.999999
1897	0.999981	0.999992	0.643671	0.892355	0.999635	0.999857	0.999817	0.999999
1899	0.999981	0.999992	0.94365	0.962246	0.999635	0.999857	0.999817	0.999999
1900	0.999981	0.999992	0.863211	0.915833	0.999635	0.999857	0.999817	0.999999
1901	0.999981	0.999992	0.921522	0.986315	0.999635	0.999857	0.999817	0.999999
1902	0.999981	0.999992	0.402654	0.868217	0.999635	0.999857	0.999817	0.999999
1903	0.430567	0.0859203	0.167282	0.759158	0.999635	0.0858696	0.112689	0.97243
1904	0.999981	0.999992	0.992333	0.979223	0.999635	0.999857	0.999817	0.999999
1905	0.999981	0.999992	0.954555	0.997901	0.999635	0.999857	0.999817	0.999999
1906	0.999981	0.999992	0.731259	0.961364	0.999635	0.999857	0.999817	0.999999
1907	0.999981	0.999992	0.71237	0.952797	0.999635	0.999857	0.999817	0.999999
1909	0.999981	0.999992	0.810393	0.869448	0.999635	0.999857	0.999817	0.999999
1910	0.999981	0.999992	0.877821	0.992357	0.999635	0.86628	0.999817	0.999999
1911	0.999981	0.999992	0.910819	0.99574	0.999635	0.999857	0.999817	0.999999
1913	0.999981	0.999992	0.377153	0.973565	0.999635	0.999857	0.999817	0.999999
1914	0.999981	0.999992	0.362824	0.877925	0.9882	0.999857	0.999817	0.999999
1915	0.00568949	0.807178	0.00869655	0.00596832	0.0126338	0.477574	0.999817	0.73607	down blastema
1916	0.999981	0.999992	0.961595	0.949458	0.999635	0.999857	0.999817	0.999999
1917	0.0770533	0.999992	0.0278912	0.0507602	0.434234	0.999857	0.999817	0.999999	up blastema
1918	0.999981	0.999992	0.982502	0.988189	0.999635	0.999857	0.999817	0.999999
1919	0.999981	0.999992	0.783418	0.975226	0.999635	0.999857	0.999817	0.999999
1920	0.443146	0.999992	0.12784	0.302154	0.392885	0.999857	0.999817	0.999999
1922	0.999981	0.999992	0.89215	0.999503	0.999635	0.999857	0.999817	0.999999
1923	0.314982	0.999992	0.0547849	0.401612	0.86197	0.999857	0.999817	0.999999
1924	0.999981	0.999992	0.852829	0.969925	0.999635	0.999857	0.999817	0.999999
1925	0.999981	0.999992	0.800744	0.920279	0.999635	0.999857	0.999817	0.999999
1926	0.999981	0.999992	0.93327	0.982631	0.999635	0.999857	0.999817	0.999999
1927	0.999981	0.999992	0.776143	0.886726	0.999635	0.999857	0.999817	0.999999
1928	0.747418	0.999992	0.731017	0.953653	0.839403	0.999857	0.999817	0.999999
1929	0.999981	0.999992	0.444726	0.745567	0.999635	0.999857	0.999817	0.999999
1931	0.999981	0.999992	0.715071	0.952854	0.775382	0.949656	0.999817	0.999999
1932	0.999981	0.999992	0.987794	0.968793	0.999635	0.999857	0.999817	0.999999
1934	0.999981	0.999992	0.782936	0.950978	0.999635	0.999857	0.999817	0.999999
1935	0.161099	0.999992	0.059173	0.0956703	0.258452	0.999857	0.999817	0.999999
1936	0.999981	0.999992	0.977806	0.836066	0.999635	0.999857	0.999817	0.999999
1937	0.999981	0.999992	0.558279	0.749402	0.900287	0.999857	0.999817	0.999999
1938	0.999981	0.999992	0.660172	0.681011	0.983051	0.999857	0.999817	0.999999
1939	0.999981	0.999992	0.964531	0.98122	0.999635	0.999857	0.999817	0.999999
1940	0.999981	0.999992	0.897103	0.886019	0.999635	0.999857	0.999817	0.999999
1941	0.999981	0.999992	0.954555	0.94519	0.999635	0.999857	0.999817	0.999999
1942	0.999981	0.999992	0.825543	0.750488	0.999635	0.999857	0.999817	0.999999
1943	0.0329075	0.999992	0.00880668	0.0334731	0.30399	0.403748	0.999817	0.999999	down blastema
1944	0.000501462	0.999992	0.000483052	0.000742867	0.0180155	0.379482	0.999817	0.999999	up blastema
1945	0.999981	0.999992	0.909825	0.919305	0.999635	0.999857	0.999817	0.999999
1946	0.0686372	0.999992	0.0169635	0.0886385	0.147675	0.999857	0.999817	0.999999	up blastema
1947	0.999981	0.999992	0.907988	0.910355	0.999635	0.999857	0.999817	0.999999
1948	0.999981	0.999992	0.858974	0.881128	0.999635	0.999857	0.999817	0.999999
1949	0.999981	0.999992	0.950659	0.959076	0.999635	0.999857	0.999817	0.999999
1950	0.999981	0.999992	0.913129	0.973565	0.999635	0.999857	0.999817	0.999999
1952	0.999981	0.999992	0.92953	0.988189	0.999635	0.999857	0.999817	0.999999
1953	0.999981	0.999992	0.873883	0.979589	0.999635	0.999857	0.999817	0.999999
1955	0.842726	0.414586	0.552416	0.988415	0.999635	0.308888	0.300072	0.999999
1956	0.999981	0.999992	0.923641	0.892355	0.999635	0.999857	0.999817	0.999999
1957	0.999981	0.999992	0.843601	0.953324	0.999635	0.999857	0.999817	0.999999
1959	0.999981	0.999992	0.772606	0.981667	0.943078	0.999857	0.999817	0.999999
1960	0.999981	0.999992	0.979316	0.973469	0.999635	0.999857	0.999817	0.999999
1961	0.999981	0.999992	0.945369	0.996879	0.999635	0.999857	0.999817	0.999999
1962	0.999981	0.999992	0.721471	0.916175	0.999635	0.999857	0.999817	0.999999
1964	0.999981	0.999992	0.864523	0.953653	0.999635	0.999857	0.999817	0.999999
1965	0.433925	0.999992	0.144021	0.200964	0.608396	0.999857	0.999817	0.999999
1966	0.999981	0.999992	0.506385	0.795651	0.999635	0.999857	0.999817	0.999999
1967	0.999981	0.999992	0.561885	0.996879	0.999635	0.999857	0.999817	0.999999
1968	0.999981	0.999992	0.678382	0.877243	0.999635	0.999857	0.999817	0.999999
1969	0.999981	0.999992	0.346529	0.743491	0.999635	0.999857	0.999817	0.999999
1971	0.999981	0.999992	0.74849	0.992789	0.999635	0.999857	0.999817	0.999999
1973	0.999981	0.999992	0.600345	0.99652	0.999635	0.999857	0.999817	0.999999
1974	0.999981	0.999992	0.935715	0.988189	0.999635	0.999857	0.999817	0.999999
1975	0.000233548	0.999992	0.000340058	0.00122624	0.00105145	0.999857	0.999817	0.999999	down blastema
1976	0.999981	0.999992	0.845072	0.981667	0.999635	0.993474	0.999817	0.999999
1977	0.514091	0.999992	0.232968	0.2031	0.500385	0.999857	0.999817	0.999999
1978	0.999981	0.999992	0.377822	0.786295	0.999635	0.999857	0.999817	0.999999
1980	0.533109	0.999992	0.118515	0.856199	0.999635	0.999857	0.999817	0.999999
1982	0.999981	0.999992	0.895189	0.953653	0.999635	0.999857	0.999817	0.999999
1983	0.999981	0.999992	0.962575	0.728478	0.728661	0.999857	0.999817	0.999999
1984	0.999981	0.999992	0.772389	0.731368	0.999635	0.999857	0.999817	0.999999
1985	0.999981	0.999992	0.5017	0.783323	0.768384	0.999857	0.999817	0.999999
1986	0.999981	0.999992	0.993747	0.844727	0.999635	0.999857	0.999817	0.999999
1988	0.999981	0.564057	0.831302	0.915833	0.999635	0.274463	0.648149	0.999999
1989	0.864323	0.999992	0.342828	0.361291	0.81674	0.999857	0.999817	0.999999
1990	0.999981	0.999992	0.879896	0.983487	0.999635	0.999857	0.999817	0.999999
1991	0.999981	0.999992	0.918339	0.962196	0.999635	0.999857	0.999817	0.999999
1992	0.185756	0.999992	0.0350692	0.20088	0.695641	0.999857	0.999817	0.999999	up blastema
1994	0.999981	0.869475	0.281819	0.643098	0.999635	0.538088	0.504841	0.999999
1995	0.999981	0.999992	0.450936	0.872052	0.999635	0.999857	0.999817	0.999999
1996	0.999981	0.999992	0.662221	0.866495	0.999635	0.999857	0.999817	0.999999
1997	0.999981	0.999992	0.945451	0.90685	0.999635	0.999857	0.999817	0.999999
1998	0.999981	0.999992	0.836731	0.921946	0.768384	0.999857	0.999817	0.999999
1999	0.999981	0.999992	0.341617	0.81202	0.825186	0.999857	0.999817	0.999999
2000	0.999981	0.999992	0.910819	0.951868	0.999635	0.999857	0.999817	0.999999
2001	0.999981	0.999992	0.864846	0.925875	0.999635	0.999857	0.999817	0.999999
2002	0.999981	0.999992	0.813404	0.589999	0.952842	0.999857	0.999817	0.999999
2005	0.999981	0.999992	0.948233	0.981667	0.999635	0.999857	0.999817	0.999999
2006	0.418031	0.999992	0.122208	0.910724	0.999635	0.999857	0.999817	0.999999
2008	0.999981	0.999992	0.863638	0.996879	0.999635	0.999857	0.999817	0.999999
2009	0.999981	0.999992	0.974014	0.97731	0.999635	0.999857	0.999817	0.999999
2010	0.999981	0.999992	0.437714	0.675884	0.864709	0.999857	0.999817	0.999999
2011	0.999981	0.999992	0.728131	0.917101	0.879648	0.999857	0.999817	0.999999
2012	0.999981	0.999992	0.991043	0.976444	0.999635	0.999857	0.999817	0.999999
2013	0.999981	0.999992	0.977399	0.996879	0.999635	0.999857	0.999817	0.999999
2014	0.999981	0.999992	0.898287	0.998499	0.999635	0.999857	0.999817	0.999999
2015	0.999981	0.999992	0.746751	0.892355	0.999635	0.999857	0.999817	0.999999
2016	0.999981	0.999992	0.804552	0.745567	0.858549	0.999857	0.999817	0.999999
2017	0.0514978	0.807178	0.00894063	0.105657	0.634661	0.282798	0.999817	0.999999	up blastema
2018	0.999981	0.999992	0.953111	0.936133	0.999635	0.999857	0.999817	0.999999
2020	0.999981	0.999992	0.929482	0.846341	0.618256	0.552225	0.942996	0.999999
2021	0.999981	0.999992	0.279227	0.687953	0.999635	0.999857	0.999817	0.999999
2022	0.999981	0.999992	0.820856	0.996879	0.999635	0.742524	0.999817	0.999999
2023	0.999981	0.999992	0.933889	0.997169	0.999635	0.999857	0.999817	0.999999
2024	0.999981	0.999992	0.626237	0.919229	0.999635	0.999857	0.999817	0.999999
2025	0.999981	0.999992	0.91414	0.985568	0.999635	0.999857	0.999817	0.999999
2026	0.548758	0.999992	0.135205	0.36209	0.907136	0.999857	0.999817	0.999999
2027	0.961243	0.999992	0.280356	0.663924	0.999635	0.999857	0.999817	0.999999
2028	0.598451	0.999992	0.159338	0.365454	0.890235	0.999857	0.999817	0.999999
2029	0.999981	0.999992	0.899828	0.996879	0.999635	0.999857	0.999817	0.999999
2030	0.999981	0.999992	0.89215	0.986315	0.999635	0.999857	0.999817	0.999999
2031	0.999981	0.999992	0.850797	0.993375	0.999635	0.999857	0.999817	0.999999
2032	0.820362	0.999992	0.191953	0.609011	0.883503	0.999857	0.999817	0.999999
2033	0.999981	0.999992	0.5428	0.866261	0.999635	0.999857	0.999817	0.999999
2034	0.999981	0.999992	0.844512	0.833262	0.997337	0.999857	0.999817	0.999999
2035	0.999981	0.999992	0.915705	0.955856	0.999635	0.999857	0.999817	0.999999
2036	0.999981	0.999992	0.810364	0.979223	0.965532	0.999857	0.999817	0.999999
2038	0.999981	0.999992	0.98737	0.986795	0.999635	0.999857	0.999817	0.999999
2039	0.999981	0.999992	0.964621	0.990283	0.999635	0.999857	0.999817	0.999999
2040	0.999981	0.999992	0.852314	0.880805	0.999635	0.999857	0.999817	0.999999
2041	0.999981	0.999992	0.803517	0.814993	0.999635	0.999857	0.999817	0.999999
2042	0.999981	0.999992	0.369241	0.834107	0.999635	0.999857	0.999817	0.999999
2043	0.999981	0.999992	0.402649	0.968271	0.999635	0.999857	0.999817	0.999999
2044	0.999981	0.999992	0.990313	0.98516	0.999635	0.999857	0.999817	0.999999
2047	0.999981	0.999992	0.777482	0.892232	0.999635	0.999857	0.999817	0.999999
2048	0.999981	0.999992	0.910113	0.933806	0.999635	0.999857	0.999817	0.999999
2049	0.999981	0.999992	0.906383	0.935616	0.999635	0.999857	0.999817	0.999999
2050	0.999981	0.999992	0.962142	0.910548	0.999635	0.999857	0.999817	0.999999
2051	0.748651	0.999992	0.177132	0.537322	0.872128	0.999857	0.999817	0.999999
2052	0.999981	0.999992	0.986575	0.910257	0.999635	0.999857	0.999817	0.999999
2054	0.999981	0.999992	0.609636	0.854422	0.999635	0.999857	0.999817	0.999999
2055	0.999981	0.999992	0.696453	0.735933	0.999635	0.999857	0.999817	0.999999
2056	0.999981	0.999992	0.796202	0.953653	0.999635	0.999857	0.999817	0.999999
2057	0.999981	0.999992	0.986575	0.988029	0.999635	0.999857	0.999817	0.999999
2058	0.999981	0.999992	0.844512	0.996879	0.999635	0.999857	0.999817	0.999999
2059	0.999981	0.999992	0.873124	0.937855	0.999635	0.999857	0.999817	0.999999
2060	0.167443	0.999992	0.103947	0.124449	0.115976	0.998106	0.999817	0.999999
2062	0.999981	0.999992	0.506385	0.94613	0.999635	0.999857	0.999817	0.999999
2063	0.999981	0.999992	0.356168	0.717547	0.999635	0.999857	0.999817	0.999999
2064	0.011643	0.993081	0.00635564	0.0146055	0.0355005	0.42238	0.999817	0.999999	up blastema
2065	0.999981	0.999992	0.853414	0.971842	0.999635	0.999857	0.999817	0.999999
2066	0.999981	0.999992	0.506385	0.680889	0.999635	0.999857	0.999817	0.999999
2067	0.999981	0.999992	0.669628	0.910355	0.999635	0.999857	0.999817	0.999999
2068	0.999981	0.999992	0.987794	0.9873	0.999635	0.999857	0.999817	0.999999
2069	0.999981	0.999992	0.563652	0.514861	0.959211	0.999857	0.999817	0.999999
2070	0.999981	0.999992	0.992333	0.961364	0.999635	0.999857	0.999817	0.999999
2071	0.999981	0.999992	0.919055	0.9873	0.999635	0.999857	0.999817	0.999999
2072	0.999981	0.999992	0.753583	0.959076	0.999635	0.999857	0.999817	0.999999
2073	0.762567	0.999992	0.559354	0.9873	0.999635	0.968112	0.999817	0.999999
2074	0.999981	0.999992	0.585187	0.525463	0.999635	0.999857	0.999817	0.999999
2075	0.883064	0.999992	0.275459	0.528698	0.652111	0.999857	0.999817	0.999999
2076	0.999981	0.999992	0.462978	0.623013	0.966874	0.999857	0.999817	0.999999
2077	0.999981	0.999992	0.839127	0.973432	0.999635	0.999857	0.999817	0.999999
2079	0.999981	0.999992	0.995152	0.996879	0.999635	0.999857	0.999817	0.999999
2080	0.999981	0.999992	0.832819	0.997042	0.999635	0.999857	0.999817	0.999999
2081	0.999981	0.999992	0.942472	0.971034	0.999635	0.999857	0.999817	0.999999
2082	0.999981	0.999992	0.502692	0.925031	0.999635	0.515505	0.999817	0.999999
2083	0.999981	0.999992	0.977806	0.842654	0.999635	0.999857	0.999817	0.999999
2084	0.999981	0.999992	0.739896	0.717165	0.806998	0.999857	0.999817	0.999999
2085	0.845094	0.999992	0.609525	0.532802	0.39302	0.999857	0.999817	0.999999
2086	0.999981	0.999992	0.937266	0.987415	0.999635	0.999857	0.999817	0.999999
2088	0.999981	0.999992	0.699135	0.913345	0.999635	0.999857	0.999817	0.999999
2089	0.999981	0.999992	0.901847	0.942012	0.999635	0.999857	0.999817	0.999999
2090	0.765063	0.999992	0.267747	0.488819	0.486568	0.764533	0.999817	0.73607
2091	0.999981	0.999992	0.919087	0.954604	0.999635	0.999857	0.999817	0.999999
2093	0.999981	0.999992	0.942755	0.953653	0.999635	0.999857	0.999817	0.999999
2094	0.999981	0.999992	0.983949	0.900686	0.999635	0.999857	0.999817	0.999999
2096	0.948874	0.999992	0.221669	0.795651	0.999635	0.999857	0.999817	0.999999
2097	0.999981	0.999992	0.935715	0.935616	0.999635	0.999857	0.999817	0.999999
2098	0.999981	0.999992	0.555859	0.9873	0.999635	0.999857	0.999817	0.999999
2099	0.999981	0.999992	0.304881	0.811903	0.999635	0.999857	0.999817	0.999999
2100	0.999981	0.999992	0.420181	0.872052	0.869853	0.999857	0.999817	0.999999
2101	0.999981	0.999992	0.909825	0.873992	0.999635	0.999857	0.999817	0.999999
2103	0.999981	0.999992	0.776678	0.981012	0.999635	0.999857	0.999817	0.999999
2104	0.999981	0.999992	0.505943	0.548741	0.873684	0.999857	0.999817	0.999999
2105	0.999981	0.999992	0.665498	0.903926	0.955198	0.999857	0.999817	0.999999
2106	0.763038	0.999992	0.88765	0.608321	0.408609	0.999857	0.999817	0.999999
2108	0.999981	0.999992	0.959028	0.996879	0.999635	0.999857	0.999817	0.999999
2109	0.423592	0.807178	0.0839527	0.515559	0.999635	0.346861	0.760941	0.999999
2110	0.999981	0.999992	0.636978	0.910355	0.999635	0.999857	0.999817	0.999999
2111	0.999981	0.999992	0.805896	0.993375	0.999635	0.999857	0.999817	0.999999
2113	0.999981	0.999992	0.782063	0.9873	0.999635	0.999857	0.999817	0.999999
2114	0.999981	0.999992	0.745783	0.988032	0.999635	0.412904	0.999817	0.999999
2115	0.000191229	0.0317804	0.00135362	0.000255261	0.000958702	0.0559251	0.106001	0.171604	down blastema
2117	0.999981	0.999992	0.784648	0.910355	0.999635	0.999857	0.999817	0.999999
2118	0.999981	0.999992	0.906383	0.999915	0.999635	0.999857	0.999817	0.999999
2119	0.999981	0.999992	0.89215	0.844727	0.922798	0.999857	0.999817	0.999999
2120	0.999981	0.999992	0.992274	0.986795	0.999635	0.967038	0.999817	0.999999
2121	0.282229	0.999992	0.104236	0.313635	0.172853	0.999857	0.999817	0.999999
2122	0.999981	0.999992	0.9211	0.995087	0.999635	0.999857	0.999817	0.999999
2123	0.999981	0.999992	0.909825	0.938071	0.999635	0.999857	0.999817	0.999999
2124	0.999981	0.999992	0.885498	0.892355	0.997337	0.999857	0.999817	0.999999
2125	0.999981	0.999992	0.851246	0.935953	0.999635	0.999857	0.999817	0.999999
2126	0.999981	0.999992	0.885081	0.618535	0.695642	0.999857	0.999817	0.999999
2127	0.999981	0.999992	0.98103	0.993227	0.999635	0.999857	0.999817	0.999999
2128	0.999981	0.999992	0.852314	0.983195	0.999635	0.999857	0.999817	0.999999
2130	0.999981	0.999992	0.995152	0.925031	0.999635	0.999857	0.999817	0.999999
2131	0.999981	0.999992	0.881742	0.958427	0.999635	0.999857	0.999817	0.999999
2132	0.999981	0.999992	0.795138	0.937855	0.999635	0.999857	0.999817	0.999999
2134	0.999981	0.999992	0.72268	0.961364	0.999635	0.999857	0.999817	0.999999
2136	0.999981	0.999992	0.383817	0.847473	0.999635	0.999857	0.999817	0.999999
2137	0.999981	0.999992	0.601186	0.969366	0.999635	0.999857	0.999817	0.999999
2138	0.999981	0.999992	0.906064	0.996879	0.999635	0.999857	0.999817	0.999999
2139	0.999981	0.999992	0.958793	0.996879	0.999635	0.999857	0.999817	0.999999
2141	0.999981	0.999992	0.962077	0.953653	0.999635	0.999857	0.999817	0.999999
2142	0.113838	0.999992	0.300216	0.040822	0.148606	0.93881	0.999817	0.999999	down blastema
2143	0.999981	0.999992	0.745783	0.892232	0.999635	0.999857	0.999817	0.999999
2144	0.722339	0.999992	0.212301	0.468348	0.558163	0.999857	0.999817	0.999999
2145	0.999981	0.999992	0.782643	0.992789	0.999635	0.999857	0.999817	0.999999
2146	0.999981	0.999992	0.800292	0.840818	0.9882	0.999857	0.999817	0.999999
2147	0.999981	0.999992	0.974063	0.915239	0.999635	0.761033	0.999817	0.999999
2148	0.380505	0.999992	0.23546	0.9873	0.999635	0.999857	0.999817	0.999999
2149	0.999981	0.999992	0.923641	0.986858	0.999635	0.999857	0.999817	0.999999
2150	0.999981	0.999992	0.958793	0.904505	0.999635	0.999857	0.999817	0.999999
2151	0.999981	0.999992	0.906383	0.910548	0.999635	0.999857	0.999817	0.999999
2152	0.999981	0.999992	0.868407	0.899843	0.999635	0.999857	0.999817	0.999999
2153	0.0514978	0.898804	0.00693347	0.248292	0.725572	0.538088	0.934267	0.92852	down blastema
2154	0.999981	0.999992	0.891151	0.958427	0.999635	0.999857	0.999817	0.999999
2155	0.999981	0.914114	0.448592	0.807183	0.999635	0.691005	0.704986	0.932714
2156	0.999981	0.999992	0.846295	0.9873	0.999635	0.999857	0.999817	0.999999
2157	0.999981	0.999992	0.652727	0.917101	0.999635	0.999857	0.999817	0.999999
2158	0.999981	0.999992	0.906383	0.993091	0.999635	0.999857	0.999817	0.999999
2159	0.999981	0.999992	0.879955	0.984856	0.999635	0.999857	0.999817	0.999999
2160	0.999981	0.999992	0.985461	0.981012	0.999635	0.999857	0.999817	0.999999
2161	0.999981	0.999992	0.995963	0.894356	0.999635	0.999857	0.999817	0.999999
2162	0.999981	0.999992	0.977102	0.971034	0.999635	0.999857	0.999817	0.999999
2163	0.999981	0.999992	0.956602	0.9873	0.999635	0.999857	0.999817	0.999999
2166	0.999981	0.999992	0.879896	0.970145	0.999635	0.999857	0.999817	0.999999
2170	0.999981	0.999992	0.9425	0.988415	0.999635	0.999857	0.999817	0.999999
2171	0.999981	0.999992	0.702797	0.852311	0.871634	0.999857	0.999817	0.999999
2174	0.999981	0.999992	0.89215	0.937858	0.999635	0.999857	0.999817	0.999999
2175	0.999981	0.999992	0.75141	0.895735	0.999635	0.999857	0.999817	0.999999
2176	0.999981	0.999992	0.669628	0.9873	0.999635	0.999857	0.999817	0.999999
2177	0.999981	0.999992	0.694089	0.993375	0.999635	0.999857	0.999817	0.999999
2178	0.999981	0.999992	0.848649	0.971034	0.999635	0.999857	0.999817	0.999999
2179	0.999981	0.999992	0.745234	0.892232	0.999635	0.999857	0.999817	0.999999
2180	0.501119	0.999992	0.133302	0.289529	0.643456	0.999857	0.999817	0.999999
2181	0.803206	0.999992	0.189207	0.920279	0.999635	0.999857	0.999817	0.999999
2182	0.76224	0.999992	0.165468	0.826063	0.999635	0.999857	0.999817	0.999999
2183	0.999981	0.999992	0.97996	0.977564	0.999635	0.999857	0.999817	0.999999
2184	0.999981	0.999992	0.903092	0.97731	0.999635	0.999857	0.999817	0.999999
2185	0.703701	0.999992	0.377153	0.451209	0.333375	0.999857	0.999817	0.927929
2186	0.999981	0.999992	0.833797	0.934255	0.999635	0.999857	0.999817	0.999999
2187	0.617639	0.999992	0.5428	0.26228	0.408609	0.999857	0.999817	0.999999
2190	0.999981	0.999992	0.503199	0.996879	0.999635	0.999857	0.999817	0.999999
2191	0.999981	0.999992	0.63861	0.887785	0.999635	0.999857	0.999817	0.999999
2192	0.0160432	0.281253	0.0054365	0.021867	0.0629598	0.13719	0.616083	0.97243	down blastema
2193	0.999981	0.999992	0.810393	0.950284	0.999635	0.999857	0.999817	0.999999
2194	0.999981	0.999992	0.995152	0.817685	0.999635	0.999857	0.999817	0.999999
2195	0.636766	0.999992	0.281331	0.545337	0.301508	0.999857	0.999817	0.97243
2196	0.999981	0.999992	0.94075	0.87765	0.999635	0.999857	0.999817	0.999999
2197	0.999981	0.999992	0.836731	0.988109	0.999635	0.999857	0.999817	0.999999
2198	0.999981	0.999992	0.720449	0.945486	0.999635	0.999857	0.999817	0.999999
2199	0.999981	0.999992	0.665498	0.984774	0.999635	0.468528	0.988142	0.999999
2200	0.999981	0.999992	0.318292	0.892232	0.999635	0.999857	0.999817	0.999999
2201	0.747213	0.266713	0.172974	0.87765	0.999635	0.156262	0.340548	0.999999
2203	0.999981	0.999992	0.648456	0.944307	0.999635	0.999857	0.999817	0.999999
2204	0.298375	0.999992	0.122595	0.160255	0.279268	0.999857	0.999817	0.999999
2206	0.999981	0.999992	0.494642	0.836066	0.999635	0.999857	0.999817	0.999999
2207	0.999981	0.999992	0.992333	0.953653	0.999635	0.999857	0.999817	0.999999
2209	0.999981	0.999992	0.879779	0.675458	0.909668	0.999857	0.999817	0.999999
2210	0.999981	0.999992	0.615288	0.700974	0.999635	0.999857	0.999817	0.999999
2211	0.999981	0.999992	0.750405	0.9873	0.999635	0.999857	0.999817	0.999999
2212	0.999981	0.999992	0.969047	0.9873	0.999635	0.999857	0.999817	0.999999
2213	0.999981	0.999992	0.889307	0.983393	0.999635	0.999857	0.999817	0.999999
2214	0.999981	0.999992	0.9221	0.973432	0.999635	0.999857	0.999817	0.999999
2215	0.999981	0.999992	0.477191	0.911027	0.999635	0.999857	0.999817	0.999999
2216	0.999981	0.999992	0.581205	0.719553	0.999635	0.999857	0.999817	0.999999
2217	0.999981	0.681152	0.738718	0.937855	0.999635	0.425251	0.510924	0.999999
2218	0.999981	0.999992	0.543136	0.758346	0.999635	0.999857	0.999817	0.999999
2219	0.999981	0.999992	0.916451	0.957081	0.999635	0.999857	0.999817	0.999999
2220	0.999981	0.999992	0.788694	0.981012	0.999635	0.999857	0.999817	0.999999
2221	0.999981	0.999992	0.517234	0.961364	0.999635	0.999857	0.999817	0.999999
2222	0.961244	0.999992	0.468209	0.365454	0.918824	0.999857	0.999817	0.999999
2223	0.999981	0.999992	0.764578	0.957081	0.999635	0.861472	0.999817	0.999999
2224	0.999981	0.999992	0.915705	0.910355	0.999635	0.999857	0.999817	0.999999
2225	0.162777	0.999992	0.122595	0.113638	0.106997	0.999857	0.999817	0.999999
2226	0.999981	0.999992	0.536214	0.834107	0.999635	0.819415	0.999817	0.999999
2229	0.999981	0.999992	0.983649	0.991814	0.999635	0.999857	0.999817	0.999999
2230	0.999981	0.999992	0.941653	0.986512	0.999635	0.999857	0.999817	0.999999
2231	0.999981	0.999992	0.858974	0.988415	0.999635	0.896645	0.999817	0.999999
2232	0.999981	0.999992	0.676113	0.973432	0.999635	0.999857	0.999817	0.999999
2233	0.801594	0.999992	0.257579	0.414783	0.698034	0.999857	0.999817	0.999999
2234	0.999981	0.999992	0.841785	0.997896	0.999635	0.999857	0.999817	0.999999
2235	0.999981	0.999992	0.765987	0.889505	0.999635	0.999857	0.999817	0.999999
2236	0.999981	0.999992	0.903815	0.976949	0.999635	0.999857	0.999817	0.999999
2237	0.999981	0.999992	0.505155	0.961364	0.999635	0.999857	0.999817	0.999999
2238	0.828817	0.999992	0.259274	0.448903	0.999635	0.999857	0.999817	0.999999
2239	0.999981	0.999992	0.760103	0.842775	0.999635	0.999857	0.999817	0.999999
2240	0.996474	0.999992	0.74849	0.414783	0.776239	0.999857	0.999817	0.999999
2241	0.999981	0.999992	0.623351	0.971034	0.999635	0.999857	0.999817	0.999999
2242	0.999981	0.999992	0.989238	0.923478	0.998747	0.999857	0.999817	0.999999
2243	0.999981	0.999992	0.772315	0.962246	0.999635	0.999857	0.999817	0.999999
2244	0.999981	0.999992	0.978998	0.98567	0.999635	0.999857	0.999817	0.999999
2247	0.999981	0.999992	0.670071	0.84908	0.9268	0.999857	0.999817	0.999999
2248	0.671031	0.999992	0.950659	0.77986	0.512149	0.999857	0.999817	0.999999
2250	0.999981	0.400459	0.852314	0.962246	0.859197	0.999857	0.21597	0.599975
2251	0.999981	0.999992	0.915705	0.974344	0.999635	0.999857	0.999817	0.999999
2252	0.999981	0.914114	0.60407	0.984407	0.999635	0.999857	0.951634	0.778592
2253	0.155619	0.999992	0.0399743	0.109201	0.435337	0.999857	0.848367	0.999999	down blastema
2254	0.951649	0.999992	0.648398	0.44516	0.593144	0.999857	0.999817	0.999999
2255	0.999981	0.999992	0.890556	0.955561	0.999635	0.999857	0.999817	0.999999
2256	0.999981	0.999992	0.735886	0.955561	0.999635	0.999857	0.999817	0.999999
2257	0.999981	0.999992	0.687599	0.971034	0.999635	0.999857	0.999817	0.999999
2258	0.999981	0.999992	0.992274	0.9873	0.999635	0.999857	0.999817	0.999999
2259	0.999981	0.999992	0.906735	0.88563	0.999635	0.999857	0.999817	0.999999
2260	0.999981	0.999992	0.838457	0.87272	0.999635	0.999857	0.999817	0.999999
2262	0.967074	0.999992	0.360852	0.988502	0.999635	0.999857	0.999817	0.999999
2263	0.94335	0.999992	0.410306	0.46155	0.618256	0.999857	0.999817	0.999999
2264	0.999981	0.999992	0.953456	0.99791	0.999635	0.999857	0.999817	0.999999
2265	0.999981	0.999992	0.67135	0.892355	0.756439	0.999857	0.999817	0.999999
2266	0.999981	0.999992	0.959028	0.95673	0.999635	0.999857	0.999817	0.999999
2267	0.999981	0.999992	0.927959	0.924313	0.999635	0.999857	0.999817	0.999999
2269	0.999981	0.999992	0.790918	0.759158	0.786241	0.999857	0.999817	0.999999
2270	0.999981	0.999992	0.365626	0.872052	0.999635	0.999857	0.999817	0.999999
2271	0.999981	0.999992	0.954882	0.923478	0.999635	0.993474	0.999817	0.999999
2273	0.999981	0.999992	0.955975	0.988029	0.999635	0.999857	0.999817	0.999999
2274	0.999981	0.999992	0.989311	0.948631	0.999635	0.999857	0.999817	0.999999
2275	0.999981	0.999992	0.93302	0.996879	0.999635	0.999857	0.999817	0.999999
2278	0.999981	0.999992	0.970179	0.962246	0.999635	0.999857	0.999817	0.999999
2279	0.999981	0.999992	0.983949	0.988189	0.999635	0.999857	0.999817	0.999999
2280	0.999981	0.999992	0.915705	0.988415	0.999635	0.760096	0.999817	0.999999
2281	0.999981	0.999992	0.520196	0.903926	0.999635	0.999857	0.999817	0.999999
2282	0.801594	0.999992	0.988229	0.675458	0.618256	0.999857	0.999817	0.999999
2283	0.999981	0.999992	0.997558	0.986795	0.999635	0.999857	0.999817	0.999999
2284	0.999981	0.999992	0.9966	0.988502	0.999635	0.999857	0.999817	0.999999
2285	0.999981	0.999992	0.995072	0.968593	0.999635	0.999857	0.999817	0.999999
2286	0.999981	0.999992	0.975663	0.971433	0.999635	0.999857	0.999817	0.999999
2287	0.999981	0.999992	0.953684	0.988189	0.999635	0.999857	0.999817	0.999999
2289	0.376481	0.999992	0.209715	0.120853	0.543359	0.999857	0.999817	0.999999
2290	0.999981	0.999992	0.990444	0.72972	0.869853	0.999857	0.999817	0.999999
2291	0.999981	0.999992	0.760103	0.784383	0.965299	0.999857	0.999817	0.999999
2292	0.999981	0.999992	0.88765	0.944682	0.999635	0.999857	0.999817	0.999999
2293	0.999981	0.999992	0.995963	0.9873	0.999635	0.999857	0.999817	0.999999
2295	0.999981	0.999992	0.89107	0.870448	0.999635	0.999857	0.999817	0.999999
2297	0.999981	0.999992	0.637371	0.988352	0.999635	0.999857	0.999817	0.999999
2298	0.999981	0.999992	0.864846	0.981012	0.999635	0.999857	0.999817	0.999999
2299	0.999981	0.999992	0.784137	0.870448	0.999635	0.999857	0.999817	0.999999
2300	0.999981	0.999992	0.824009	0.959076	0.999635	0.999857	0.999817	0.999999
2301	0.999981	0.999992	0.496291	0.795969	0.704339	0.999857	0.999817	0.999999
2302	0.999981	0.999992	0.999144	0.979223	0.999635	0.999857	0.999817	0.999999
2305	0.999981	0.999992	0.731797	0.849594	0.999635	0.999857	0.999817	0.999999
2306	0.999981	0.999992	0.941104	0.973469	0.999635	0.999857	0.999817	0.999999
2308	0.821953	0.999992	0.408864	0.350068	0.593144	0.752258	0.999817	0.999999
2309	0.999981	0.999992	0.969047	0.919192	0.999635	0.827109	0.95229	0.999999
2310	0.999981	0.999992	0.906782	0.961364	0.999635	0.999857	0.999817	0.999999
2311	0.999981	0.999992	0.691237	0.979223	0.999635	0.999857	0.999817	0.999999
2312	0.999981	0.999992	0.63861	0.944307	0.999635	0.999857	0.999817	0.999999
2313	0.999981	0.999992	0.941964	0.836837	0.999635	0.999857	0.999817	0.999999
2314	0.999981	0.999992	0.961595	0.981012	0.999635	0.999857	0.999817	0.999999
2315	0.999981	0.999992	0.92953	0.892232	0.983107	0.999857	0.999817	0.999999
2316	0.999981	0.999992	0.306152	0.696151	0.952842	0.999857	0.999817	0.999999
2318	0.999981	0.999992	0.910113	0.972514	0.999635	0.999857	0.999817	0.999999
2319	0.999981	0.999992	0.922196	0.9873	0.999635	0.999857	0.999817	0.999999
2320	0.999981	0.999992	0.738188	0.988189	0.999635	0.986962	0.999817	0.999999
2321	0.999981	0.999992	0.790918	0.854025	0.999635	0.999857	0.999817	0.999999
2322	0.999981	0.999992	0.801781	0.892355	0.999635	0.999857	0.999817	0.999999
2323	0.999981	0.999992	0.374971	0.719811	0.857831	0.999857	0.999817	0.999999
2324	0.999981	0.999992	0.864254	0.993375	0.999635	0.999857	0.999817	0.999999
2325	0.999981	0.999992	0.903106	0.986315	0.999635	0.999857	0.999817	0.999999
2326	0.999981	0.999992	0.995152	0.982879	0.999635	0.999857	0.98448	0.999999
2327	0.999981	0.999992	0.477191	0.432212	0.952842	0.999857	0.999817	0.999999
2328	0.999981	0.999992	0.89215	0.996879	0.999635	0.999857	0.999817	0.999999
2330	0.964926	0.999992	0.695673	0.969925	0.999635	0.968112	0.999817	0.999999
2331	0.999981	0.999992	0.474517	0.777294	0.999635	0.999857	0.999817	0.999999
2332	0.999981	0.999992	0.915831	0.987415	0.999635	0.999857	0.999817	0.999999
2333	0.999981	0.999992	0.995963	0.796554	0.999635	0.999857	0.999817	0.999999
2334	0.908039	0.999992	0.471395	0.325073	0.983329	0.733655	0.95229	0.999999
2335	0.961244	0.999992	0.548566	0.491679	0.54923	0.999857	0.999817	0.999999
2336	0.900695	0.537246	0.224566	0.6135	0.999428	0.213788	0.745616	0.999999
2337	0.999981	0.999992	0.347554	0.721662	0.999635	0.999857	0.999817	0.999999
2338	0.999981	0.999992	0.680935	0.981012	0.999635	0.933	0.999817	0.999999
2339	0.999981	0.999992	0.462311	0.9873	0.999635	0.999857	0.999817	0.999999
2340	0.999981	0.999992	0.793876	0.852311	0.999635	0.999857	0.999817	0.999999
2341	0.999981	0.999992	0.935715	0.935616	0.999635	0.999857	0.999817	0.999999
2342	0.965786	0.999992	0.311798	0.687769	0.999635	0.999857	0.999817	0.999999
2344	0.999981	0.999992	0.669702	0.979826	0.999635	0.999857	0.999817	0.999999
2345	0.999981	0.999992	0.964044	0.913345	0.999635	0.999857	0.999817	0.999999
2346	0.999981	0.999992	0.8911	0.774716	0.999635	0.999857	0.999817	0.999999
2347	0.999981	0.999992	0.341173	0.5323	0.955198	0.999857	0.999817	0.999999
2348	0.999981	0.999992	0.92953	0.957351	0.999635	0.999857	0.999817	0.999999
2351	0.999981	0.999992	0.881742	0.905898	0.999635	0.999857	0.999817	0.999999
2352	0.999981	0.999992	0.838457	0.929601	0.999635	0.999857	0.999817	0.999999
2353	0.687763	0.999992	0.163137	0.474142	0.86197	0.999857	0.999817	0.999999
2354	0.999981	0.999992	0.750236	0.993375	0.999635	0.999857	0.999817	0.999999
2355	0.999981	0.999992	0.923324	0.9873	0.999635	0.9542	0.999817	0.999999
2356	0.999981	0.999992	0.940776	0.973432	0.999635	0.999857	0.999817	0.999999
2357	0.999981	0.999992	0.501824	0.939159	0.999635	0.999857	0.999817	0.999999
[truncated: 9,109 more rows]
