# Supplementary material for: A functional genomics screen identifies an Importin-α homolog as a regulator of stem cell function and tissue patterning during planarian regeneration
Source: BMC Genomics. 2015 Oct 12;16:769. doi: 10.1186/s12864-015-1979-1 (PMC4603911; doi:10.1186/s12864-015-1979-1)
Supplement: Additional file 3: — Provides identifiers for 5′ and 3′ EST sequence reads or primer sequences for clones used to make riboprobes. “Blastema”, “Neoblasts” and “CNS” columns indicate whether or not each gene was expressed in each of those tissues based on WISH. (XLSX 54 kb) [file 12864_2015_1979_MOESM3_ESM.xlsx]

## Sheet: Sheet1
gene ID	5' est or primer	3' EST or primer	blastema	neoblasts	CNS
260	PL030012A10E07	PL05004B1H12	yes	yes	no
348	PL06011B2H03	PL08004B1A08	no	no	no
483	PL04011B1E02	PL05010B2B06	yes	yes	yes
562	PL06021A2D08	PL08008B2E03	yes	yes	yes
574	PL06015A1B11	PL08006A1E12	yes	no	strong
623	ACCTCAATCCGGTCCAGTCAAATC	ACTGTACTGGTGACGAGGTGAGTT	yes	no	no
643	ACACCGCAGTCAATTGTTTCACCG	TAGGCGATTCCTTTCGGAAGTCCA	yes	yes	yes
724	PL04019B1G02	PL05014B2G06	no	no	no
779	PL030016B10F10	PL05006A1H07	yes	no	no
809	PL06015B1C04	PL08006A1H07	no	yes	strong
820	TGAAAGTCTGGAAGAAACCGCAGC	TAGTCTCAACGCGAGAGCAACACT	no	yes	strong
845	PL06020A1H05	PL08008B1G02	strong	yes	yes
926	PL04011B1G01	PL05010B2F02	yes	no	no
1016	PL04013A1G06	PL05011B2B08	yes	no	yes
1091	PL04023B1E07	PL05016B1D05	yes	no	no
1091	PL06021A2D03	PL08008B2D11	yes	no	no
1254	PL06011A2A08	PL08004A1B10	yes	yes	yes
1364	PL04009B1A04	PL05009B1G06	yes	no	no
1388	PL06015B2B05	PL08006A1F07	yes	no	no
1407	PL030010A10A08	PL05003B2C07	strong	yes	yes
1413	PL04011A1G09	PL05010B2E10	yes	yes	yes
1481	GTCATGACATGCCCGATTGGGTAAA	TAGAGAGCGGGAGACTGGAGAATGAT	no	no	strong
1485	PL030015B10D09	PL05005B2A07	yes	yes	no
1577	TGCCTAGATACCTATCGGGTAGTTGACC	AAGTACCGTAATTGCAGCGCTACTGG	yes	no	yes
1619	PL06003X1E02	PL08010A1C11	yes	no	yes
1637	PL04014B1C02	PL05012A1B10	strong	no	no
1654	PL04011B2G11	PL05010B2G01	no	no	no
1723	PL030006B10G09	PL05003A1A06	yes	yes	no
1772	PL030014A20F07	PL05005A2H01	yes	yes	yes
1871	PL06006A1G03	PL08002B1E10	no	no	no
1917	ACACAGCTGAAGGCCAGGAGTATT	ATGAGACACCCGGAGCAACCATTA	yes	no	no
1992	PL06009B1H02	PL08003B1A04	strong	no	yes
2064	PL030006A20E03	PL05002B2F06	yes	no	no
2622	PL04011A1C06	PL05010B1F03	yes	no	no
3119	PL03019B2H06	PL05007A2G12	yes	no	no
3147	PL04018A1B11	PL05014A1B11	yes	no	no
3159	PL04023A1C03	PL05016A2G09	yes	no	yes
3204	PL06018B1D01	PL08007B1E08	strong	yes	no
3237	PL030001B20F01	PL05001A2A02	no	no	no
3242	PL030001B10F04	PL05001A2A05	yes	no	no
3320	PL030001B10G08	PL05001A2C05	yes	no	no
3365	PL030001B10H04	PL05001A2D09	yes	yes	yes
3385	PL030002A20E05	PL05001B1D11	yes	no	no
3466	PL04009A1B01	PL05009B1H03	yes	no	no
3490	PL030003B20E02	PL05001B2G02	yes	no	no
3498	PL030003B10E09	PL05001B2G07	yes	no	no
3512	PL030001A10F02	PL05001A1H04	yes	no	no
3574	PL04010B1H06	PL05010B1A07	yes	no	strong
3636	PL030014B20F02	PL05005A2H05	strong	yes	no
3645	PL04011A2F02	PL05010B2C08	yes	no	no
3663	PL04010A1A11	PL05010A1D07	yes	yes	no
3665	PL04010A2A12	PL05010A1D08	yes	no	yes
3715	PL04011A2G05	PL05010B2E06	yes	no	no
3777	PL04010B1G07	PL05010A2G11	yes	no	no
3795	PL04011A1H09	PL05010B2G10	yes	yes	no
3806	PL04010A1H01	PL05010A2H05	yes	yes	no
3889	PL04012A2F03	PL05011A2B10	no	yes	no
3915	PL04012A1B09	PL05011A1C03	yes	no	no
3937	PL04013B2B09	PL05011B1C04	no	no	strong
3950	PL04013B1G10	PL05011B2C12	yes	no	no
3952	PL04012B1F09	PL05011A2D02	no	no	no
3971	PL04013A2C07	PL05011B1D04	yes	yes	yes
3978	PL04013A1H07	PL05011B2D07	strong	yes	yes
4018	PL04013B1H11	PL05011B2E09	yes	no	no
4035	PL04012A1H05	PL05011A2F09	yes	no	no
4040	PL04012A1D09	PL05011A1F12	no	no	no
4057	PL04013A2D12	PL05011B1F11	no	no	no
4192	PL04015B2G01	PL05012B2B01	yes	no	no
4262	PL04014A1H10	PL05012A2D07	yes	no	no
4313	PL04016A2A01	PL05012B2E04	yes	no	no
4319	PL04016A2A04	PL05012B2E08	yes	yes	strong
4379	PL04015A2B01	PL05012A2G11	yes	no	no
4429	PL04015B1F03	PL05012B1H09	no	no	no
4474	PL04016B2B11	PL05013A1B04	yes	no	no
4508	PL04016B1F11	PL05013A2C02	yes	no	no
4529	PL04017B2F09	PL05013B2C04	yes	yes	no
4531	PL04017B1F10	PL05013B2C05	yes	no	no
4588	PL04016A2D04	PL05013A1E04	strong	yes	no
4599	PL04016A1D12	PL05013A1E11	no	no	no
4611	PL04017B1G09	PL05013B2E06	yes	no	no
4612	PL04017A1D02	PL05013B1E09	yes	no	no
4688	PL04016B1E02	PL05013A1H03	yes	no	no
4817	PL04019B2E01	PL05014B2C07	no	no	no
4822	PL04019B1E03	PL05014B2C10	yes	no	no
4826	PL04018A2F12	PL05014A2D01	yes	yes	no
4849	PL04019B2E09	PL05014B2D04	yes	yes	no
4868	PL04018A2C12	PL05014A1E08	yes	no	strong
4924	PL06014A2C08	PL08005B1H10	yes	yes	no
5043	PL04019B2H05	PL05015A1B01	yes	no	no
5077	PL030010A20D04	PL05003B2H08	yes	no	no
5081	PL04020A2E02	PL05015A2C03	yes	no	yes
5124	PL030003A10G06	PL05002A1A02	yes	no	no
5147	PL04020B2A08	PL05015A1E02	yes	no	no
5190	PL06018B2G02	PL08007B2C01	yes	yes	strong
5190	PL04020A1B12	PL05015A1F03	yes	yes	no
5223	PL04021B1C12	PL05015B1F12	no	no	no
5228	PL04020A2G06	PL05015A2G05	strong	no	yes
5262	PL04020A2C11	PL05015A1H02	strong	yes	no
5351	PL04022A2C09	PL05016A1B12	yes	no	no
5355	PL04023B1D02	PL05016B1B02	no	no	strong
5384	PL04022A1H11	PL05016A2C07	yes	yes	no
5385	PL04022B1C10	PL05016A1C08	no	no	no
5464	PL04023B2A04	PL05016A2E07	yes	yes	no
5536	PL04023B1B12	PL05016A2G04	yes	no	no
5539	PL04022A1F05	PL05016A1G07	yes	no	no
5600	PL04024A2D11	PL05016B2H07	yes	no	no
5645	PL04024A2F03	PL05017A1B10	yes	no	no
5660	PL04003X1B05	PL05017B2B06	yes	no	no
5671	PL04024A2F05	PL05017A1C01	yes	no	no
5685	PL04024B1F03	PL05017A1C09	yes	no	no
5705	PL06009A1E04	PL08003A2B04	no	no	no
5714	PL04024B1F08	PL05017A1D01	yes	yes	no
5726	PL04025B2D07	PL05017A2D09	yes	yes	no
5766	PL04025A1E06	PL05017A2E10	no	no	no
5778	PL04004X1B12	PL05017B2E07	yes	no	no
5787	PL04025A2E12	PL05017A2F02	yes	yes	no
5803	PL04001X1H09	PL05017B1F02	no	yes	no
5834	PL04024B1H07	PL05017A1G09	no	no	yes
5872	PL04002X1E10	PL05017B1H10	no	no	strong
5880	PL030004B20E01	PL05002A2A05	strong	yes	yes
5885	PL030004B20E04	PL05002A2A09	yes	yes	no
5969	PL030005B10D01	PL05002B1C12	yes	yes	no
5975	PL030004B10A05	PL05002A1D05	no	no	no
5986	PL030006B20B10	PL05002B2D02	no	no	no
6003	PL030006B10C05	PL05002B2D12	strong	yes	no
6025	PL030006B10C08	PL05002B2E02	yes	no	no
6026	PL030005B10E02	PL05002B1E04	no	no	no
6038	PL030006B10D05	PL05002B2E11	no	no	no
6057	PL030005A20F06	PL05002B1F01	yes	no	no
6062	PL030005A10F12	PL05002B1F05	yes	no	no
6092	PL030005B10A02	PL05002A2G11	yes	no	no
6111	PL030004B20D01	PL05002A1H02	yes	yes	no
6126	PL030005A10G12	PL05002B1H02	strong	yes	yes
6134	PL030006A20G01	PL05002B2H06	yes	no	no
6144	PL030007B10G02	PL05003A2A01	yes	yes	no
6165	PL06006A1B10	PL08002A2B12	no	no	no
6165	PL030009A20A04	PL05003B1A06	yes	no	no
6186	PL030006B10H11	PL05003A1B10	strong	yes	no
6187	PL030008B20A06	PL05003A2B10	yes	yes	no
6222	PL030007A20B12	PL05003A1C10	yes	no	yes
6298	PL030009A20D08	PL05003B1E07	yes	no	no
6335	PL030009B10E04	PL05003B1F10	strong	yes	no
6445	PL030010B10E04	PL05004A1B04	yes	no	yes
6450	PL030011A10D01	PL05004A2B08	yes	yes	no
6519	PL030012A10B04	PL05004B1D03	strong	no	no
6523	PL030012A10G05	PL05004B2D05	strong	no	no
6533	PL030012B10G10	PL05004B2D12	strong	no	no
6558	PL030012A20C02	PL05004B1E06	no	no	no
6576	PL030010B10H06	PL05004A1F06	yes	no	no
6617	PL030011A20G11	PL05004A2G12	yes	no	no
6633	PL030011B20A11	PL05004A1H01	yes	yes	no
6647	PL030013A10B12	PL05004B2H01	no	no	strong
6658	PL030013B20B12	PL05004B2H09	yes	no	no
6672	PL030014B10B01	PL05005A2A07	no	no	strong
6684	PL030015B10D08	PL05005B2A06	yes	no	no
6705	PL030013B10D04	PL05005A1B10	strong	yes	no
6749	PL030015A20A02	PL05005B1C03	yes	no	no
6765	PL030014A10D01	PL05005A2D01	strong	yes	yes
6783	PL030015B10F04	PL05005B2D02	yes	no	yes
6784	PL030015B10A05	PL05005B1D03	yes	no	no
6849	PL030015B10B10	PL05005B1F02	yes	yes	no
6853	PL06021B2E10	PL08008B2G07	yes	yes	no
6894	PL030015B10C10	PL05005B1G09	yes	yes	no
6896	PL030016A10A11	PL05005B2G10	yes	no	no
6905	PL030014B20A09	PL05005A1H08	strong	no	no
6915	PL030015A20D02	PL05005B1H03	no	no	no
6916	PL030016B10A03	PL05005B2H03	no	no	no
6939	PL030016B20G12	PL05006A2A10	strong	yes	yes
7034	PL030016A20D11	PL05006A1D11	yes	yes	no
7047	PL030017A20H06	PL05006B1D07	yes	yes	no
7088	PL030017B10B07	PL05006A2F01	no	no	no
7092	PL030017B10B11	PL05006A2F04	yes	no	no
7109	PL03018A1A05	PL05006B1F03	yes	no	no
7110	PL03018B2E06	PL05006B2F03	yes	yes	no
7137	PL030017A20D05	PL05006A2G10	no	no	strong
7145	PL03018B1F01	PL05006B2G04	yes	yes	no
7146	PL03018B2A07	PL05006B1G05	yes	yes	no
7203	PL03020A1A04	PL05007B1A01	yes	no	no
7207	PL03020B1F10	PL05007B2A03	yes	yes	no
7223	PL03018B1H01	PL05007A1B05	no	no	yes
7236	PL03020B2G07	PL05007B2B05	yes	yes	no
7240	PL03020B2G09	PL05007B2B07	yes	no	strong
7246	PL03020A2B11	PL05007B1B11	yes	no	no
7256	PL03018B2H12	PL05007A1C05	yes	yes	no
7268	PL06009A1G04	PL08003A2F11	yes	yes	no
7323	PL03019A1G03	PL05007A2E10	yes	yes	no
7325	PL03019B1B02	PL05007A1E12	yes	yes	no
7341	PL04005A1B05	PL05007B2E12	yes	yes	no
7402	PL03019B1H07	PL05007A2H01	yes	no	no
7402	PL06023B2C09	PL08009B1D07	yes	yes	yes
7408	PL03019A1D04	PL05007A1H08	yes	yes	yes
7435	PL04005B1D01	PL05008A1A06	strong	yes	no
7436	PL04005B2H10	PL05008A2A06	strong	no	no
7477	PL04006B1A02	PL05008A2B09	yes	yes	no
7508	PL04006B1E11	PL05008B1C02	yes	yes	no
7509	PL04007A1B07	PL05008B2C02	yes	no	no
7513	PL04007A1B12	PL05008B2C05	yes	no	no
7513	PL06006A1H09	PL08002B1H12	no	no	no
7558	PL04005A1F09	PL05008A1E01	yes	no	no
7605	PL04005A2G05	PL05008A1F08	yes	yes	no
7621	PL04007A1D04	PL05008B2F05	no	yes	strong
7640	PL04005B2G09	PL05008A1G09	yes	yes	no
7654	PL04006A2H03	PL05008B1G06	yes	no	no
7683	PL04006B1D08	PL05008A2H12	strong	yes	no
7715	PL04008A2F09	PL05009B1A01	yes	yes	no
7723	PL04009B2B05	PL05009B2A06	strong	no	yes
7741	PL04008B2B08	PL05009A2B07	yes	yes	no
7770	PL04008A1C02	PL05009A2C02	yes	yes	no
7824	PL04007B1G09	PL05009A1E04	yes	no	yes
7834	PL04008A2H10	PL05009B1E02	yes	no	no
7837	PL04008A1H12	PL05009B1E04	yes	no	no
7842	PL04008B2H03	PL05009B1E07	yes	yes	no
7846	PL04009A2E06	PL05009B2E10	yes	no	no
7897	PL04009A1A12	PL05009B1G01	yes	no	no
7899	PL04009A2F01	PL05009B2G02	strong	no	no
7910	PL04008B1A01	PL05009A1H03	yes	no	no
7937	PL06004B1D04	PL08001A2A05	yes	no	no
7949	PL06004B2D10	PL08001A2A12	yes	no	no
7955	PL06004A1A04	PL08001A1A05	yes	no	no
7976	PL06004A1E06	PL08001A2B07	no	no	no
7979	PL06004A1E09	PL08001A2B09	strong	yes	no
7993	PL06004A1H08	PL08001B1B07	strong	no	no
8027	PL06005A2D03	PL08001B2C07	no	no	no
8031	PL06004B2H05	PL08001B1C10	yes	no	no
8035	PL06004B1H07	PL08001B1C12	yes	yes	no
8076	PL06005A1D11	PL08001B2D04	yes	no	no
8123	PL06004A2G01	PL08001A2F12	yes	yes	no
8131	PL06005B1A09	PL08001B1F08	no	no	strong
8187	PL06004B2G06	PL08001A2H10	strong	no	yes
8197	PL06005A1F08	PL08001B2H08	yes	yes	no
8263	PL06006B2A07	PL08002A2A07	yes	no	no
8273	PL06006B2A04	PL08002A2A02	no	no	strong
8290	PL06006A1H10	PL08002B2A02	yes	yes	no
8308	PL06005B2F11	PL08002A1B03	no	no	no
8393	PL06006A2C09	PL08002A2E05	yes	no	yes
8414	PL06008B2D09	PL08002B2E09	yes	no	no
8423	PL06006A2D05	PL08002A2F06	yes	no	yes
8480	PL06006B1G12	PL08002B1G11	yes	no	no
8489	PL06006B2D12	PL08002A2H06	yes	yes	no
8511	PL06009A1A02	PL08002B2H10	strong	no	no
8521	PL06009B1D07	PL08003A2A05	yes	yes	yes
8529	PL06009B1A01	PL08003A1A11	yes	yes	no
8535	PL06009A1A07	PL08003A1A04	yes	yes	no
8544	PL06010B1D08	PL08003B2A01	yes	no	no
8562	PL06009B1A11	PL08003A1B11	yes	no	no
8614	PL06009B2B03	PL08003A1D07	yes	no	no
8620	PL06009A1F05	PL08003A2D10	yes	yes	no
8646	PL06009B2F03	PL08003A2E12	strong	no	no
8682	PL06009A2C09	PL08003A1F05	strong	no	no
8684	PL06010B1C01	PL08003B1F09	no	no	no
8692	PL06010A1C09	PL08003B1F05	no	no	no
8718	PL06010B1C07	PL08003B1G03	yes	no	no
8772	PL06012A1D09	PL08004B2A05	strong	no	no
8780	PL06011B1H05	PL08004B1A11	yes	yes	no
8805	PL06011A2A02	PL08004A1B05	no	yes	strong
8806	PL06011B1H06	PL08004B1B01	yes	no	no
8823	PL06011B1A05	PL08004A1C07	yes	yes	no
8840	PL06012A1E06	PL08004B2C07	yes	no	yes
8846	PL06012A2E10	PL08004B2C12	no	no	no
8889	PL06011B2B06	PL08004A1E08	yes	no	no
8902	PL06012A1B12	PL08004B1E06	yes	no	no
8926	PL06011A2G07	PL08004A2F11	yes	yes	no
8933	PL06012B2F01	PL08004B2F05	no	no	no
8945	PL06012B1B10	PL08004B1F04	strong	no	no
8962	PL06011A2G11	PL08004A2G02	yes	no	no
8973	PL06012B1F10	PL08004B2G01	strong	no	no
8995	PL06011B2C12	PL08004A1H04	strong	yes	no
9048	PL06012B1H01	PL08005A1B11	no	no	no
9081	PL06013B2D06	PL08005A2C04	yes	no	no
9107	PL06013A2A06	PL08005A1D10	no	yes	yes
9108	PL06013A2E04	PL08005A2D01	no	yes	no
9164	PL06013A1F05	PL08005A2F05	no	no	strong
9173	PL06013A2F11	PL08005A2F11	yes	no	no
9176	PL06013A2F01	PL08005A2F02	strong	yes	yes
9186	PL06014B2F06	PL08005B2F09	yes	yes	no
9222	PL06013A2C06	PL08005A1H07	yes	no	no
9258	PL06015B1C12	PL08006A2A02	yes	yes	yes
9259	PL06014A1H02	PL08006A1A03	yes	yes	no
9278	PL06015B1D05	PL08006A2B06	strong	yes	yes
9286	PL06014B2H09	PL08006A1B12	yes	yes	no
9296	PL06015B2H06	PL08006B1B07	no	no	no
9302	PL06015B2H10	PL08006B1B11	yes	yes	no
9350	PL06015B1E11	PL08006A2D09	strong	yes	yes
9355	PL06015A1F01	PL08006A2D12	yes	no	no
9360	PL06015A1A11	PL08006A1D04	no	no	no
9373	PL06016B1F10	PL08006B2D12	yes	yes	no
9384	PL06015A2F06	PL08006A2E08	yes	yes	strong
9393	PL06015A2F04	PL08006A2E04	strong	no	no
9400	PL06016A1G06	PL08006B2E08	strong	no	yes
9403	PL06016B2F10	PL08006B2E01	yes	no	no
9407	PL06016A2B08	PL08006B1E02	yes	no	yes
9409	PL06016A2G01	PL08006B2E03	yes	no	no
9412	PL06015B1F05	PL08006A2F08	strong	yes	yes
9422	PL06015B1B03	PL08006A1F04	no	no	no
9441	PL06015A1G04	PL08006A2G05	yes	no	no
9467	PL06016A2C12	PL08006B1G02	no	no	no
9470	PL06016B2G12	PL08006B2G03	strong	no	no
9486	PL06016B1H01	PL08006B2H05	strong	no	no
9486	PL06020B1B07	PL08008A2F02	yes	no	no
9510	PL06017A1E10	PL08007A2A09	yes	no	no
9534	PL06018B2F04	PL08007B2A04	no	no	no
9546	PL06017B1A09	PL08007A1B11	strong	yes	no
9547	PL06017B2E12	PL08007A2B11	strong	yes	yes
9551	PL06017B2E05	PL08007A2B03	yes	no	strong
9590	PL06018A2C03	PL08007B1C08	strong	yes	yes
9602	PL06017B2B09	PL08007A1D10	no	no	no
9638	PL06017A1C08	PL08007A1E10	yes	no	no
9649	PL06018B2D02	PL08007B1E09	no	yes	no
9676	PL06017A2H08	PL08007A2F11	strong	yes	yes
9682	PL06017B1C05	PL08007A1F05	yes	yes	no
9740	PL06018B2A06	PL08007A2H12	yes	no	no
9761	PL06019A2C06	PL08008A1A10	no	no	no
9762	PL06019B1G05	PL08008A2A01	yes	yes	no
9767	PL06019B2G06	PL08008A2A03	strong	yes	no
9771	PL06020B1D12	PL08008B1A06	no	yes	no
9780	PL06021A2B05	PL08008B2A12	yes	no	no
9790	PL06019B1H05	PL08008A2B07	yes	no	no
9808	PL06020B2E02	PL08008B1B08	no	no	no
9842	PL06020B1E12	PL08008B1C06	strong	yes	no
9865	PL06019B2D01	PL08008A1D02	yes	no	no
9892	PL06020A2B06	PL08008A2E01	strong	yes	no
9905	PL06020A1G02	PL08008B1E09	strong	yes	no
9915	PL06019A2F03	PL08008A1F07	strong	no	no
9920	PL06019A2F08	PL08008A1F11	yes	no	no
9923	PL06020B2B07	PL08008A2F03	no	yes	no
9926	PL06020A2G07	PL08008B1F01	yes	no	no
9930	PL06021B1D12	PL08008B2F07	no	no	no
9943	PL06020A2G11	PL08008B1F05	yes	no	yes
9953	PL06020A2C08	PL08008A2G02	strong	yes	no
9975	PL06020A2D09	PL08008A2H07	yes	no	yes
9993	PL06021A2A03	PL08008B1H08	yes	no	no
10002	PL06021A2F08	PL08008B2H02	yes	yes	no
10017	PL06022A1D07	PL08009A2A12	yes	no	no
10043	PL06022B2D10	PL08009A2B10	yes	yes	no
10046	PL06022B2D12	PL08009A2B12	no	no	no
10049	PL06022A2D11	PL08009A2B03	yes	no	yes
10056	PL06023A1H04	PL08009B2B07	yes	no	no
10058	PL06023A1H06	PL08009B2B09	strong	yes	yes
10061	PL06023B1B11	PL08009B1B11	yes	no	no
10069	PL06021A2H09	PL08009A1C06	no	no	no
10121	PL06023B2C03	PL08009B1D02	yes	yes	no
10123	PL06023B2C04	PL08009B1D03	no	no	no
10124	PL06023B1H11	PL08009B2D03	strong	yes	no
10128	PL06022B2F08	PL08009A2E05	yes	no	no
10174	PL06023B1D10	PL08009B1F01	no	no	yes
10193	PL06022B1H05	PL08009A2G11	yes	no	no
10213	PL06023B2E01	PL08009B1G02	yes	no	yes
10223	PL06023A1A11	PL08009A2H10	yes	yes	no
10226	PL06022A1C03	PL08009A1H03	no	yes	no
1655B	PL06017A2B11	PL08007A1D01	no	no	no
174D	PL04019B1A02	PL05014B1C01	yes	yes	no
185B	PL04021A2A05	PL05015B1C07	yes	yes	no
192B	PL06011B2F11	PL08004A2F03	yes	no	no
1972A	PL06014A2H01	PL08006A1A02	yes	no	no
2064A	PL030010A20C09	PL05003B2G01	yes	no	no
2092E	PL06006B1D04	PL08002A2G06	yes	no	no
2917A	PL06009B2E12	PL08003A2D05	yes	no	no
3126C	PL04024B2C07	PL05016B2G04	yes	no	yes
3175C	PL030008A20C03	PL05003A2C09	yes	no	no
3402A	PL030006B10B10	PL05002B2D01	yes	no	no
3402B	PL030013B10B06	PL05004B2H05	strong	yes	no
3402C	PL06005B2A08	PL08001B1F07	strong	no	no
341A	PL04011B2E03	PL05010B2B08	yes	no	no
3692B	PL04010B1A05	PL05010A1E02	yes	yes	no
38A	PL030003B10E01	PL05001B2G01	strong	yes	no
4542B	PL04017A2C05	PL05013B1C12	yes	yes	no
4560B	PL04016B1G04	PL05013A2D09	no	no	no
4577D	PL04017A2C12	PL05013B1D08	no	no	no
4577D	PL06010B1G03	PL08003B2F09	no	no	no
4664B	PL04016A1E08	PL05013A1G10	no	no	no
4761B	PL06010B1F02	PL08003B2D05	yes	yes	no
4850A	PL04019B1E10	PL05014B2D05	yes	no	no
4850B	PL030004A10F01	PL05002A2B03	no	no	no
5124A	PL06017B1D04	PL08007A1H05	yes	no	no
5124B	PL04008B1E05	PL05009A2H02	yes	no	no
5124C	PL04020B1A07	PL05015A1D12	yes	no	no
5656A	PL06019B1A06	PL08007B2G04	yes	yes	no
5707B	PL04003X1E02	PL05017B2C09	yes	no	no
5707B	PL06009A2E04	PL08003A2B05	no	no	no
643B	PL06006B1C03	PL08002A2E09	yes	yes	no
6898C	PL06023B1C02	PL08009B1C12	yes	no	no
7063B	PL030017A10B04	PL05006A2E07	yes	no	yes
7268A	PL03020A1H09	PL05007B2C02	yes	no	no
7455A	PL04007A2A11	PL05008B2A06	yes	no	no
7921D	PL04008B2A09	PL05009A1H11	yes	no	yes
8274B	PL06021B2E01	PL08008B2G01	yes	yes	no
9014A	PL06013B2C04	PL08005A2A06	strong	no	no
95B	PL030006B10B05	PL05002B2C10	yes	no	yes
95E	PL04009A1E04	PL05009B2E07	yes	no	no
965A	PL06013B1G12	PL08005B1B01	yes	no	yes
