# Supplementary material for: A functional genomics screen identifies an Importin-α homolog as a regulator of stem cell function and tissue patterning during planarian regeneration
Source: BMC Genomics. 2015 Oct 12;16:769. doi: 10.1186/s12864-015-1979-1 (PMC4603911; doi:10.1186/s12864-015-1979-1)
Supplement: Additional file 4: — Lists all genes for which RNAi experiments were performed, with identifiers for the 5′- and 3′-end sequence reads or primer sequences for each clone used. The genes for which knockdown produced a phenotype are marked with the names they are referred to by in Table 1. (XLSX 41 kb) [file 12864_2015_1979_MOESM4_ESM.xlsx]

## Sheet: Sheet1
gene ID	5' est or primer	3' EST or primer	genes producing phenotypes
562	PL06021A2D08	PL08008B2E03
623	ACCTCAATCCGGTCCAGTCAAATC	ACTGTACTGGTGACGAGGTGAGTT
643	ACACCGCAGTCAATTGTTTCACCG	TAGGCGATTCCTTTCGGAAGTCCA	sart3
820	TGAAAGTCTGGAAGAAACCGCAGC	TAGTCTCAACGCGAGAGCAACACT
845	PL06020A1H05	PL08008B1G02
1016	PL04013A1G06	PL05011B2B08
1388	PL06015B2B05	PL08006A1F07	mcm2
1481	GTCATGACATGCCCGATTGGGTAAA	TAGAGAGCGGGAGACTGGAGAATGAT
1577	TGCCTAGATACCTATCGGGTAGTTGACC	AAGTACCGTAATTGCAGCGCTACTGG
1917	ACACAGCTGAAGGCCAGGAGTATT	ATGAGACACCCGGAGCAACCATTA
3147	PL04018A1B11	PL05014A1B11
3159	PL04023A1C03	PL05016A2G09
3204	PL06018B1D01	PL08007B1E08
3365	PL030001B10H04	PL05001A2D09	espl1
3498	PL030003B10E09	PL05001B2G07
3574	PL04010B1H06	PL05010B1A07
3636	PL030014B20F02	PL05005A2H05	lig1
3645	PL04011A2F02	PL05010B2C08
3663	PL04010A1A11	PL05010A1D07	rbap46/48-2
3795	PL04011A1H09	PL05010B2G10
3806	PL04010A1H01	PL05010A2H05
3971	PL04013A2C07	PL05011B1D04	ddc
3978	PL04013A1H07	PL05011B2D07	rrm2b-1
4018	PL04013B1H11	PL05011B2E09
4040	PL04012A1D09	PL05011A1F12
4057	PL04013A2D12	PL05011B1F11
4192	PL04015B2G01	PL05012B2B01
4319	PL04016A2A04	PL05012B2E08
4531	PL04017B1F10	PL05013B2C05
4588	PL04016A2D04	PL05013A1E04
4634	PL04017A1D06	PL05013B1F01
4868	PL04018A2C12	PL05014A1E08
5077	PL030010A20D04	PL05003B2H08
5190	PL06018B2G02	PL08007B2C01	ptbp1
5355	PL04023B1D02	PL05016B1B02
5464	PL04023B2A04	PL05016A2E07
5714	PL04024B1F08	PL05017A1D01
5778	PL04004X1B12	PL05017B2E07
5872	PL04002X1E10	PL05017B1H10
5880	PL030004B20E01	PL05002A2A05
5969	PL030005B10D01	PL05002B1C12
5975	PL030004B10A05	PL05002A1D05
6003	PL030006B10C05	PL05002B2D12
6062	PL030005A10F12	PL05002B1F05
6126	PL030005A10G12	PL05002B1H02
6165	PL06006A1B10	PL08002A2B12
6187	PL030008B20A06	PL05003A2B10
6222	PL030007A20B12	PL05003A1C10
6335	PL030009B10E04	PL05003B1F10
6533	PL030012B10G10	PL05004B2D12
6576	PL030010B10H06	PL05004A1F06
6617	PL030011A20G11	PL05004A2G12
6672	PL030014B10B01	PL05005A2A07
6749	PL030015A20A02	PL05005B1C03
6765	PL030014A10D01	PL05005A2D01
6894	PL030015B10C10	PL05005B1G09
6896	PL030016A10A11	PL05005B2G10
6905	PL030014B20A09	PL05005A1H08
6915	PL030015A20D02	PL05005B1H03
7034	PL030016A20D11	PL05006A1D11
7110	PL03018B2E06	PL05006B2F03
7137	PL030017A20D05	PL05006A2G10
7146	PL03018B2A07	PL05006B1G05
7207	PL03020B1F10	PL05007B2A03
7223	PL03018B1H01	PL05007A1B05	b9d2
7240	PL03020B2G09	PL05007B2B07
7256	PL03018B2H12	PL05007A1C05
7268	PL06009A1G04	PL08003A2F11
7323	PL03019A1G03	PL05007A2E10
7325	PL03019B1B02	PL05007A1E12
7341	PL04005A1B05	PL05007B2E12
7402	PL06023B2C09	PL08009B1D07
7436	PL04005B2H10	PL05008A2A06
7477	PL04006B1A02	PL05008A2B09
7508	PL04006B1E11	PL05008B1C02
7605	PL04005A2G05	PL05008A1F08
7640	PL04005B2G09	PL05008A1G09
7723	PL04009B2B05	PL05009B2A06	smarcc-1
7824	PL04007B1G09	PL05009A1E04
7834	PL04008A2H10	PL05009B1E02
7842	PL04008B2H03	PL05009B1E07
7866	PL04009A1E12	PL05009B2F04
7899	PL04009A2F01	PL05009B2G02
7910	PL04008B1A01	PL05009A1H03
7979	PL06004A1E09	PL08001A2B09
8076	PL06005A1D11	PL08001B2D04
8123	PL06004A2G01	PL08001A2F12
8131	PL06005B1A09	PL08001B1F08
8273	PL06006B2A04	PL08002A2A02
8393	PL06006A2C09	PL08002A2E05
8438	PL06008B2E08	PL08002B2F05
8472	PL06006B1G10	PL08002B1G07
8511	PL06009A1A02	PL08002B2H10
8529	PL06009B1A01	PL08003A1A11	cycD
8646	PL06009B2F03	PL08003A2E12	fen-1
8772	PL06012A1D09	PL08004B2A05
8805	PL06011A2A02	PL08004A1B05
8823	PL06011B1A05	PL08004A1C07
8840	PL06012A1E06	PL08004B2C07
8973	PL06012B1F10	PL08004B2G01
9108	PL06013A2E04	PL08005A2D01
9173	PL06013A2F11	PL08005A2F11
9176	PL06013A2F01	PL08005A2F02	morf4l1/mrg-1
9186	PL06014B2F06	PL08005B2F09	emg1/nep1
9222	PL06013A2C06	PL08005A1H07
9278	PL06015B1D05	PL08006A2B06
9286	PL06014B2H09	PL08006A1B12	prim2
9302	PL06015B2H10	PL08006B1B11
9393	PL06015A2F04	PL08006A2E04
9400	PL06016A1G06	PL08006B2E08	PL08006B2E08
9403	PL06016B2F10	PL08006B2E01
9409	PL06016A2G01	PL08006B2E03
9412	PL06015B1F05	PL08006A2F08
9441	PL06015A1G04	PL08006A2G05
9486	PL06016B1H01	PL08006B2H05
9486	PL06020B1B07	PL08008A2F02
9534	PL06018B2F04	PL08007B2A04
9546	PL06017B1A09	PL08007A1B11
9547	PL06017B2E12	PL08007A2B11
9551	PL06017B2E05	PL08007A2B03
9590	PL06018A2C03	PL08007B1C08
9602	PL06017B2B09	PL08007A1D10
9649	PL06018B2D02	PL08007B1E09
9676	PL06017A2H08	PL08007A2F11
9682	PL06017B1C05	PL08007A1F05
9761	PL06019A2C06	PL08008A1A10
9780	PL06021A2B05	PL08008B2A12
9865	PL06019B2D01	PL08008A1D02
9892	PL06020A2B06	PL08008A2E01	mcm7
9905	PL06020A1G02	PL08008B1E09
9923	PL06020B2B07	PL08008A2F03
9953	PL06020A2C08	PL08008A2G02	rrm2b-2
10002	PL06021A2F08	PL08008B2H02
10017	PL06022A1D07	PL08009A2A12
10058	PL06023A1H06	PL08009B2B09
10069	PL06021A2H09	PL08009A1C06
10121	PL06023B2C03	PL08009B1D02
10124	PL06023B1H11	PL08009B2D03	ima-1
10213	PL06023B2E01	PL08009B1G02	pgbd4
10226	PL06022A1C03	PL08009A1H03
185B	PL04021A2A05	PL05015B1C07
192B	PL06011B2F11	PL08004A2F03
2092E	PL06006B1D04	PL08002A2G06
253B	PL04019B2H09	PL05015A1B07
341A	PL04011B2E03	PL05010B2B08
3692B	PL04010B1A05	PL05010A1E02	pdss2/dlp1
38A	PL030003B10E01	PL05001B2G01
4560B	PL04016B1G04	PL05013A2D09	gas8
4761B	PL06010B1F02	PL08003B2D05
5656A	PL06019B1A06	PL08007B2G04	dkc1
5707B	PL04003X1E02	PL05017B2C09
7063B	PL030017A10B04	PL05006A2E07
7455A	PL04007A2A11	PL05008B2A06
7921D	PL04008B2A09	PL05009A1H11	tph
8274B	PL06021B2E01	PL08008B2G01
9014A	PL06013B2C04	PL08005A2A06	slbp
